# Supplementary material for: Bone marrow adipose tissue does not express UCP1 during development or adrenergic-induced remodeling
Source: Sci Rep. 2019 Nov 22;9:17427. doi: 10.1038/s41598-019-54036-x (PMC6874537; doi:10.1038/s41598-019-54036-x)
Supplement: Supplementary file 2 — Supplementary information [file 41598_2019_54036_MOESM2_ESM.xlsx]

## Sheet: Supp Table 1
ProbeID	Symbol	Name	UniGene	RefSeq	Tibia dMAT (Log2 Expression Values)											Radius & Ulna ruBMAT (Log2 Expression Values)										Proximal tibia pBMAT (Log2 Expression Values)					gWAT (Log2 Expression Values)										iWAT (Log2 Expression Values)
					13-week old, male						22-week-old, male					13-week old, male						22-week-old, male				13-week-old, male					13-week-old, male					22-week-old, male					13-week-old, male						22-week-old, male
100008685	MMP13	matrix metallopeptidase 13 (collagenase 3)	Ocu.2263	NM_001082037//NP_001075506	10.716	9.53469	12.2123	10.2834	10.378	10.8068	10.4661	8.72903	8.80517	11.9553	11.3539	10.1146	9.34274	9.30955	10.5672	10.9328	10.869	10.3204	9.38101	7.68199	10.0839	8.54666	8.77841	7.9982	9.1316	9.77083	3.57655	3.4631	3.44638	3.56279	3.77062	3.50172	3.536	3.83598	3.50791	3.67551	3.75594	3.95195	3.45006	3.93959	3.75413	3.7825	3.98126	4.08417	3.57537
100355545	LOC100355545	deoxyribonuclease I-like 3-like	NA	XM_002713271//XP_002713317	9.10466	8.8405	9.96961	9.61284	9.4461	9.78885	9.65719	10.1179	9.85468	10.626	10.4241	8.58437	8.60927	7.99727	9.15203	9.04297	8.8657	10.7494	9.66573	10.0858	9.37516	7.92935	8.01911	8.0075	8.46543	8.65172	3.90826	3.36887	3.95628	3.87362	3.49277	3.39363	3.45547	3.10485	3.16943	3.0585	4.54537	4.12015	4.66535	3.97349	4.59654	9.633	6.39828	4.96505	8.65847
100356733	LOC100356733	glutamyl aminopeptidase-like	Ocu.8441	XM_002717183//XP_002717229	7.90616	8.63924	9.19343	8.45612	8.22802	8.48686	9.00152	9.36901	8.90029	9.73127	9.41261	7.19241	7.49324	7.52131	8.44149	7.98977	8.02362	9.11355	8.68105	9.25657	8.98884	6.04885	6.99577	7.33312	6.9149	7.55709	4.63986	4.94823	4.81767	4.34118	3.99964	4.51612	4.22344	4.36346	4.45923	4.62163	4.47704	4.434	4.02379	3.9622	3.62191	4.07382	3.68288	3.74774	3.69674
100344425	LOC100344425	integrin-binding sialoprotein	NA	XM_002717020//XP_002717066	8.90751	7.93372	10.8833	7.94834	9.34555	7.74825	9.83493	9.08154	7.56734	11.2978	9.44724	7.76519	7.55842	7.24249	8.25919	8.01194	7.9104	10.0982	9.60112	10.7029	10.0607	5.81669	6.92369	4.77592	5.58057	7.13386	4.5677	4.91962	4.53716	4.9339	4.44165	5.55893	5.36571	4.68461	5.14168	4.58999	3.46599	4.54245	4.83526	4.57595	4.47561	4.17344	4.11566	4.81278	3.94535
100008982	SPP1	secreted phosphoprotein 1	Ocu.2423	NM_001082194//NP_001075663	13.4184	12.618	13.781	12.6924	12.9601	12.9584	13.3255	12.4422	12.4925	13.8368	13.3961	13.2548	12.1271	12.6143	13.1798	12.8479	13.1468	13.1942	13.1486	12.7574	13.1272	10.9988	11.8003	11.1243	11.6108	11.5065	11.8911	9.04652	9.09143	8.91041	8.7225	7.05066	8.0787	7.6546	6.95799	7.31466	12.3428	10.3891	10.6137	9.25803	8.73382	11.8731	6.6204	6.6932	6.43072
100009383	COL8A1	collagen, type VIII, alpha 1	Ocu.6202	NM_001082666//NP_001076135	12.0748	10.7059	11.9652	10.4685	11.9371	11.6512	11.7189	12.5815	11.3288	12.3885	12.092	12.0092	10.7671	11.9031	11.1053	10.7261	12.0727	12.2599	11.4924	13.1557	12.6297	9.40998	9.42604	9.82386	9.84773	10.6993	7.71051	7.49229	9.16583	7.92298	8.06501	7.16763	7.4621	7.86661	7.14598	7.54387	7.83248	7.7551	8.47534	7.98878	7.68646	6.79936	7.73043	6.99447	6.99127
100349672	LOC100349672	COL11A1 protein-like	Ocu.3394	XM_002715463//XP_002715509	10.0516	8.24859	8.04071	8.86898	9.98976	8.21266	7.71526	10.6496	6.67366	9.52126	7.72053	9.79159	8.55893	8.32082	8.94986	7.13353	9.01077	10.9195	9.40044	11.778	10.8056	4.78066	6.09764	4.88868	4.32124	8.19504	5.67108	6.38844	6.6043	6.55132	5.72572	5.3534	5.07053	4.58081	4.94379	5.01901	4.39043	4.49553	4.78293	5.26	4.81791	5.39061	4.473	4.66336	4.08679
100351943	COCH	coagulation factor C homolog, cochlin (Limulus polyphemus)	Ocu.428	XM_002718124//XP_002718170	8.62657	7.44389	8.17688	6.17369	7.94282	6.8097	9.45146	10.4878	8.69791	10.4889	9.60856	7.84393	7.29413	7.54525	7.2441	7.40278	7.60302	11.0575	9.76317	11.0348	10.2464	5.46241	6.9106	5.7786	6.17344	6.56747	4.59029	4.62571	4.28835	4.81571	4.50028	4.59215	4.51566	4.42447	4.42509	4.1959	4.54001	4.46603	4.76917	4.54327	4.59461	8.14539	4.47261	4.34364	4.75712
100350963	LOC100350963	osteomodulin	Ocu.8164	XR_084845	10.5699	7.72659	8.26119	8.71633	9.54954	9.25492	8.24603	12.031	7.49435	10.1274	9.85293	9.48758	8.88608	8.15733	9.25004	6.10827	9.12822	10.9837	9.48019	12.0393	11.5225	4.62552	6.40437	4.72062	4.97017	7.44331	5.62714	5.11792	5.27427	5.31797	5.15924	5.01586	4.94652	5.70737	5.03451	4.84695	6.01735	6.01769	5.64334	5.49566	5.78223	5.17297	6.24202	5.40893	5.65457
100348025	LOC100348025	interleukin 13 receptor, alpha 2-like	NA	XM_002720202//XP_002720248	8.30491	7.84117	8.23506	8.13627	8.45974	7.8535	7.82888	9.28217	8.60843	9.47591	9.16828	7.20621	7.90309	6.5143	7.89929	7.77865	7.4628	9.26854	8.19856	9.55094	8.24697	5.68651	6.5565	5.8054	7.02411	6.99808	4.87997	4.41268	3.74605	4.56634	4.41324	3.95619	3.38905	3.4403	3.60073	3.76759	5.20292	4.55178	4.66154	4.45935	4.87153	5.05685	4.90767	4.29949	5.63973
100356128	LOC100356128	leprecan-like 1	NA	XM_002716510//XP_002716556	8.7867	9.3956	10.2272	9.10625	9.10801	9.18476	9.94523	9.94944	9.30869	10.6738	10.4321	7.66247	7.5744	8.20246	8.54584	8.67139	8.3882	9.36052	8.87626	9.01173	9.18984	6.53539	7.52991	8.21051	7.8654	7.79773	5.69775	6.5447	6.03645	5.83574	5.04813	5.90699	5.65394	5.03913	5.62193	5.74337	5.15792	5.84218	5.76041	5.68782	4.77967	4.93088	5.5552	4.62768	5.9849
100009067	MSR1	macrophage scavenger receptor 1	Ocu.1929	NM_001082248//NP_001075717	7.83431	8.03014	8.9389	8.82622	8.33598	8.53762	8.24219	8.66401	8.85625	8.89311	8.89656	6.67002	7.38388	6.94824	7.88485	7.93075	7.1185	9.12439	8.19649	8.11999	8.02578	7.245	7.45035	7.35372	7.68284	7.66672	6.22403	4.41012	4.74758	4.32589	4.44005	4.04198	4.39588	4.50157	4.23871	4.58756	6.55647	4.46794	4.66821	5.05204	4.72222	5.49986	4.13419	4.33538	4.25854
100008666	LOC100008666	versican	Ocu.2225	XM_002713875//XP_002713921	9.99288	10.4989	11.2551	10.489	10.3043	9.76013	10.4014	10.1999	10.0177	11.0365	10.515	9.5636	9.56686	9.30044	10.4507	10.0962	9.99701	10.2228	10.0806	10.456	10.377	7.99348	9.40176	8.85874	9.03	9.29987	7.7689	6.62705	7.27518	6.42426	6.82359	6.04514	5.81307	6.12065	5.70907	6.07167	7.63588	6.75611	7.45502	7.45212	6.17916	7.03591	7.66684	7.08445	6.69387
100338234	LOC100338234	plasminogen activator inhibitor type 1, member 2	NA	XM_002712504//XP_002712550	8.13068	8.48081	9.89942	8.79451	8.00733	8.43734	8.93683	8.58224	8.41133	9.65188	9.24201	8.32085	8.24025	8.10122	8.82857	8.73905	8.59229	9.17546	8.56101	8.43839	9.10226	7.98057	8.12708	8.04724	7.75525	8.40521	6.07536	5.79347	6.01879	5.38085	5.27415	5.02302	5.08323	4.96624	5.08997	5.44365	5.11281	5.44349	5.35948	5.60131	4.45456	5.90221	5.22099	4.42733	5.23205
100343665	LOC100343665	pentraxin 3	NA	XM_002716328//XP_002716374	7.927	7.64976	7.84386	8.25372	8.42703	7.93644	7.61679	8.48705	5.85545	8.64417	8.3395	9.01729	8.60712	7.6348	9.00854	7.07569	8.94363	9.01448	6.76097	10.1094	9.93887	5.99801	7.43626	5.75422	6.56338	8.37753	5.13484	4.53301	4.6048	4.91623	4.75513	4.94414	5.38105	4.75058	5.2337	4.84098	5.46632	4.79613	5.19799	5.15639	5.08486	4.8927	5.07193	4.62461	4.78363
100351327	LOC100351327	calcium channel, voltage-dependent, alpha 2/delta 3 subunit	Ocu.1668	XM_002713395//XP_002713441	7.00332	6.66907	7.38324	6.18695	7.08493	6.73509	6.77356	7.458	6.19677	7.24549	7.07231	5.84039	5.35254	5.91598	6.41002	6.55679	5.72425	7.18989	6.3909	7.60296	7.22181	5.00472	4.7759	4.77567	5.69166	4.71318	3.33869	3.17454	3.93747	3.61475	3.99099	3.2596	3.19731	3.45481	3.23056	3.34191	3.7181	3.29673	4.03111	3.19665	3.98152	3.84377	3.55132	4.15512	3.6526
100009572	SFRP2	secreted frizzled-related protein 2	Ocu.2527	XM_002716888//XP_002716934	11.3573	11.263	11.0566	10.2238	10.948	10.9692	11.0426	12.046	12.0889	12.2368	11.8545	10.3494	10.0804	10.0287	10.1679	9.8377	10.8814	11.7595	12.0603	12.4721	11.6765	6.7507	9.30368	8.80147	8.93863	9.62028	7.76722	7.56352	8.94618	9.07518	9.05773	7.99568	8.0153	8.52421	8.09013	8.57034	8.18813	7.63695	8.57063	8.13042	7.053	7.9579	7.66596	7.58462	7.94068
100349487	CDH11	cadherin 11, type 2, OB-cadherin (osteoblast)	NA	XM_002711554//XP_002711600	9.44366	8.54947	9.68336	8.74574	9.16078	9.10238	8.91841	10.2519	9.02403	10.0812	9.44515	9.25705	8.53617	8.22303	9.32977	7.86592	9.41223	10.0018	9.44168	11.1713	10.5803	4.48688	6.88327	6.32189	6.27234	8.29155	7.00277	6.60815	6.87651	6.75838	7.38703	6.26197	6.31662	6.68836	6.39029	6.34518	6.43902	5.9745	6.4373	6.47404	5.97926	5.39659	6.07103	5.96632	5.63943
100346990	LOC100346990	short stature homeobox 2-like	NA	XM_002716283//XP_002716329	8.12839	7.18429	8.57879	7.14846	7.63379	7.33453	8.43776	9.3248	7.63593	8.50045	8.15419	7.69926	6.56541	7.93726	7.40295	6.60734	7.33938	8.56756	8.14882	9.12993	8.55343	5.90669	5.53349	6.65949	5.61431	5.87779	3.87906	3.71173	3.86168	3.8188	3.6511	3.52956	4.18316	3.71831	3.81801	3.66874	5.23445	6.30079	7.41189	7.43748	6.49896	5.11754	7.57156	7.45975	6.82378
100344917	BMP5	bone morphogenetic protein 5	Ocu.2613	XM_002714515//XP_002714561	8.92659	8.50171	9.44711	8.3586	8.62538	8.86957	8.78322	10.2103	9.23766	9.83162	9.39585	8.47082	7.66995	8.19743	8.50856	8.00369	8.86114	9.31479	9.35528	10.3722	9.6893	4.29604	6.4263	7.06626	6.70564	7.29764	8.16496	7.63252	7.01053	7.18064	7.70897	7.45503	7.52775	8.17192	7.71841	7.58208	4.88957	5.11434	5.40201	5.6511	4.35757	5.6033	4.63494	5.0196	5.56488
100340335	CP	ceruloplasmin (ferroxidase)	Ocu.531	XM_002716598//XP_002716644	7.92533	8.97988	9.82209	8.58385	8.72357	8.57652	9.43231	9.71672	7.7991	9.46741	9.48701	7.6895	8.27277	6.8833	8.36335	8.71899	8.68283	9.07411	8.51227	9.24421	9.20435	5.77938	8.37593	6.77088	7.57552	8.06197	6.48788	5.38194	5.25565	5.05285	6.27008	5.59878	4.99116	4.99727	7.27053	8.12833	7.0155	5.67448	6.26227	6.85131	5.96194	6.45153	6.07815	4.75628	7.25364
100337959	LOC100337959	four and a half LIM domains 2-like	Ocu.6097	XM_002709708//XP_002709754	8.53443	7.86916	8.29427	7.89114	7.99214	7.75306	7.78409	9.0162	7.89891	7.99947	7.97764	8.57874	7.95083	7.81275	8.26464	7.75987	8.19674	8.60692	8.65836	9.61216	9.34052	7.63597	7.74203	7.37409	7.49707	7.94223	5.77451	5.17118	5.84045	5.42951	4.98096	5.27111	4.75325	5.73768	5.0293	5.78204	6.24142	6.01956	6.53849	6.29816	5.35045	5.65847	6.32525	6.06908	6.4247
100354786	LOC100354786	inhibin beta A	NA	XM_002713770//XP_002713816	8.15892	7.08099	8.04354	7.33304	7.63489	7.45425	7.17675	9.2663	8.23544	8.19094	7.69631	8.52934	7.54355	8.41891	8.46842	6.93839	9.0099	8.80984	8.8339	10.392	9.41221	4.97308	6.14899	6.62585	5.51694	6.8935	5.90023	5.06765	5.8191	5.94605	5.1255	5.21131	5.39086	4.94363	4.88031	5.7386	5.78673	5.5188	7.4791	6.91079	5.4601	4.96348	6.33272	5.5812	5.52819
100338386	EYA1	eyes absent homolog 1 (Drosophila)	NA	XM_002710629//XM_002710630//XP_002710675//XP_002710676	6.12967	6.28151	7.04042	6.22588	6.34154	6.42619	6.76771	7.63075	6.69651	7.76794	7.12299	5.70814	5.7458	5.99674	6.56009	5.86729	6.00569	6.77694	6.27297	7.47606	6.12568	4.90832	5.57739	5.865	5.89091	6.14352	4.6158	4.38291	4.06045	4.19583	4.11193	3.79239	4.05946	3.8211	4.05339	3.94975	4.31421	3.79778	4.08744	4.05587	4.14055	4.32132	3.68672	3.6904	3.91252
100328929	RLA-DR-ALPHA	major histocompatibility complex, class II, DR alpha	Ocu.6035	NM_001171118//NP_001164589	11.6025	12.6046	12.4541	12.8111	12.2875	12.4266	12.5055	12.3972	12.6182	12.4405	12.7121	11.8742	12.604	11.8681	12.6367	12.455	12.3275	12.7399	12.6788	12.1329	12.4318	11.3045	12.5272	11.8477	12.1641	12.107	11.8369	9.53871	9.81423	9.57916	9.66432	8.41404	8.79614	9.16277	8.63755	8.71966	11.8541	10.179	10.62	10.1235	9.36039	12.3966	10.3777	9.9648	10.3592
100347660	LOC100347660	desmoglein 4-like	NA	XM_002713439//XP_002713485	7.22573	6.54286	6.94298	6.46521	6.78571	6.83765	7.76259	8.27844	7.97466	8.54536	8.14201	6.70102	5.61489	5.38456	6.21454	6.56155	6.25167	8.45907	8.02249	8.26268	7.64107	5.81612	5.35286	5.19637	5.78169	5.05132	6.56769	5.89843	5.21638	5.46833	5.37161	4.38669	4.67915	4.45801	3.87179	4.45856	5.71615	4.00561	4.65657	4.90693	4.63431	4.58062	4.35598	4.12996	4.087
100353296	LOC100353296	ankyrin 3	Ocu.5409	XR_085299	8.39437	8.21872	9.17908	8.04304	8.34709	8.49963	8.968	9.25948	8.61428	9.4942	9.24543	7.74306	7.37024	7.87037	8.07902	7.97858	7.75361	9.0519	8.68246	8.91371	8.65861	6.63116	6.80651	7.58781	7.21939	6.76027	6.32072	6.55897	6.58222	6.70121	7.10497	6.89856	6.84893	7.73115	6.64718	6.97429	5.48648	5.68557	6.43683	5.56181	4.66123	5.24165	5.11991	5.27896	5.75173
100356305	LOC100356305	tenascin N-like	NA	XM_002715032//XP_002715078	7.52695	6.59052	7.50776	7.07474	7.40018	7.0225	6.78219	8.72362	6.34768	7.60368	6.34049	7.789	6.93762	7.21524	7.68092	6.49808	7.04056	7.60622	7.10466	9.27165	8.61396	5.96886	6.29324	5.675	5.71728	6.81304	5.07087	4.84974	5.13701	5.23661	5.32241	4.92145	5.19216	4.99599	5.25568	5.29577	4.72383	4.86993	5.04453	5.40143	5.11322	5.4302	5.29532	5.18629	4.9186
100009180	PLA2R1	phospholipase A2 receptor 1, 180kDa	Ocu.2267	NM_001082334//NP_001075803	7.92842	8.44138	9.35849	8.60732	7.78295	8.45542	9.27068	9.19666	9.23029	9.96491	9.73124	6.89867	7.14922	6.99975	7.91559	7.4944	7.48946	9.14479	8.8482	8.92169	8.9357	6.0728	7.17614	7.2501	6.76118	7.0141	5.99507	5.74116	6.12668	6.0166	6.47839	6.37965	6.52425	7.13757	6.18828	6.45402	6.48093	6.22905	6.55737	6.13868	6.07571	5.60656	6.52378	6.04309	7.02279
100351163	LOC100351163	major histocompatibility complex, class II, DR beta 5-like	NA	XM_002714607//XP_002714653	9.73452	10.9891	10.9805	11.2776	10.5821	10.9767	10.9529	10.8969	11.2777	10.9052	10.9888	10.2521	11.0447	10.1811	11.1837	10.8424	10.9273	11.2516	11.2025	10.5638	10.7733	9.63432	10.9113	10.2681	10.2936	10.8764	10.389	8.35611	8.53377	8.49527	8.54736	7.44511	7.71224	8.14053	7.67765	7.65732	10.3873	8.84331	9.33549	8.94559	8.36283	10.7896	8.73541	8.79483	8.65121
100344670	LOC100344670	prostaglandin F receptor	NA	XM_002715903//XP_002715949	5.86832	6.05359	6.64718	6.16516	5.8644	6.00667	6.45786	7.37143	6.40546	6.82298	6.73647	4.88152	5.32544	5.2815	6.10094	5.64231	6.00007	6.50079	6.53414	7.16244	6.47916	4.55161	4.99542	5.25496	4.88433	5.07733	3.95293	3.76188	4.07273	4.36448	4.12072	4.10958	3.99464	4.32986	4.50653	3.74226	4.01887	4.07042	4.0066	4.63671	4.22755	4.32187	4.24286	3.8307	3.89744
100125989	LOC100125989	alpha-tropomyosin	Ocu.3324	NM_001105688//NP_001099158	10.8346	10.0946	11.0488	9.87672	10.6907	10.4651	10.3717	11.6058	10.0204	10.8232	10.4537	10.5074	9.70523	10.5593	10.3749	10.0175	10.8104	10.9537	10.3095	12.0261	11.4957	8.54796	9.16024	10.8324	9.00795	9.67457	8.64054	8.89217	8.72582	8.4814	8.36253	8.19621	8.05746	8.58978	8.02173	8.34635	8.75614	9.09209	9.04036	9.02715	8.72001	8.67376	8.16708	8.91493	8.26265
100351405	LOC100351405	special AT-rich sequence binding protein 2-like	NA	XM_002712373//XP_002712419	7.91767	5.91506	7.45874	6.45211	7.12514	6.40426	6.86441	8.38179	6.60015	8.19754	7.05944	7.34404	6.00084	7.06172	6.81226	5.89928	6.75593	7.95493	7.75843	9.30547	8.51333	5.32203	5.09138	5.302	5.23672	5.89195	5.10026	5.13171	5.17759	5.31869	5.06886	5.45782	5.29559	5.19818	5.54769	5.66056	4.96637	4.92379	4.8631	5.15997	4.81287	4.87882	5.04493	5.59496	5.26031
100008901	VCAM-1	adhesion molecule VCAM-1	Ocu.3113	NM_001082152//NP_001075621	9.21049	9.44474	9.74367	9.42355	8.94454	9.79872	9.51861	10.208	9.84712	10.5781	10.1742	8.14627	8.67717	8.15807	9.04029	8.94455	9.23428	9.81208	9.74793	9.50895	9.33805	8.10171	8.66029	8.25043	8.36482	8.93358	7.24196	7.06841	6.96561	7.20732	6.87317	7.54472	7.26403	7.97838	7.38038	7.22735	7.39309	7.42805	7.34225	7.61855	7.19961	7.60176	7.74031	7.76872	8.07864
100353112	LOC100353112	CXCL10-like	NA	XM_002717106//XP_002717152	5.77392	6.68239	8.64732	7.96806	7.32238	8.97271	6.81121	8.9447	9.00588	8.60962	9.13125	5.85203	6.11194	6.02395	7.90454	7.71908	9.17625	7.81658	8.92777	7.68401	7.55278	5.33904	5.16653	7.14587	6.21437	6.06031	6.09691	5.41805	5.21063	5.68345	5.51204	5.32524	5.19703	7.14791	5.59957	5.06024	7.83938	6.95888	5.13224	5.13069	6.49989	7.48207	4.47551	7.43565	5.01131
100338211	VEGFC	vascular endothelial growth factor C	NA	XM_002709481//XP_002709527	8.26644	8.46781	9.21952	8.16544	8.57189	8.10178	9.13644	8.9317	8.44228	9.54202	9.25969	7.31355	7.48136	7.55611	8.26947	8.33574	7.959	8.83417	8.4921	8.51137	8.58892	6.27748	7.46089	7.4357	7.4782	7.10784	6.63936	6.81384	7.11353	6.93664	6.74074	5.9978	5.5181	6.28965	6.20185	6.06388	6.81879	6.57907	7.15679	6.72525	6.39936	6.40149	6.82092	6.70489	6.6079
100008785	PTH1R	parathyroid hormone 1 receptor	Ocu.2487	NM_001082089//NP_001075558	9.49566	8.2885	9.34505	8.43101	8.97333	8.58043	9.23181	10.0106	8.83588	9.76416	9.35851	8.75923	7.6531	8.87958	8.38073	8.25001	8.67515	9.72434	9.50187	9.89221	9.96044	7.21594	7.1749	8.03852	7.31751	7.49764	7.00211	7.05381	7.34043	7.30449	7.23641	7.24176	6.74759	7.09316	6.8959	7.34376	6.7648	7.00126	7.63946	7.49501	6.96377	7.1116	7.33842	6.94633	7.63375
100344571	LOC100344571	cadherin 2, type 1	Ocu.387	XM_002713434//XP_002713480	7.6603	5.49286	5.5829	6.29146	6.93206	6.12005	5.74477	8.64945	5.54527	7.63788	6.71215	7.11826	6.30246	5.87809	6.46157	5.50934	6.52741	7.96365	7.31733	9.00757	8.2996	4.74369	5.22859	5.15568	5.40284	5.77067	4.61323	4.8793	4.75033	4.80315	5.0887	5.20733	5.26916	4.8781	4.93977	5.16867	4.92162	4.76251	4.77029	4.7264	4.70402	4.93056	5.22325	4.91165	5.02247
100008935	GJA1	gap junction protein, alpha 1, 43kDa	Ocu.1384	NM_001198948//NP_001185877//XM_002714790//XP_002714836	7.71386	6.63529	7.47816	7.65578	7.59813	7.04367	6.44503	9.27996	6.40797	8.40791	7.64972	7.45116	7.42312	6.45698	7.34644	5.96002	7.63005	7.96366	6.86531	9.80659	8.86551	4.74975	5.45807	5.15357	5.55857	6.43388	5.74975	5.75324	5.88829	5.47783	5.76287	5.99337	5.99251	5.83394	5.98187	5.74969	5.60611	5.46139	5.88557	5.4478	4.76779	5.12547	6.03539	5.66652	5.69034
100008692	CHM-I	chondromodulin-I precursor	Ocu.2221	NM_001082040//NP_001075509	6.2874	6.35292	7.77009	6.00706	7.2401	6.90625	7.16049	7.08366	5.64053	7.10758	6.93622	5.1647	5.80345	5.21161	5.51115	4.78686	6.22979	7.32659	5.25664	7.3228	7.22743	4.09999	5.38475	5.19062	4.91631	6.2308	4.37366	5.56531	5.1643	5.06913	5.46113	4.18692	4.37872	4.99456	4.27078	4.49879	4.52218	4.83925	5.10287	4.30056	4.23591	3.95984	4.50721	4.48953	4.07111
100341761	ST3GAL5	ST3 beta-galactoside alpha-2,3-sialyltransferase 5	Ocu.4264	XM_002709662//XP_002709708	6.58393	6.60802	6.91303	6.28418	6.50331	6.56033	6.2343	7.16136	6.46282	7.23858	6.65228	6.4711	6.39842	6.54289	6.6785	6.09864	6.44105	7.1277	6.706	7.55919	7.23527	6.1477	6.56644	6.07896	5.86451	6.5124	4.64001	4.66592	4.69951	4.65905	5.24293	4.59649	5.12735	5.08887	4.96698	4.9153	4.86492	4.67879	5.48549	5.05389	4.62758	4.89419	5.23033	5.10014	4.9546
100341611	LOC100341611	family with sequence similarity 19 (chemokine (C-C motif)-like), member A1	NA	XM_002713298//XP_002713344	5.5897	5.84049	6.04882	5.70529	5.7956	6.05167	6.63975	6.25577	6.55659	6.87793	6.12959	4.76059	4.93917	4.93666	5.73972	5.62976	5.34822	6.21373	6.02312	5.36575	5.50836	4.38862	5.07618	4.91631	5.18306	5.24051	4.08657	3.75982	3.661	4.37984	3.96034	4.19904	4.22738	3.69138	4.22265	4.13074	3.83623	4.05868	4.03204	4.33066	3.90882	4.13972	4.37642	4.26883	4.13057
100339316	LOC100339316	predicted gene, EG435376-like	NA	XM_002713911//XP_002713957	6.18781	5.28927	5.70159	5.13211	5.38826	5.08189	5.14289	5.43482	5.89503	7.54376	6.98042	5.53926	5.33339	4.93419	5.38954	4.91312	5.25463	5.91555	5.65621	7.22593	6.92278	4.4935	4.98321	4.54901	4.52043	5.10454	3.94169	3.93679	3.7853	3.87509	3.75357	4.33736	3.98598	4.02734	4.28117	3.80757	3.88519	4.40128	4.30093	3.36313	4.12849	4.16926	4.15583	4.47803	4.11357
100357126	FBN2	fibrillin 2	NA	XM_002710087//XP_002710133	8.7087	7.50521	8.81734	7.48346	8.13755	7.47041	7.23455	7.65059	6.95526	7.28097	7.0411	7.82254	6.58738	7.3669	7.75351	7.17132	7.50812	7.53257	7.30064	8.02583	7.57925	6.48445	6.27382	6.70169	6.56466	6.37167	5.73633	5.61629	6.15726	5.99642	6.03559	5.36166	5.89409	5.49562	5.73977	5.72848	5.76705	5.82706	6.5656	6.34019	6.20329	6.05313	5.82335	5.90782	5.55908
100338751	OLFML2B	olfactomedin-like 2B	Ocu.5828	XM_002715110//XP_002715156	6.99091	6.87167	8.37372	6.75392	6.87871	7.185	7.15271	8.47621	6.85093	8.25928	7.83003	7.15316	6.8204	7.24528	7.0518	6.73257	7.9975	8.33852	7.53862	9.31515	8.88131	4.38052	6.13192	5.73694	5.62217	7.47105	5.47671	5.81368	6.47952	5.87856	6.23369	4.98253	4.95135	5.39632	5.07227	5.14471	5.51183	6.56555	7.11435	6.74848	5.60442	5.30766	6.75847	5.7577	5.83007
100357501	LOC100357501	transmembrane 4 L six family member 18	NA	XM_002716258//XP_002716304	8.81273	8.98767	9.38386	9.47234	9.20015	9.58842	9.1644	10.2636	10.1514	10.4274	10.3394	8.61384	9.07353	8.06784	9.25018	8.63702	9.30741	10.4356	9.96829	10.564	9.72588	6.5284	7.97233	6.86045	7.92586	8.70849	8.03974	8.0728	8.09473	7.97323	7.18473	8.40565	7.96768	7.39582	8.7182	8.70807	7.77657	8.01718	7.72381	7.41591	7.3292	7.82312	7.9616	7.33967	8.83322
100126073	EDNRA	endothelin receptor type A	Ocu.2503	NM_001105674//NP_001099144	6.33542	5.76803	6.2902	5.42218	5.64871	6.51676	5.26249	7.88172	5.16049	6.37768	5.56956	5.72344	5.63111	5.27442	5.67772	4.95319	6.21204	6.40702	5.48837	7.70774	6.56005	3.70898	4.57205	4.9407	4.28719	5.29255	4.29098	4.8359	4.75032	4.82073	4.35511	4.50963	4.26605	4.26621	4.15314	4.82906	4.65741	4.66544	4.8819	4.56692	4.31982	4.42295	3.82993	4.41307	3.94923
100342395	LOC100342395	Corticosteroid 11-beta-dehydrogenase isozyme 1-like	NA	XM_002717540//XP_002717586	8.93498	9.55327	10.1301	9.93545	9.63921	9.99955	10.5122	10.2491	10.2274	10.6709	11.1015	8.0569	9.0688	8.41656	9.97349	9.55322	9.01583	9.97158	9.76116	8.70048	9.65954	6.5584	8.33745	8.24385	8.12356	8.91276	7.82231	7.66304	7.21887	7.58846	8.23074	8.40326	8.94706	8.77797	8.65801	9.19894	7.84319	7.90546	7.21798	7.36731	8.43326	7.22183	8.4603	8.86685	8.47535
100353114	SEMA6D	sema domain, transmembrane domain (TM), and cytoplasmic domain, (semaphorin) 6D	Ocu.5077	XM_002717873//XM_002717874//XM_002717875//XM_002717876//XM_002717877//XP_002717919//XP_002717920//XP_002717921//XP_002717922//XP_002717923	4.86493	5.04246	6.1032	4.4563	4.30914	4.80929	5.46681	5.69902	4.75713	5.75025	5.63404	4.2486	4.22679	4.78784	4.6683	4.06765	4.30597	5.37972	4.91427	5.58249	5.87436	3.54213	3.94074	3.68867	3.56433	3.74406	3.16279	3.78712	3.84999	3.62271	3.47807	3.68859	3.5468	3.52884	3.53178	3.69182	3.19637	3.42275	3.27895	3.41888	3.30209	3.39419	3.25747	3.28805	3.49479
100339734	MPP6	membrane protein, palmitoylated 6 (MAGUK p55 subfamily member 6)	NA	XM_002713716//XM_002713717//XP_002713762//XP_002713763	7.45158	6.0889	6.93149	6.75495	6.81228	6.73886	5.77542	7.93706	5.75232	6.94001	6.43451	7.5388	6.88134	7.37602	7.96571	5.31861	7.55477	7.81342	5.92237	8.93802	8.2717	5.48045	5.99963	5.57851	5.35236	6.59655	6.1046	5.77619	5.60666	5.83437	5.3502	4.94479	5.0402	5.28267	5.22345	4.98838	6.05516	6.13975	5.8195	5.84194	5.87088	5.7337	4.93442	5.47509	5.17302
100009545	LOC100009545	ryanodine receptor	Ocu.3278	NM_001082762//NP_001076231	6.55669	6.26265	7.3055	6.30717	6.34841	6.32223	6.81072	6.28332	6.33054	6.99698	6.81781	5.91974	5.54023	7.20942	6.17125	6.05288	5.97645	6.4655	6.39619	5.54271	6.06098	5.52618	5.57739	7.10424	5.5001	5.30545	4.97785	4.84129	4.77445	5.08374	4.93886	4.71239	4.71001	4.88399	4.66106	4.60579	4.83363	4.78243	5.20286	5.07094	5.32377	4.80965	4.59657	4.66581	4.41544
100008816	HP	haptoglobin	Ocu.2653	NM_001082110//NP_001075579	12.7552	13.3121	13.5377	13.4778	12.8915	13.5723	13.8533	13.6161	13.5858	14.0126	14.0718	12.7942	12.986	12.6975	13.2834	13.2689	13.4606	13.6601	13.721	13.4591	13.7298	12.8199	13.0168	12.6933	12.9898	13.2425	11.549	11.259	9.09589	10.6803	10.492	12.2111	12.4769	12.5628	12.5465	12.7165	11.2781	11.0853	10.9666	12.3418	11.2703	11.5864	13.5395	13.121	13.6433
100344797	SCUBE2	signal peptide, CUB domain, EGF-like 2	NA	XM_002708801//XM_002708802//XP_002708847//XP_002708848	10.0843	9.56432	10.412	8.62433	9.82229	9.39311	10.3729	10.8112	10.3163	10.6905	10.5006	9.18426	8.22621	8.61902	8.80122	9.07658	9.14404	10.3442	10.5455	10.7849	10.2911	6.67871	7.77322	7.68588	8.01635	7.51193	7.3364	8.26085	8.35619	8.28182	8.94278	8.82181	9.15256	8.69487	8.92817	9.21516	6.68113	7.33196	8.00588	8.07465	8.43756	7.68487	9.00338	8.74076	8.79664
100009504	DKK1	dickkopf 1 homolog (Xenopus laevis)	Ocu.3133	NM_001082737//NP_001076206	6.01752	5.43265	6.564	5.8377	5.90511	5.49189	6.37076	6.2403	4.94062	6.78209	6.00729	5.95964	5.34054	5.32502	6.46451	5.51319	5.59578	6.04699	5.89512	6.99731	7.04461	4.79663	4.81006	4.81844	4.51659	4.70048	4.34624	4.46925	4.70337	4.48132	4.62029	4.46674	4.46715	4.52989	4.39425	4.41281	4.41551	4.50565	5.50598	4.91509	4.37492	4.60215	4.60507	4.50946	4.3517
100351005	LOC100351005	polo-like kinase 2	NA	XM_002714049//XP_002714095	9.28978	8.41252	9.49726	8.56323	9.08961	9.26624	8.4139	8.85824	8.82835	9.47585	9.12482	8.17969	7.37783	8.56619	8.34779	8.3019	8.51491	9.05442	9.07593	9.40889	9.10998	6.94418	6.9632	8.11245	7.84119	7.7852	7.75032	7.85572	8.31632	8.08999	7.48691	7.08545	6.43908	6.78348	7.16979	7.1806	7.933	7.54822	8.09385	7.62368	7.35751	7.69925	6.87066	6.76377	7.4398
100341864	CHST9	carbohydrate (N-acetylgalactosamine 4-0) sulfotransferase 9	NA	XM_002713475//XM_002713476//XP_002713521//XP_002713522	4.53769	5.13236	4.48206	4.34942	4.07735	4.49845	5.07398	5.49601	6.2606	6.50897	5.62621	4.28981	4.76971	4.42822	4.39351	4.23535	5.21811	6.13818	6.27895	6.77498	5.05528	3.86432	3.76584	3.99752	4.09488	4.30211	4.09944	3.7735	3.98291	3.86179	3.98837	3.88843	4.10335	4.17158	3.34177	3.87494	3.43286	3.71676	3.78288	3.72714	3.52491	3.8431	3.41454	3.69014	3.48997
100338497	BEND5	BEN domain containing 5	NA	XM_002715109//XP_002715155	7.35679	6.92673	7.55442	6.76684	6.97687	6.78404	7.50002	7.907	6.50065	8.20402	7.37508	6.42795	5.93529	6.50436	7.00099	6.34591	6.64334	7.56914	7.01908	7.93144	7.45396	4.87554	5.54595	5.67017	5.68875	5.56833	6.12612	6.18129	6.08669	6.26602	6.07354	6.26618	6.21893	5.75412	6.38483	6.20696	5.13366	5.40647	5.75553	4.77174	4.55386	5.86291	5.6257	4.63174	5.84785
100345950	OLFML3	olfactomedin-like 3	Ocu.125	XM_002715753//XP_002715799	8.85281	8.53168	9.38329	8.0282	8.28835	8.80491	8.97664	9.69345	9.29017	9.45949	9.31804	8.14253	7.83345	7.75091	8.30436	7.73755	8.88659	9.12842	9.39091	9.83692	9.50972	6.74612	7.01244	7.44397	7.04474	7.34858	7.09613	6.99303	7.33861	7.66316	7.31056	7.3225	7.25298	7.63549	7.1387	7.22892	7.02748	7.00885	7.93506	8.17085	7.18934	6.93106	8.57358	8.45176	7.61731
100008874	CX3CR1	chemokine (C-X3-C motif) receptor 1	Ocu.5753	NM_001082134//NP_001075603	5.32525	5.40755	5.97206	5.57109	5.77846	6.08935	5.42369	5.82361	5.94364	5.51208	5.9366	5.37709	5.48257	5.20675	5.36856	5.55212	5.75086	6.57297	5.98036	6.9073	6.19196	5.05136	5.28716	4.95239	5.04739	5.34265	4.21206	4.35652	4.53693	4.77584	4.6852	4.11843	4.36093	4.41263	4.25498	4.42928	4.34291	4.28509	4.36221	4.5999	4.51834	5.16113	4.28929	4.41461	4.58003
100342782	ZFHX4	zinc finger homeobox 4	NA	XM_002710646//XP_002710692	10.1327	8.93489	9.90001	8.78641	9.43	9.14773	9.838	10.5444	9.12271	9.95561	9.6593	9.39561	8.03515	9.37595	8.87635	8.46949	8.9839	9.81238	9.4352	10.6341	10.1808	7.14763	7.66723	8.16341	7.68216	7.86532	7.41399	7.85958	8.1177	8.02605	7.8616	8.09743	8.20114	8.16978	8.02599	8.33252	7.41316	7.96133	8.46971	8.59904	8.05111	7.32646	8.84229	8.63728	8.66814
100354194	LOC100354194	paired mesoderm homeobox 1	NA	XM_002715470//XM_002715471//XP_002715516//XP_002715517	9.42575	8.95056	10.051	8.55695	9.15636	8.49871	9.47327	10.6137	9.05555	9.82981	9.92691	8.90454	8.07407	9.2877	8.96659	8.49367	8.84105	10.0014	9.54315	10.9565	10.5381	6.70593	7.3751	8.03104	7.26934	6.72816	7.06319	7.77531	8.08777	7.79252	7.41335	7.51828	7.37957	7.31284	7.05953	7.79134	7.69214	8.43401	9.11688	9.13358	8.06078	7.74353	9.31516	8.82471	8.52819
100008749	ATP1B1	ATPase, Na+/K+ transporting, beta 1 polypeptide	Ocu.2403	NM_001082073//NP_001075542	9.9431	8.28505	9.16	8.845	9.06784	8.77827	8.21502	10.7496	7.95307	9.04174	8.99412	9.0188	8.49852	8.45751	8.83451	7.46399	8.46701	9.65424	8.18626	10.7972	10.3413	6.5114	7.50909	7.02358	7.11781	7.52936	8.44422	7.91761	8.03811	8.13211	7.99663	8.07168	7.85336	7.96284	7.48562	7.76437	8.61087	8.09164	7.91004	7.59402	7.25072	7.97195	6.64172	6.99109	6.59341
100338982	LOC100338982	putative protein product of HMFN2073-like	NA	XM_002712435//XP_002712481	7.24363	7.38652	7.72655	7.04052	7.57266	7.8173	7.50165	7.93811	7.46959	7.63132	7.63221	6.84002	6.62358	7.18928	6.98212	7.34548	7.28552	7.40422	6.93737	7.1479	7.27975	6.78174	6.85584	7.28298	6.97041	7.01423	6.62781	6.02897	6.14498	6.26722	6.22229	5.57289	5.75076	5.92808	5.35841	5.67274	6.615	6.18439	6.41749	6.03354	5.7445	6.46968	6.19188	6.27488	6.33895
100008630	DLX5	distal-less homeobox 5	Ocu.2578	XM_002713784//XP_002713830	4.69607	4.27553	4.85003	4.37641	4.98753	4.56586	4.5518	5.49694	4.24085	4.62533	4.59726	4.69517	4.37893	4.29894	4.75723	4.38288	4.71648	4.76	4.72824	5.88744	5.51048	3.59859	4.05781	3.98021	4.1685	4.1836	3.32585	3.47763	3.54661	3.56735	3.75879	3.47245	3.64842	3.53544	3.64929	3.54464	3.32543	3.29571	3.52309	3.47089	3.55968	3.61856	3.56894	3.40362	3.41057
100349327	BMPER	BMP binding endothelial regulator	NA	XM_002713750//XP_002713796	6.70491	8.31756	9.3633	7.41756	7.25927	7.34815	7.78538	8.19984	7.53743	8.49712	8.11542	5.10294	6.0154	5.80882	6.84108	6.77295	6.78733	6.95401	7.43443	6.86284	7.24772	4.93216	6.45182	6.66921	6.73322	6.31872	6.66783	6.23899	5.76522	5.91357	5.91873	5.92745	6.2399	6.39502	6.30901	6.57121	6.27702	5.97271	5.65034	5.85465	5.1408	5.5199	6.13431	5.94147	6.1582
100008681	KGF	keratinocyte growth factor	Ocu.2210	NM_001195837//NP_001182766//XM_002717809//XP_002717855	6.26694	6.1888	6.64757	5.4466	5.669	5.07533	5.85759	6.52735	5.78346	7.21078	6.22546	5.40779	5.14935	5.43859	5.95603	5.24621	5.59852	5.84079	5.49356	7.40267	6.05967	4.58839	4.24712	4.6292	4.41906	4.92026	5.01239	4.00408	4.16167	4.31228	4.2062	4.64802	5.26043	4.19354	4.78504	5.07005	4.72267	4.04455	4.97238	4.45915	4.47629	4.67752	6.01864	4.39485	5.1312
100342022	LOC100342022	CD74 antigen-like	NA	XM_002710165//XP_002710211	6.3441	7.18179	7.0443	7.31271	6.70258	7.01107	7.08685	7.52127	7.24544	7.29887	7.81364	6.79654	7.23086	6.35759	7.08827	7.12067	6.83908	7.59935	7.31365	7.26549	7.50852	6.2325	7.28614	6.80477	6.68598	6.66357	6.71577	5.91906	5.55268	5.55478	5.85265	5.48593	5.58589	5.03115	5.42947	5.40814	6.71054	6.21623	6.67102	5.66369	5.58353	7.09112	6.08942	5.92129	6.01721
100351936	LOC100351936	enabled homolog (Drosophila)-like	NA	XM_002717372//XP_002717418	7.52284	6.52998	7.87318	6.5565	6.87417	6.74648	6.84087	7.55553	6.18647	7.47734	7.37125	6.77487	5.93602	6.28757	6.87649	6.61701	6.80416	6.95246	6.52663	7.79173	7.08378	5.47522	5.35824	5.87474	5.46975	5.60752	5.70166	5.85394	6.13743	6.53816	5.83862	5.07314	5.12069	5.27149	5.09318	5.71181	6.12816	5.96753	6.30411	6.08623	5.89564	5.58373	5.781	5.44987	5.30655
100343666	LOC100343666	matrix, extracellular phosphoglycoprotein with ASARM motif (bone)	NA	XM_002717017//XP_002717063	4.85967	6.00676	5.66151	5.45608	4.48717	4.90665	6.90273	4.86576	4.34691	6.10744	5.51512	4.37957	4.31739	5.32728	4.50467	4.64918	4.92508	4.77305	5.05958	4.43642	5.1498	4.33739	4.49916	4.09888	4.52606	3.89409	3.80327	3.87857	3.8175	3.96091	3.84674	3.73698	3.82655	4.02363	3.90946	3.92323	3.8132	3.65464	4.12518	4.00927	3.92687	3.99557	3.87762	3.82195	3.74275
100352927	LOC100352927	RLA class II histocompatibility antigen, DP alpha-1 chain-like	NA	XM_002714614//XP_002714660	5.32263	6.27868	5.98675	6.69324	5.38361	5.19163	5.91749	5.65947	6.20085	5.64855	5.69797	5.24482	6.70617	5.51427	6.72438	5.93722	5.56903	5.83442	5.95423	5.66375	5.67092	4.84814	6.13927	5.27089	5.29325	5.28396	4.82327	4.72879	4.47961	4.71608	4.58189	4.65406	4.57382	4.43174	4.58697	4.57346	5.03965	4.34864	4.73805	4.5795	4.65889	5.83962	4.75679	4.85596	4.72277
100340940	LOC100340940	SERTA domain containing 4	NA	XM_002717534//XP_002717580	5.94549	5.42143	5.81443	5.43833	5.43722	5.73258	5.87175	6.67983	6.20881	6.61454	6.16401	4.81093	5.00332	5.62855	5.4013	5.50959	5.4634	5.95371	6.20204	6.74289	5.97909	4.68299	4.54092	5.63461	5.09251	5.36444	4.78485	4.90028	4.87382	5.11497	4.47791	4.43202	4.5328	4.80812	4.46572	4.72965	4.4054	4.74174	4.63133	4.80718	4.79288	4.543	4.50865	4.90607	4.40095
100340125	LOC100340125	serine carboxypeptidase 1	NA	XM_002709200//XP_002709246	9.79904	9.86387	10.2978	9.8947	9.991	9.85895	9.8651	9.90066	9.78048	10.2406	10.1784	9.52128	9.46398	9.06824	9.88879	9.64049	9.81978	10.1027	9.89101	10.284	10.1211	8.5586	9.14727	8.81659	9.1728	9.37796	9.23831	8.47379	8.55989	8.52232	8.55721	8.5851	8.55371	8.58036	8.36597	8.47609	9.1916	8.59814	8.63478	8.85603	8.45951	8.72444	9.39427	9.08396	8.79396
100355230	MAP2K6	mitogen-activated protein kinase kinase 6	Ocu.4240	XM_002719497//XP_002719543	6.15294	6.19808	6.54488	5.6413	6.26788	6.13601	5.99935	7.1636	6.33825	7.02641	6.50951	6.17155	5.90429	5.48379	5.82371	5.4272	6.06281	6.37756	6.41118	7.7579	7.03689	5.42304	5.7771	5.6001	5.53854	5.86356	5.33603	5.14813	4.84322	4.99614	5.17118	5.38939	5.08323	5.00105	5.10747	5.70927	5.41368	4.86039	4.96693	4.63183	4.58273	5.45016	5.4887	5.38629	5.62377
100008891	SLC26A7	solute carrier family 26, member 7	Ocu.2702	NM_001195763//NP_001182692//XM_002710685//XP_002710731	4.00796	3.72441	3.40677	3.93367	4.36873	3.85614	3.90195	5.75736	4.15887	4.55621	4.28985	4.85822	4.17572	3.78408	4.40388	3.61606	4.34375	4.73549	3.74829	6.00715	4.90759	3.45788	3.57885	3.47262	3.48434	3.74215	3.24777	3.29245	3.21138	3.45201	3.34794	3.22157	3.21883	3.17093	3.11089	3.25722	3.52312	3.11756	3.31935	3.25761	3.29866	3.40501	3.13529	3.2779	3.1212
100344288	SYTL2	synaptotagmin-like 2	NA	XM_002708656//XM_002708657//XP_002708702//XP_002708703	5.54858	5.10346	5.71858	4.81023	4.84004	4.67436	5.25769	5.83188	4.64091	6.1078	6.03202	5.1929	4.29415	5.28882	4.65459	4.16189	5.10223	5.36206	5.16487	6.24346	5.51711	3.71809	4.06003	3.81858	3.95466	4.17659	4.63704	4.3027	4.03578	3.82791	3.51971	3.61558	3.93953	3.80346	3.60984	3.88031	5.07412	4.8194	4.43873	4.3586	4.12251	4.96572	4.01654	4.00232	4.35776
100353677	GPC6	glypican 6	NA	XM_002713000//XP_002713046	6.1901	6.59336	7.18654	6.247	6.02408	6.60502	7.33751	8.02162	7.01414	7.6246	7.07913	5.99992	5.97204	6.01376	6.25375	5.97607	6.55811	7.54145	6.89945	7.60856	6.72306	5.30301	5.54618	5.6413	5.67126	5.91179	5.79865	5.81068	5.33428	5.78304	5.30878	6.18695	5.62569	5.64916	5.79954	5.52664	5.53819	5.82761	5.56614	5.60131	5.38764	5.24814	5.89449	6.01661	5.76756
100358704	LOC100358704	hairy and enhancer of split 1	NA	XM_002716517//XP_002716563	6.63589	6.31044	7.20907	6.05509	6.76138	6.98203	6.9072	7.68949	7.1996	7.95824	7.77989	6.37665	5.76132	6.46853	6.2401	6.39641	6.5334	7.28937	8.03126	7.89413	7.67795	4.68514	4.90797	5.76305	5.78274	5.7699	6.15651	5.98605	6.17794	6.16645	5.98874	5.69955	5.66112	6.29169	5.80002	5.98267	6.29277	5.82999	6.18373	5.89245	5.69304	6.14033	5.65541	5.9636	5.70604
100339634	PROKR2	prokineticin receptor 2	NA	XM_002710839//XP_002710885	5.81246	5.41886	5.42573	5.58056	6.00587	5.65803	5.59641	6.77592	5.43569	5.83408	5.93796	5.61289	5.30524	5.18567	5.75873	5.38833	5.64005	5.69844	5.48255	6.61552	6.8654	4.99885	4.99016	4.91132	5.69467	5.05971	4.71786	4.56631	4.70268	5.02671	4.69139	4.82556	4.86684	4.55298	4.92614	4.65115	4.87088	4.72814	4.80158	4.95689	4.76116	4.85744	4.87913	4.43696	4.70254
100354088	INSC	inscuteable homolog (Drosophila)	NA	XM_002708832//XP_002708878	4.68682	4.3543	4.40834	4.67981	4.2615	4.20792	4.46155	5.42689	4.0814	5.06384	4.71297	4.79584	4.51003	4.82523	4.80146	4.35034	4.76709	5.7887	4.9251	6.86689	5.95357	4.08682	4.05235	4.27725	4.19341	4.23385	3.7253	4.10493	3.91113	3.89549	4.23581	3.87994	3.73616	3.67966	3.65032	3.874	3.79483	3.96493	3.83424	3.92638	4.10151	3.96505	3.75572	3.80522	3.77252
100346356	C3H8orf34	chromosome 8 open reading frame 34 ortholog	NA	XM_002710514//XP_002710560	3.76623	4.17484	5.10353	4.83464	3.93424	4.86126	4.09097	5.06768	5.00509	4.29718	5.65186	3.62023	3.8489	3.66196	4.47222	4.18123	4.68335	4.5763	4.92146	4.66971	4.84067	3.24436	3.62439	4.2632	4.35835	3.95274	3.23758	3.25517	3.58791	3.31332	3.97691	3.47671	3.40944	3.48712	3.43288	3.47217	3.74926	3.66553	3.45522	3.57262	3.48742	3.66184	3.93415	3.49982	3.4557
100349687	LOC100349687	EF-hand calcium binding domain 2-like	NA	XM_002717639//XP_002717685	6.57912	6.88483	7.67719	7.34956	6.71792	6.85896	7.28354	7.76465	7.12986	7.48566	7.60677	6.0551	6.40897	6.44564	7.08135	6.47831	6.57861	7.44434	7.05186	7.37522	7.34122	4.84151	6.08507	6.05702	5.86264	6.5042	5.557	5.75801	6.07027	6.5915	5.80731	6.76226	6.61831	6.05219	6.20373	6.63315	4.91211	5.44638	6.3229	6.38932	4.93157	5.67109	6.85221	6.25167	6.18402
100339628	LOC100339628	Cytochrome c oxidase subunit 7B2, mitochondrial-like	NA	XM_002709415//XP_002709461	4.34816	4.12852	4.55084	4.23693	4.3881	4.17543	4.85379	6.07147	4.86772	5.07972	5.08707	4.53634	4.11195	4.21952	4.53718	4.06865	3.96979	4.93976	4.6852	6.24651	4.7953	3.94097	3.95429	3.9217	3.75592	4.06809	3.49118	3.55969	3.69426	3.63647	3.45956	3.31424	3.38562	4.98029	3.72515	3.81774	3.45266	3.66408	3.56861	3.83742	3.64306	3.6617	3.5664	5.17925	3.5563
100348266	LOC100348266	chemokine ligand 5-like	NA	XM_002719244//XP_002719290	5.77201	6.05977	6.25495	6.85609	6.34473	6.65205	6.62621	6.87162	7.3183	7.09243	7.2858	5.88647	6.56969	5.93756	6.8543	6.52866	6.542	7.52015	6.93685	6.38091	6.69722	5.67873	6.26693	5.79043	5.98258	6.49108	6.66007	5.22323	5.42918	5.32872	5.38334	5.16136	5.32875	5.66057	5.28623	5.28872	8.00867	6.40199	5.58234	5.33617	5.54511	5.94758	5.79762	5.70668	5.3911
100354082	PTPRD	protein tyrosine phosphatase, receptor type, D	NA	XM_002707993//XP_002708039	9.16042	8.13807	9.50525	7.83702	8.72693	8.42361	9.00883	9.68457	7.85772	9.53925	8.91985	8.35395	6.90814	7.99289	8.06962	7.53777	8.18515	8.60375	8.21358	9.89846	9.05527	6.39961	6.45856	7.11593	6.48418	6.50313	7.94294	7.30115	7.47504	7.70182	8.43909	8.18336	7.26008	7.45161	8.44399	7.30453	7.98558	7.42048	7.30681	7.43467	8.56638	7.47354	6.96541	7.41946	8.01041
100342444	LOC100342444	transmembrane protein 37-like	NA	XM_002712402//XP_002712448	6.8241	7.25329	7.68265	7.12869	7.40874	7.54231	7.57362	8.14183	7.87304	8.28898	8.61215	6.61231	6.62847	6.49037	6.67219	6.85799	7.08699	8.27433	8.00105	7.82469	7.87584	6.40388	6.666	6.86161	6.96449	6.76957	6.14342	6.34423	6.36835	6.0557	6.47037	6.98175	7.54619	6.72963	7.33869	7.05768	5.70159	6.0679	6.33229	6.17911	6.20271	5.93219	6.94102	6.8267	7.45484
100125984	LOC100125984	beta tropomyosin	Ocu.3371	NM_001105686//NP_001099156	10.5769	10.3865	11.5393	10.3608	10.2919	10.3733	10.4053	11.0187	9.8326	10.1983	10.357	10.4311	9.56293	11.2217	10.2947	10.3015	10.9773	10.1643	10.4275	10.8301	11.1897	9.81963	9.22267	11.1329	9.58494	9.74451	10.0009	9.61937	9.90671	10.0527	9.78598	9.41979	9.13598	9.64925	9.38451	10.1609	9.68338	10.0152	10.2469	10.3721	9.5161	9.18513	8.89385	8.81171	9.29028
100353941	BCL6	B-cell CLL/lymphoma 6	NA	XM_002716500//XM_002716501//XP_002716546//XP_002716547	6.92161	7.11133	7.39201	7.06028	6.73261	6.81803	7.35838	7.58908	7.98877	7.78127	7.73882	7.0614	6.72893	7.43499	6.92433	6.58901	6.61559	7.4282	8.26957	7.58377	7.45459	6.94012	6.40669	6.43815	6.40396	6.76568	6.34926	6.49936	5.98835	6.04331	5.12637	6.54414	6.58398	7.13387	6.34068	6.75422	6.61246	6.63628	6.29835	6.09628	6.0966	6.13386	6.47927	7.06384	6.76417
100347162	PLEKHO1	pleckstrin homology domain containing, family O member 1	Ocu.3792	XM_002715621//XP_002715667	8.95774	8.41082	9.15729	8.49746	8.46346	8.48078	8.57948	8.64368	8.42468	8.94602	8.71308	8.77652	7.92958	8.61175	8.32138	8.33059	8.06552	8.62036	8.43481	8.57059	8.22849	8.54733	8.01018	8.1874	7.93811	7.95217	8.15681	8.0382	8.02655	8.00877	7.30547	7.10164	6.89429	6.99797	7.48639	7.51187	8.14269	7.90683	7.85353	7.74316	7.46891	8.14306	7.6107	7.48373	7.64714
100350521	LOC100350521	frizzled 2	NA	XM_002719185//XP_002719231	7.48129	6.94557	7.88617	6.7959	7.32399	7.3468	7.11863	7.7842	6.9423	7.23952	7.36109	6.96886	6.38846	7.03091	6.95816	6.84676	7.10447	7.15207	7.31543	7.97363	7.50841	6.02804	5.8443	6.82533	6.70297	6.41016	6.4562	6.43134	6.81182	6.72232	6.67759	6.27559	6.5051	6.27573	6.20705	6.73748	6.04888	6.42368	6.51217	6.3384	6.06124	5.99379	6.17501	5.78145	6.02312
100009531	HSD11B2	hydroxysteroid (11-beta) dehydrogenase 2	Ocu.2046	NM_001082752//NP_001076221	6.94402	6.9759	7.82903	6.18017	6.09538	7.20813	6.31483	7.3489	6.4305	6.58856	7.30694	6.13076	5.50251	6.44988	5.8655	5.33895	6.34075	5.97698	5.97448	6.16352	6.81174	5.04375	5.17923	6.38834	5.05516	5.12233	5.72569	6.01551	5.56493	6.45322	5.73443	5.66583	5.78725	5.80794	5.2223	5.77846	5.42669	6.02617	5.57072	5.90354	5.92918	4.93874	5.20431	5.44909	4.89957
100351331	LOC100351331	retinoic acid induced 14-like	NA	XM_002714102//XP_002714148	4.75797	3.92695	4.42556	3.71502	4.14377	4.18856	4.38588	5.9645	3.88234	5.5253	4.38246	3.96924	3.74543	3.94082	4.0216	3.72172	4.21327	4.55481	4.25269	6.40206	5.27602	3.78762	3.65881	3.52799	3.81028	3.6599	3.67228	3.5881	3.79858	3.72927	3.55	3.27243	3.59901	3.69999	3.36511	3.48971	3.87986	3.54795	3.84272	3.44993	3.56155	3.77208	3.53686	3.44566	3.64601
100338889	LOC100338889	isthmin 1 homolog	NA	XM_002710968//XM_002710969//XP_002711014//XP_002711015	6.01061	5.48493	7.07127	5.73113	5.95033	5.38198	6.13352	6.43478	5.13106	6.51548	5.71891	4.97851	4.59037	5.03083	5.48365	4.98301	4.87609	5.20156	5.71073	6.42895	5.94259	4.6513	4.54345	5.03183	4.81828	4.4513	4.9863	4.45109	4.90577	4.6916	4.38444	5.39496	4.8072	5.28319	5.25254	4.6524	4.53978	4.1368	4.92578	4.62174	4.4447	4.29463	5.06274	5.02934	5.56516
100352691	LOC100352691	lymphoid enhancer-binding factor 1	Ocu.6138	XM_002717171//XP_002717217	4.21894	3.56145	4.28152	3.88891	3.90961	3.83129	4.14062	5.03364	4.03994	4.42859	4.06417	4.48975	4.42106	4.7839	4.29884	3.73416	4.22936	4.48027	3.81475	5.31602	4.96093	3.34862	3.71236	4.10016	4.14609	3.84106	3.40482	2.88896	3.2908	3.3185	3.23825	3.34274	3.43356	3.30835	3.22799	3.43356	3.24241	3.43959	3.5509	3.27395	3.16986	5.30134	3.71627	3.31307	3.54688
100357579	PLEKHA5	pleckstrin homology domain containing, family A member 5	NA	XM_002712736//XP_002712782	6.52105	5.81394	6.36309	5.65963	5.80169	5.85658	5.77331	6.74003	5.88787	6.58684	6.29033	5.92988	5.25008	5.99413	5.92228	5.19692	5.77752	6.41084	5.95034	7.3178	6.6938	5.03177	4.89821	4.68278	5.02258	5.40894	5.31773	5.26923	5.25992	5.36739	5.41706	5.15973	4.96693	5.43361	5.16476	5.30221	5.29669	5.19363	5.17428	5.15998	5.43489	4.88958	5.23926	5.26851	5.62418
100342793	LOC100342793	mannan-binding lectin serine protease 1	Ocu.6262	XM_002712749//XP_002712795	10.1861	10.6005	11.5429	10.4046	10.5219	10.9639	10.9881	10.9442	10.8562	11.4767	11.3378	9.55585	9.34972	9.64942	10.1926	10.2835	10.5381	10.8843	10.6783	11.0283	10.8812	8.47553	9.2575	9.86128	9.40144	9.74908	9.95839	9.67935	10.0345	9.4859	10.3569	9.95938	9.53715	10.227	9.72729	10.0016	9.34101	8.8387	9.31488	9.87125	9.08186	9.42017	10.1823	10.4976	10.1875
100348012	KCNT2	potassium channel, subfamily T, member 2	NA	XM_002717687//XP_002717733	3.84159	3.96887	4.54634	3.5684	3.62597	4.00176	3.939	4.35254	3.76001	4.41147	3.88768	3.59306	3.29224	3.72404	3.7958	3.54263	3.44271	3.73017	3.62794	3.91571	3.64471	3.8511	3.41418	3.54919	3.3134	3.22452	3.14698	2.97652	2.84576	3.09116	3.20141	2.91777	3.02128	2.91328	2.86796	3.0501	3.0811	3.0476	3.22329	3.1919	3.24359	2.90089	3.09078	3.03293	2.84378
100345942	LOC100345942	BEN domain containing 6-like	NA	XM_002714516//XP_002714562	4.3516	3.71787	4.23615	4.02847	3.90961	4.17338	4.15224	6.36805	4.49528	5.36199	4.59661	4.53503	3.6662	4.3511	4.09515	3.5096	4.31625	4.71615	4.39858	6.09706	4.94517	3.37303	3.52421	3.72466	3.6628	3.60076	3.56471	3.64076	3.97994	4.04975	3.67432	3.80628	4.06214	3.87569	3.42908	3.77768	3.34125	3.34406	3.88597	3.5518	3.7315	3.7786	3.48225	3.66525	3.31031
100009417	FGFR2	fibroblast growth factor receptor 2	Ocu.2569	NM_001082688//NP_001076157	4.45163	4.3553	4.27148	4.19075	4.19478	4.2414	4.26493	5.91867	3.93119	4.77807	4.76128	4.50294	3.9183	4.3511	4.44306	3.838	4.07646	4.4031	4.17089	5.46507	4.49778	3.51992	3.87989	3.83799	3.73416	3.66359	3.67765	3.63451	3.60551	3.4127	3.91567	3.64313	3.61356	3.74053	3.70387	3.85965	3.68231	3.50639	3.66826	3.83445	3.63208	3.68241	3.43806	3.87726	3.35413
100352828	EML4	echinoderm microtubule associated protein like 4	NA	XM_002709742//XP_002709788	8.06844	7.50306	8.09795	7.5118	7.65342	7.5818	7.40727	8.49269	7.78997	8.08766	7.47511	7.92546	7.44721	7.87322	7.75351	7.39641	7.74625	7.74742	7.63883	8.39654	8.04685	7.40876	7.54264	7.40028	7.15576	7.47333	7.49544	7.33459	7.04006	6.99415	6.38426	6.82679	6.71757	6.99087	6.68771	6.66792	7.61197	7.89052	7.11347	6.75408	6.88406	7.67741	6.48711	7.13802	7.06059
100339560	ADAMTS9	ADAM metallopeptidase with thrombospondin type 1 motif, 9	Ocu.4764	XM_002713292//XP_002713338	7.23421	6.70763	7.59118	6.7793	7.06951	7.13299	7.0305	8.12452	6.59814	7.80019	7.32526	7.04935	6.29377	6.60873	7.17195	5.69553	6.98186	7.29894	6.47842	8.4173	7.623	4.41147	5.05738	5.78048	5.05406	6.20095	6.21624	6.74475	6.63225	6.72555	6.01474	6.95368	6.20404	6.06719	6.3495	6.90404	5.98138	6.53542	6.71711	6.15771	5.97745	5.91265	6.2341	5.63141	6.28479
100340598	LOC100340598	protein phosphatase 1, regulatory (inhibitor) subunit 3C	NA	XM_002718505//XP_002718551	4.93659	4.4402	4.59617	4.61263	4.3909	4.95903	5.01181	5.49864	4.46368	5.44921	4.67435	4.60634	4.54852	4.76155	4.69943	4.17771	5.08201	4.50521	4.60911	5.86035	5.0628	4.25661	4.22346	4.45124	4.27053	4.35641	3.94879	4.01014	3.88388	4.11482	4.06237	3.9778	4.15482	4.1268	4.20501	3.9984	3.95687	3.893	4.12162	3.99303	4.21919	3.78294	3.82203	4.17503	4.31019
100342968	LOC100342968	rhomboid protease 1-like	NA	XM_002715202//XP_002715248	4.14212	3.42343	3.77251	3.64825	3.88745	3.66166	3.772	4.63815	3.35837	4.31119	3.21883	4.18253	3.84409	3.74086	3.95208	3.62573	3.77221	5.12583	4.23164	5.95784	4.95434	3.40703	3.62071	3.21673	3.44273	3.40538	3.52996	2.95194	3.21192	3.54692	3.26634	3.3571	3.02808	3.18813	3.30362	3.27514	3.50186	3.10503	3.49713	3.36776	3.41265	3.77083	3.15756	3.31894	3.06015
100343570	LOC100343570	uncharacterized LOC100343570	NA	XM_002714086//XP_002714132	7.3915	7.90793	8.11461	7.41598	7.19247	7.44868	7.75285	7.96912	7.42836	8.10677	8.0262	7.47581	7.50745	7.47215	7.49207	7.37433	7.48889	7.91314	7.77523	8.34679	8.02546	6.60771	7.60398	7.37398	6.5589	6.77392	7.18523	7.1936	7.41321	7.47029	7.38156	6.58729	6.97158	7.04936	6.60131	6.85898	6.896	6.80614	7.53841	6.45786	6.65511	8.80981	6.24943	5.991	6.73964
100357318	PAX3	paired box 3	NA	XM_002712497//XP_002712543	3.92415	3.28428	3.602	3.40504	3.28428	3.28516	3.97568	3.39254	3.92275	4.27786	3.23477	3.65825	3.81303	3.78518	3.22345	3.47879	3.74914	4.28418	4.19857	4.60963	3.5754	3.16809	3.20046	3.27535	3.19744	3.21495	2.82057	2.93148	2.81713	2.93551	2.89217	2.87168	3.15076	2.92612	2.95479	2.93508	2.83813	3.07135	2.68476	3.1931	3.05641	3.03633	2.89798	3.33871	3.00511
100344295	SORBS2	sorbin and SH3 domain containing 2	NA	XM_002709502//XM_002709503//XP_002709548//XP_002709549	6.54436	6.35347	7.69924	6.2384	6.39332	6.49824	6.95291	7.33112	6.18975	7.30872	6.96735	6.18671	5.5473	6.86269	6.19329	6.20067	6.77198	6.93193	6.78829	7.64641	7.42018	4.57758	5.24928	6.24352	5.50354	5.63134	6.12857	5.80371	5.91871	6.14503	6.48879	5.48143	5.58027	5.73852	5.65655	5.84909	6.35478	6.05985	6.6242	6.55493	6.31953	6.51967	5.29883	5.53453	5.74311
100008855	PTP	protein tyrosine phosphatase	Ocu.2524	XM_002717057//XM_002717058//XM_002717059//XM_002717060//XP_002717103//XP_002717104//XP_002717105//XP_002717106	8.17048	7.52708	8.32563	7.29887	7.51196	7.72363	8.01732	8.79111	7.68653	8.52873	8.23993	7.50797	6.63493	7.21223	7.51386	6.96247	7.40949	8.14277	7.91584	8.82094	8.47559	5.91974	6.01044	6.40703	5.76869	6.35285	7.17395	7.18863	7.61026	7.57639	7.70771	7.45254	7.26232	7.77349	6.99469	7.26371	6.69228	6.85514	7.22874	7.01603	6.77339	6.81868	6.94944	6.89343	6.66192
100347304	LOC100347304	sulfatase 2	Ocu.8004	XR_084929	3.38332	3.3744	4.23157	3.69929	3.65883	4.01058	3.53056	4.34384	4.1501	4.65268	4.8297	3.58113	3.26515	3.53745	3.53333	3.25132	3.51379	3.97334	3.9236	4.84976	4.63859	2.83524	3.29786	3.40702	3.10105	2.99372	3.21449	3.15654	3.53414	3.16147	3.21103	3.14196	3.22102	3.46373	3.33985	3.47118	3.22399	3.02901	3.08244	3.16105	3.06247	3.08208	3.32154	3.19877	3.06393
100349219	PPARGC1A	peroxisome proliferator-activated receptor gamma, coactivator 1 alpha	NA	XM_002709377//XP_002709423	4.24154	4.92557	5.36829	4.79075	4.71277	4.35272	5.36668	5.36579	4.87803	6.05064	5.27374	4.33187	4.22041	4.51787	4.756	4.4481	4.69194	5.28187	4.51567	5.34275	4.71003	3.9781	4.35887	4.23945	4.11459	4.30952	4.17852	4.38127	3.84716	4.78394	3.81213	3.95005	3.72906	4.30551	4.01633	4.24817	4.94434	4.27038	4.30619	4.1922	4.17993	4.7149	3.75999	4.00334	4.2694
100346692	CCDC88A	coiled-coil domain containing 88A	Ocu.1272	XM_002709862//XP_002709908	9.26545	9.02799	9.34259	9.00235	9.08646	9.2753	9.01936	9.66597	8.93233	9.40468	9.21235	9.31044	8.9781	8.84503	9.07359	8.85692	9.21726	9.31632	9.0591	9.97197	9.48251	8.44486	8.44333	8.27232	8.42907	8.55771	9.21811	8.56347	8.76234	8.53678	8.62803	8.25138	8.14331	8.33353	8.11446	8.44799	8.98395	8.50361	8.68238	8.63038	8.25863	8.62067	8.53664	8.26699	8.29923
100350822	LOC100350822	distal-less homeobox 6-like	NA	XM_002713689//XP_002713735	6.95773	6.49324	6.83618	6.20377	7.14387	6.86214	6.91678	7.48868	6.49649	6.75766	6.63537	6.81633	6.38483	7.16568	6.68097	6.49035	6.37126	6.87678	6.60594	7.63244	7.33694	6.43302	6.24631	6.72525	6.49359	6.33132	6.21229	5.6474	6.303	6.21795	6.27157	6.1961	6.15951	6.10241	6.29384	6.03041	6.12672	6.36823	6.12527	6.83993	6.22045	5.90338	6.41648	6.09312	5.81141
100341616	EDIL3	EGF-like repeats and discoidin I-like domains 3	NA	XM_002713917//XP_002713963	5.28672	4.9457	5.04889	4.6786	5.02945	5.31493	4.94859	6.23357	4.88049	6.08022	5.15982	4.95002	4.65527	4.66001	4.91518	4.21163	5.00184	5.19285	4.71149	6.54316	5.71478	4.3402	4.33595	4.70498	4.45006	4.4411	4.39604	4.31227	4.57822	4.52558	4.21601	4.70521	4.47819	4.57084	4.49421	5.03329	4.33908	4.7173	4.57801	4.70193	4.91041	4.36559	4.26683	3.66525	4.23387
100342188	MMP19	matrix metallopeptidase 19	NA	XM_002711168//XP_002711214	6.72772	6.73828	7.33607	6.69166	6.26803	6.73005	6.59375	7.11677	6.29631	7.63078	7.00392	6.31646	6.21771	5.72862	6.75812	6.35706	6.46159	7.29642	5.9592	6.96029	6.72266	5.01078	5.75211	6.04012	5.48613	6.35013	6.35422	5.90492	6.06808	6.14916	5.96989	6.61539	6.28404	5.39984	6.38483	6.29007	5.53994	5.64005	6.36922	6.35453	5.81756	5.36993	6.34488	5.41083	5.94097
100008665	LUM	lumican	Ocu.1642	NM_001195680//NP_001182609//XM_002711385//XP_002711431	13.3157	13.0811	13.3445	13.1679	13.3462	12.8097	12.9477	13.6986	13.2045	13.5557	13.2339	13.0359	12.7841	12.5549	13.2088	13.0165	13.0371	13.2826	13.3252	13.9207	13.5417	9.77664	11.9671	11.0232	12.1531	12.045	12.1812	12.5781	12.6514	12.4917	12.447	12.1172	11.9705	12.3836	12.4667	12.3164	12.435	12.8585	13.1776	13.3441	12.5842	12.0128	13.0571	12.8804	12.7534
100355795	LOC100355795	Scinderin-like	NA	XM_002713774//XM_002713775//XP_002713820//XP_002713821	4.72371	4.07131	4.33819	4.53254	4.42976	4.56644	4.2133	4.9735	4.20293	4.76258	4.68534	4.43869	4.12119	4.23003	4.38505	4.21392	4.70623	4.58495	4.719	5.39902	4.73228	3.73612	3.9386	3.89155	3.82912	4.43912	3.51077	3.4602	3.72067	3.8329	3.90059	3.78574	4.23573	3.4991	3.42472	3.75562	3.38259	3.60266	4.44651	3.77011	3.70616	5.00098	4.65619	3.44533	4.31019
100343599	LOC100343599	praja 1-like	NA	XM_002720071//XP_002720117	7.1777	6.97584	7.53913	6.76157	6.93783	7.05443	7.26035	7.68383	7.10761	8.0099	7.70958	6.8493	6.37027	6.8694	6.80977	6.68436	7.05622	7.59894	7.11585	8.11477	7.82529	5.81407	6.26559	6.24193	6.12323	5.96229	6.71514	6.93381	6.9043	6.72676	6.89842	6.33054	6.63428	6.35803	6.5025	5.95202	6.90644	6.88504	6.68165	6.72525	6.95267	6.39967	6.35349	6.43281	6.42776
100346886	LAMA3	laminin, alpha 3	NA	XM_002713604//XP_002713650	6.8827	6.65989	6.78354	5.76945	6.19742	6.12145	6.70383	6.61182	6.61694	6.45087	6.98456	6.01605	5.93976	6.41124	6.07643	5.8324	6.14041	6.45729	6.75789	6.91842	6.97736	5.50169	5.60676	5.29918	4.79106	5.55066	5.92331	5.91772	5.94922	6.05321	6.03559	6.10167	6.1392	6.63161	6.16901	6.13502	5.44021	5.35263	6.34377	6.04782	5.58145	5.44104	5.59418	5.6513	5.85947
100350438	JMJD1C	jumonji domain containing 1C	Ocu.4354	XM_002718464//XM_002718465//XP_002718510//XP_002718511	9.97446	9.72038	10.2733	9.82887	9.75836	9.82924	9.99477	10.315	9.94536	10.3516	9.97856	9.61999	9.42524	9.70715	9.90145	9.7654	9.75003	10.0682	10.0616	10.4648	10.1906	9.42519	9.42407	9.62693	9.49149	9.32656	9.53615	9.30932	9.4818	9.34827	9.41763	9.6361	9.39174	9.49125	9.49816	9.55728	9.43127	9.17767	9.39848	9.18187	9.10525	9.63939	9.45912	9.29417	9.7302
100353265	LOC100353265	neuropilin 2-like	NA	XM_002712544//XP_002712590	4.8881	4.48366	5.20181	4.50972	4.75723	4.84502	4.6627	4.81275	4.85014	5.15075	5.20233	4.47743	4.32693	4.50136	4.42083	4.61417	4.9258	4.65007	4.64956	5.65703	4.74982	4.57108	4.37331	4.3993	4.50831	4.48125	4.66516	4.37711	4.61737	4.47497	4.05796	4.07588	4.28769	4.21265	3.92801	3.95472	4.41183	4.32112	4.17779	4.16371	4.30931	4.57317	4.17683	4.05336	4.05821
100355440	LOC100355440	regulator of G-protein signaling 20	NA	XM_002710481//XP_002710527	5.78577	5.27486	6.49233	5.36743	5.75912	5.24103	5.58843	5.64005	5.16347	5.65588	5.73639	5.20832	5.03236	5.29074	5.50999	4.9512	5.44942	5.39914	5.06358	5.46414	5.53359	4.71061	4.50865	4.9082	5.00548	4.62065	5.24027	5.42319	5.19129	4.93315	4.8552	5.27486	4.70132	4.73533	5.12671	5.15303	4.59654	4.92799	4.92617	4.76579	4.99114	5.24653	4.81244	4.32706	4.77507
100327263	KIT	v-kit Hardy-Zuckerman 4 feline sarcoma viral oncogene homolog	Ocu.5755	XM_002717084//XP_002717130	4.25486	4.33258	4.88823	4.73345	4.35967	4.45474	4.34409	4.89916	4.61954	4.98861	4.88699	4.17655	4.17879	4.35846	4.39506	4.47002	4.08834	4.39008	4.46788	4.71425	4.36493	4.08771	4.09566	4.352	4.26959	4.15876	3.82156	3.89143	3.99085	4.11305	4.13574	3.85079	3.7554	3.84336	4.26095	3.77628	3.78532	3.96241	4.18336	4.37973	4.06365	4.09436	4.02334	3.7939	3.91302
100359215	REV3L	REV3-like, polymerase (DNA directed), zeta, catalytic subunit	NA	XM_002714920//XP_002714966	7.90223	8.15026	8.35039	7.96693	7.54286	8.01683	7.79608	8.03001	8.12811	8.323	8.12844	7.82389	7.65028	7.48469	7.80282	7.57372	7.89397	7.99379	8.10917	8.0491	8.04123	7.50875	7.56055	7.57863	7.23282	7.71521	7.61891	7.65852	7.76704	7.6607	7.36838	7.53553	7.43945	7.43365	7.42398	7.42684	7.34232	7.1716	7.31915	7.26351	7.14919	7.43956	7.51754	7.2454	7.66979
100357050	LOC100357050	pantothenate kinase 2-like	NA	XR_084946	7.3493	7.97416	8.13152	7.81383	7.54431	7.9702	7.69428	7.81782	7.88377	8.11894	8.11894	7.34979	7.7247	7.72781	7.60227	7.57084	7.66817	7.89099	7.6592	7.88158	7.76323	6.96979	7.59578	7.45596	7.18444	7.73595	7.31525	7.43702	7.51984	7.32591	7.20816	7.38784	7.34079	7.16505	7.29661	7.3338	6.96718	7.50266	7.46141	7.39549	7.09731	7.49221	7.28853	6.94334	7.42818
100343893	STAT1	signal transducer and activator of transcription 1, 91kDa	Ocu.1492	XM_002712346//XP_002712392	8.13435	8.14031	8.62294	8.3963	8.12792	8.26796	8.06847	8.41677	8.55984	8.43499	8.39631	7.97222	7.87444	8.27529	8.45825	8.06964	7.96685	8.18844	8.33831	8.08445	8.14208	7.81769	7.77877	7.99247	7.72036	7.87396	8.06503	7.71734	7.78922	7.73542	7.56762	7.68312	7.43561	7.54332	7.68626	7.60268	8.1451	7.74916	7.86946	7.74093	7.59654	8.61784	7.54017	8.03882	7.78787
100338965	LOC100338965	N(4)-(beta-N-acetylglucosaminyl)-L-asparaginase-like	NA	XM_002709483//XP_002709529	8.64468	8.79144	8.73197	9.11364	8.34318	8.68407	8.59695	9.24301	8.74307	9.28522	8.95964	8.57604	8.60308	8.11897	8.8462	8.49288	8.8174	9.17546	9.01223	9.07925	9.01118	8.68467	8.48707	7.88565	8.24499	8.97287	8.76328	8.24974	8.51749	8.38242	8.0155	8.5563	8.46892	8.66623	8.39813	8.17884	8.53448	8.16121	8.27714	8.22546	7.97464	7.93976	8.52959	8.51236	8.41043
100337926	LOC100337926	insulin-like growth factor binding protein 4	NA	XM_002719357//XP_002719403	8.01929	7.88236	8.32662	7.98511	7.89896	8.037	7.99271	8.19556	8.35499	8.47652	8.36119	7.6865	7.63257	7.58351	7.86666	7.9714	7.87411	7.98221	8.48319	8.14525	8.18363	7.87685	7.27431	7.72912	7.71958	7.53795	7.74806	7.48345	7.24284	7.61409	7.54982	7.5172	7.73828	7.47797	7.74337	7.31133	7.61992	7.45794	7.5238	7.68287	7.42563	7.74956	7.83573	7.59332	7.95413
100351181	ITGA8	integrin, alpha 8	NA	XM_002717427//XP_002717473	4.03385	4.01424	3.83	3.66904	3.68252	3.69789	3.88701	3.97713	3.7898	4.13188	3.87597	4.11183	3.58116	3.88605	3.82713	3.86027	3.77707	3.59804	3.75936	4.31811	4.19154	3.40633	3.48877	3.71243	3.3018	3.574	3.39916	3.30293	3.34953	3.33497	3.62144	3.34447	3.47216	3.50289	3.63137	3.409	3.50553	3.22279	3.60686	3.4621	3.49576	3.60401	3.58174	3.47492	3.52508
100349528	GRN	granulin	Ocu.5386	XM_002719182//XP_002719228	9.50557	9.10804	10.0295	9.49071	9.40153	9.54269	9.26321	9.49206	9.34351	9.61244	9.67695	9.58361	8.77437	9.25778	9.41805	9.21366	9.13689	9.66939	9.42767	9.71077	9.55159	9.56407	8.72921	9.33434	8.82792	9.04213	9.52343	9.09418	9.16414	8.91806	9.06994	8.71145	8.51	8.51811	8.75358	8.64119	9.48482	9.18528	9.09434	9.1687	9.01775	9.0594	9.11477	9.01322	9.07598
100337996	LOC100337996	uncharacterized LOC100337996	NA	XM_002716521//XP_002716567	5.00767	4.99965	5.01011	5.0104	5.17284	4.82987	4.70414	5.30974	5.21729	4.83896	4.54229	5.35724	4.8845	5.01448	5.27651	4.65878	4.90516	4.90165	4.96886	5.14307	5.3586	5.04346	4.93711	4.53142	4.41412	4.74137	4.72275	4.63341	4.63115	4.88114	4.55789	4.43923	4.64	4.3786	4.65251	4.62079	4.5832	4.67492	4.7868	4.79583	4.61422	4.39714	4.49051	4.92121	4.47014
100339119	LOC100339119	Thioredoxin-like	NA	XM_002708083//XP_002708129	12.2609	12.3782	12.435	12.3729	12.2845	12.285	12.3119	12.3914	12.5361	12.632	12.5682	12.0385	12.1597	11.8453	12.1727	12.328	12.1639	12.3352	12.5089	12.2345	12.2552	11.7519	12.2743	11.9784	12.2389	12.2336	12.1016	11.9113	11.7893	11.7105	12.033	11.9956	11.9345	12.1138	12.0861	11.891	12.0953	11.8331	11.7468	11.5942	11.8223	11.9701	11.8861	12.046	11.8736
100341546	LOC100341546	caspase 6	NA	XM_002717140//XP_002717186	8.96882	8.88265	9.23195	8.78551	8.81278	8.90176	8.53039	8.64621	8.79042	8.80752	8.8224	8.99139	8.97995	8.8045	9.03048	8.87326	9.0546	8.76234	8.91157	8.63461	8.61109	8.14419	8.72533	8.31397	8.52827	8.83763	8.89859	8.66718	8.61323	8.36549	8.79339	8.25066	8.24983	8.39274	8.30447	8.07866	8.73655	8.55114	8.60302	8.26108	8.32703	8.95268	8.20181	8.37756	8.17061
100350767	PCDH18	protocadherin 18	NA	XM_002716943//XP_002716989	3.94153	4.03912	4.49022	4.13465	4.34401	4.1172	4.34248	4.34377	4.08097	4.43806	4.32184	3.74871	3.96972	4.20503	4.20802	4.13799	4.21499	4.62191	4.30145	4.38408	4.29248	3.35342	3.61537	3.90263	4.08551	3.62047	3.78281	4.05408	3.79488	4.06909	3.79213	3.60513	3.64231	3.81334	3.84647	4.15575	3.93159	3.56801	3.98673	3.75275	3.70254	3.94983	3.84442	3.77723	3.81562
100352263	GPR126	G protein-coupled receptor 126	NA	XM_002714851//XM_002714852//XP_002714897//XP_002714898	5.07563	5.01279	5.02127	4.77324	4.90827	5.09819	5.11759	5.82309	5.125	4.76668	4.78887	4.65681	4.54719	4.78784	4.95109	4.86979	5.10483	5.03937	5.0241	5.11223	4.99852	4.88038	4.55169	4.41838	4.7019	4.75044	4.5451	4.58312	4.76451	4.79696	4.53173	4.56358	4.82664	4.73533	4.56464	4.77537	4.50254	4.45158	4.74765	4.85897	4.47179	4.51806	4.51042	4.28211	4.29274
100358687	CARD6	caspase recruitment domain family, member 6	NA	XM_002714122//XP_002714168	4.29442	4.10105	4.4739	3.80308	4.05207	4.24733	4.29234	4.22374	4.37803	5.13809	4.28862	4.0639	3.79934	3.89099	4.08347	4.01119	3.91677	4.45816	3.91892	4.59136	4.43966	3.7696	3.69257	3.89737	3.91445	3.90025	4.22393	3.81373	3.93426	3.83625	3.78533	3.66916	3.71512	3.75697	3.90149	3.88464	3.80238	3.99446	3.67853	3.7992	3.75011	3.70242	4.10538	3.91933	4.0641
100350991	LOC100350991	Ras-related associated with diabetes-like	NA	XM_002711560//XP_002711606	3.72531	4.22911	4.92828	4.05935	3.79801	4.05776	3.87422	3.79469	3.97045	4.28441	3.84188	4.20269	3.84057	4.0759	4.32527	3.90822	4.27919	3.74898	4.4518	4.10756	4.08452	3.69072	3.80956	3.72098	3.49804	3.62317	3.82244	3.84227	3.72301	3.7269	3.61845	3.56014	3.60721	3.49453	3.42264	3.75564	3.83174	3.60452	4.21772	3.78729	3.4784	3.71143	3.71246	3.86388	3.81524
100009017	IL15	interleukin 15	Ocu.1795	NM_001082216//NP_001075685	5.09455	5.13597	5.59366	5.09895	5.19067	5.06766	5.57709	5.35456	5.30846	5.65618	5.75819	5.32124	4.94936	5.17866	5.147	5.36245	5.50444	5.49743	5.2269	5.2067	5.23496	4.4714	4.53195	4.69114	4.87487	4.68748	5.22881	4.72046	4.86994	5.10952	4.82834	4.87466	4.57746	4.565	4.989	4.83958	4.92198	4.95631	5.04394	5.01113	4.89994	5.46864	5.04761	4.73183	5.41802
100347319	THSD7A	thrombospondin, type I, domain containing 7A	NA	XM_002713682//XP_002713728	4.61921	4.65332	4.55326	4.43938	4.68745	4.45145	4.37884	4.76541	4.8989	5.02468	4.54621	4.41895	4.29159	4.59103	4.38793	4.33412	4.2221	4.80013	4.73253	4.61637	4.6254	4.3742	4.09188	4.43683	3.91004	4.116	4.2263	4.47455	4.55687	4.40167	4.29785	3.94148	4.23248	4.43139	4.19296	4.22527	4.2276	3.8648	4.25877	4.42702	4.6249	4.07643	3.92961	4.18913	3.917
100351682	DNAH14	dynein, axonemal, heavy chain 14	NA	XM_002717371//XP_002717417	3.7337	3.46469	3.8194	3.42198	3.52691	3.55002	3.88542	3.61238	3.39227	3.49744	3.47728	3.52165	3.38774	3.4565	3.4327	3.27817	3.39255	3.51121	3.26777	3.64498	3.39391	3.48125	3.3719	3.30201	3.24477	3.25446	3.23234	3.33204	3.16837	3.10852	3.14443	3.12572	3.21686	3.10308	3.11051	3.12114	3.27748	3.15435	3.26538	3.13327	3.19595	3.12976	3.16794	3.15917	3.00531
100347575	LOC100347575	PHD finger protein 14	NA	XM_002713683//XP_002713729	10.3481	10.146	10.4896	9.89853	9.97836	9.99574	10.2448	10.2804	10.2019	10.6008	10.6242	9.99241	9.78713	9.94335	9.88141	9.87813	9.95899	10.0355	10.1174	10.4779	10.3176	9.89075	9.93491	9.85763	9.86459	9.76903	9.7665	9.85567	9.95928	9.8794	9.76678	10.0629	9.92751	9.91885	10.0559	10.0948	9.47718	9.45834	9.71702	9.68397	9.49742	9.58924	9.86604	9.77738	9.95904
100338127	LOC100338127	potassium channel tetramerisation domain containing 8-like	NA	XM_002709409//XP_002709455	3.74372	3.22411	3.57873	3.44439	3.38084	3.38521	3.64568	3.75906	3.8877	3.89839	3.72727	3.19921	3.1709	3.25452	3.44353	3.43104	3.29689	3.55333	3.587	3.53676	3.61558	3.3468	3.22199	3.27862	3.14512	3.27609	3.13409	3.02815	3.11066	3.19091	3.1609	3.14633	3.17872	3.46532	3.203	3.52075	3.32402	3.07346	3.12864	3.20572	3.20417	3.22866	3.17305	3.23134	3.08057
100351412	DTNA	dystrobrevin, alpha	NA	XM_002713449//XP_002713495	3.42256	3.5454	3.76619	3.41308	3.55962	3.4467	3.82334	3.64882	3.59186	3.13046	3.5957	3.64763	3.5	3.68228	3.6852	3.39375	3.52336	3.60909	3.60545	3.95857	3.93665	3.46892	3.11309	3.41499	3.34027	3.09208	3.18969	3.45335	3.4358	3.65438	3.38574	3.15663	2.96339	3.02146	3.25513	3.23651	3.22022	3.33712	3.46409	3.75339	3.39475	2.99992	3.32547	3.19759	3.264
100349741	LOC100349741	dim gamma-tubulin 1-like	Ocu.8462	XM_002711192//XP_002711238	7.78221	7.61491	7.73647	7.5906	7.61551	7.72804	7.66993	7.8342	7.77045	7.80919	7.75503	7.83658	7.6695	7.57931	7.50101	7.60772	7.58507	7.78668	7.92189	7.93519	7.78574	7.63234	7.57415	7.16725	7.39291	7.68131	7.58014	7.40713	7.53087	7.21855	7.39356	7.7257	7.4707	7.65666	7.65427	7.42692	7.4033	7.37656	7.35564	7.25595	7.28264	7.33163	7.48173	7.64345	7.65427
100009521	RABGNT1	UDP-N-acetylglucosamine:alpha-3-D-mannoside beta-1,2-N-acetylglucosaminyltransferase I	Ocu.1975	NM_001082745//NP_001076214	8.41182	8.32513	8.39517	8.38609	8.09588	8.29438	8.17973	8.14478	8.32547	8.49038	8.39513	8.27159	8.18801	8.39589	8.31179	8.20573	8.17774	8.31124	8.34504	8.39995	8.34867	8.40485	8.06425	8.06912	8.11397	8.05025	8.02581	8.11537	8.16752	8.11769	8.03834	8.16383	7.93007	8.2342	8.16888	8.26473	8.04645	7.93694	8.1175	8.07018	7.89532	8.13508	8.10942	8.26147	8.25275
100347666	LOC100347666	Target of EGR1 protein 1-like	NA	XM_002715140//XP_002715186	7.09695	7.12528	7.22637	7.1455	6.93491	7.22341	6.96229	7.06064	7.1553	7.31498	7.16703	7.23232	7.25002	7.12194	7.03564	6.98657	7.12014	7.15456	7.2156	7.07525	7.1068	6.91298	7.15308	6.81991	6.85419	7.10577	6.99776	6.91777	6.86869	6.99067	6.90618	7.06677	6.72114	6.91741	6.8642	6.87375	6.92987	6.77665	6.9954	6.86645	6.95596	7.25641	7.08054	6.9877	7.21695
100350824	LOC100350824	312-like	NA	XM_002713822//XP_002713868	10.5628	10.3058	10.4148	10.1469	10.3588	10.1905	10.4564	10.5445	10.328	10.5349	10.3928	10.4535	10.2444	10.2134	10.1774	10.124	10.19	10.4558	10.3733	10.6331	10.3691	10.1127	10.3249	10.1414	10.1737	10.1714	10.6658	10.5036	10.5488	10.5492	10.6351	10.5523	10.6644	10.4393	10.7093	10.3621	10.7046	10.5849	10.5332	10.4152	10.688	10.7387	10.4902	10.4778	10.6875
100346107	PARP4	poly (ADP-ribose) polymerase family, member 4	NA	XM_002712903//XP_002712949	5.96895	6.1726	6.17679	6.09927	5.91665	6.1743	6.13007	6.31951	6.25387	6.22701	6.44579	6.23871	5.99821	6.10367	6.24308	6.05921	5.90148	6.1179	6.23094	6.36672	6.23089	6.16105	6.01615	5.85855	5.89456	6.03865	6.05848	6.35195	6.4486	6.44737	6.35332	6.62713	6.42904	6.30166	6.6002	6.43818	6.08522	6.29834	6.51368	6.42547	6.43634	6.31034	6.22634	6.24633	6.4747
100347500	LOC100347500	ubiquitin-conjugating enzyme E2Q	NA	XM_002715337//XP_002715383	9.42727	9.16077	9.30967	9.32597	9.11011	9.33362	9.10511	9.24592	9.48804	9.49328	9.45782	9.22081	9.19759	8.96854	9.17652	9.26215	9.38102	9.35468	9.41755	9.30043	9.25683	8.99129	9.11954	8.96415	9.05251	9.23943	9.51593	9.50211	9.58397	9.54383	9.36175	9.59761	9.63688	9.51945	9.55223	9.50859	9.61147	9.36356	9.44686	9.37083	9.45094	9.56484	9.49276	9.5612	9.54749
100356996	LOC100356996	protein tyrosine phosphatase, non-receptor type 14	NA	XM_002717512//XP_002717558	3.94549	3.61406	4.05361	3.77188	3.8186	3.57703	3.78718	3.99374	3.97832	4.04873	3.81571	3.62763	3.73313	4.09303	3.67957	3.859	3.89041	3.98888	3.94884	4.27194	4.04678	3.62847	3.64871	3.58292	3.49884	3.59762	4.03297	4.01165	4.3556	3.88864	3.93475	4.06191	4.28364	4.22358	4.12786	4.2749	4.04968	4.30155	4.32494	4.28296	4.29024	4.19583	3.87236	4.23014	3.85248
100344280	LOC100344280	thioredoxin domain containing 4 (endoplasmic reticulum)	Ocu.8214	XR_084839	10.6488	10.8527	10.9934	10.8558	10.7606	10.9577	10.7419	11.1545	10.8255	11.1263	11.0408	10.5464	10.7895	10.3321	10.7511	10.7242	10.8658	10.968	10.9144	11.2627	10.948	10.3947	10.6511	10.4214	10.5047	10.8365	11.049	11.1468	11.1615	11.164	11.0823	11.0958	11.0744	11.149	11.18	11.0997	11.0082	11.0502	11.1515	11.0618	11.1257	11.1241	11.1367	11.1667	11.1377
100338051	RARS	arginyl-tRNA synthetase	Ocu.669	XM_002710367//XP_002710413	10.1373	10.2381	10.3719	10.2032	10.0552	10.2613	10.2613	10.393	10.4181	10.5871	10.375	10.0765	10.1324	9.88284	10.2231	9.93797	10.1956	10.3229	10.4289	10.5542	10.3983	9.70608	10.1898	9.63233	10.0478	10.1644	10.5722	10.5474	10.5098	10.6148	10.5785	10.4937	10.5433	10.5106	10.5489	10.5028	10.4731	10.5352	10.4918	10.5151	10.483	10.6391	10.5291	10.4787	10.4729
100354268	LOC100354268	arginine vasopressin-neurophysin II	NA	XM_002710880//XP_002710926	8.18124	7.82704	8.27439	8.17002	8.12616	8.08219	8.02842	8.12116	8.00733	8.13879	8.30846	7.75329	7.48761	8.1894	7.93262	8.03237	7.84167	8.01008	8.03926	7.92828	8.20251	7.84759	7.57171	8.01065	8.12661	7.49375	8.25183	8.1941	8.41708	8.38373	8.70774	8.1232	8.1679	8.10232	8.29988	8.45952	8.13189	7.93468	8.35827	8.53874	8.48727	8.22337	8.21925	8.33543	8.17319
100337898	LOC100337898	kelch domain containing 8B	NA	XM_002713421//XP_002713467	4.4694	4.54652	4.34364	4.5548	4.21047	4.58001	4.42935	4.47858	4.45441	4.54791	4.39148	4.58552	4.42611	4.57329	4.59104	4.22136	4.57011	4.3253	4.32441	4.7365	4.24795	4.19037	4.29264	4.28851	4.04392	4.47436	4.70309	4.63051	4.85965	4.60866	4.80893	4.78542	4.76515	4.70939	4.53685	4.83871	4.70204	4.87373	4.88712	4.81918	4.89105	4.55166	4.75257	4.86696	4.33945
100341085	LOC100341085	coiled-coil domain containing 53	NA	XM_002711226//XP_002711272	10.2984	10.6833	10.7083	10.9286	10.5198	10.7055	10.3689	10.8378	10.5996	10.7754	10.7522	10.2384	10.5895	10.3296	10.8514	10.5837	10.5725	10.8878	10.5587	10.9003	10.5886	9.84537	10.622	10.2167	10.3514	10.5589	10.9818	10.8584	11.0874	11.1305	11.0541	10.8525	10.9649	10.7061	11.0115	10.7108	10.9569	10.8974	10.9082	10.9787	10.9368	10.824	10.9014	10.7641	10.8615
100350486	LOC100350486	FAM117B protein-like	NA	XM_002712538//XP_002712584	6.7543	6.68353	7.07306	6.57327	6.86997	6.37321	6.66682	6.78724	6.96592	6.73788	6.90427	6.76685	6.60454	6.69203	6.59919	6.66069	6.69802	6.7208	6.86495	6.88255	6.73877	6.28462	6.46675	6.55625	6.56919	6.37028	7.03751	7.34536	7.46091	7.02259	6.84801	7.24465	6.81001	7.1255	6.7974	7.26107	6.7627	7.09352	7.04243	7.05592	6.96026	6.98128	6.89018	6.94704	7.1285
100355645	LOC100355645	cytochrome oxidase assembly factor-like	Ocu.626	XM_002718611//XP_002718657	6.69418	6.79918	6.75245	6.7721	6.74716	6.9664	6.89891	6.80332	7.20138	6.8392	7.02359	6.69793	6.77761	6.86435	6.72068	6.66334	6.69877	6.76003	6.9915	6.76748	6.88539	6.29133	6.48184	6.6579	6.77432	6.40592	7.17375	7.1164	6.87779	7.00513	7.191	7.08052	7.18009	7.52673	7.15462	7.26487	7.08001	7.14437	6.75707	7.07545	7.10408	6.85642	6.96037	7.45977	7.17929
100341631	USO1	USO1 vesicle docking protein homolog (yeast)	NA	XM_002717009//XP_002717055	9.66591	9.20178	9.73582	9.25401	9.35307	9.45725	9.40801	9.58404	9.24797	9.74202	9.49574	9.27731	8.90229	9.19806	9.48769	9.23975	9.31385	9.56642	9.3277	9.76019	9.60559	9.49953	8.95282	9.22547	9.06564	9.0518	9.81899	9.68676	9.8127	9.76213	9.86462	9.69673	9.59951	9.49407	9.64958	9.6199	9.84019	9.84331	9.77777	9.83421	9.73951	9.70523	9.67568	9.38449	9.6831
100341971	LOC100341971	Rab interacting lysosomal protein	NA	XM_002719046//XP_002719092	7.33849	7.50036	7.55465	7.49906	7.58022	7.87009	7.50241	7.81884	7.85574	7.72851	7.56023	7.35122	7.53818	7.5554	7.69364	7.67561	7.28309	7.58262	7.60651	7.4249	7.52424	7.36639	7.26666	7.3909	7.31969	7.47019	7.63481	8.01244	8.06569	8.14831	8.09299	7.6695	7.77986	7.87865	7.80471	7.99258	7.66883	7.79953	7.80254	7.95298	8.29702	7.63362	7.88045	7.90937	7.70376
100357085	SQRDL	sulfide quinone reductase-like (yeast)	NA	XM_002717886//XP_002717932	8.89432	8.89799	9.03171	9.16413	8.8693	9.13131	8.65708	9.21099	9.0415	9.43895	9.28991	8.85702	8.90806	8.57135	9.06521	9.23328	8.88262	9.34797	9.14694	9.12447	8.97807	8.64937	8.61107	8.36281	8.90826	8.80173	9.57327	9.32693	9.49977	9.32005	9.32489	9.07048	9.30152	9.0936	9.55186	9.12821	9.60745	9.61967	9.33705	9.18274	9.35971	9.21087	9.38457	9.1893	9.6417
100355517	LOC100355517	uncharacterized LOC100355517	NA	XM_002709331//XP_002709377	2.72032	2.8913	3.07732	2.88168	2.83836	2.94937	2.864	3.10672	2.92874	3.04526	3.04962	2.94056	2.9467	3.3125	2.89494	2.74774	2.96234	3.05232	2.96454	3.04737	3.00955	2.77425	2.95521	2.77146	2.54328	2.81498	3.37184	3.02859	3.32647	2.99456	3.04049	3.24795	3.20822	3.0392	3.10613	3.2546	3.2387	3.28184	3.37384	3.21672	3.11262	3.95318	3.37522	3.13898	3.58966
100341249	LOC100341249	nuclear receptor coactivator 1	NA	XM_002710065//XM_002710066//XP_002710111//XP_002710112	6.61103	6.15741	6.914	6.38272	6.57569	6.27613	6.58954	6.87814	6.33982	6.70645	6.63166	6.52435	5.87832	6.3596	6.44828	6.28065	6.11548	6.58108	6.45755	6.69715	6.73067	6.36945	6.04634	6.4477	6.00081	5.62291	6.72285	6.85851	6.82038	6.83141	6.58552	6.93946	6.78484	6.85871	6.97079	6.96711	6.68596	6.98492	6.71594	6.62235	6.65298	6.65714	6.75601	6.85074	7.1001
100349968	PLAA	phospholipase A2-activating protein	NA	XM_002708046//XP_002708092	8.30997	8.57938	8.54278	8.41073	8.51269	8.47754	8.36839	8.56943	8.41786	8.59457	8.64636	8.38877	8.47963	8.21843	8.55317	8.41333	8.41524	8.48763	8.63062	8.55501	8.66929	8.11502	8.3513	8.09598	8.23999	8.38039	9.03508	9.17788	8.93537	8.80779	8.92989	8.81858	8.78601	8.66873	8.75926	8.83738	9.02055	8.97586	8.62755	8.63944	8.83057	8.83674	8.55292	8.52272	8.77622
100353684	LOC100353684	male-enhanced antigen-like	NA	XM_002714684//XP_002714730	9.42195	9.44909	9.70223	9.42275	9.48192	9.47815	9.55543	9.86146	9.52926	9.81725	9.86597	9.34019	9.36196	9.21844	9.61275	9.36371	9.2557	9.73791	9.52196	9.75186	9.6689	9.00436	9.33325	9.10274	9.36566	9.38534	9.82283	9.85248	9.90969	9.98799	9.86223	9.88586	10.1089	9.70188	9.9149	9.59546	9.67386	10.0734	9.87428	10.0293	9.59499	9.66211	9.9877	9.81566	9.98737
100356232	LOC100356232	melanocyte-specific gene 1	NA	XM_002720109//XP_002720155	5.04012	4.88557	5.11619	5.27103	5.03101	5.05025	5.1634	5.69657	5.14325	5.50619	5.42433	4.97794	5.1424	5.08752	5.08428	5.09568	5.39755	4.89312	5.18167	5.37984	5.02902	4.85052	4.67146	5.05809	4.98636	4.87335	5.63858	5.88827	5.6843	5.46317	5.52472	5.72101	5.42141	5.02192	5.4665	5.60378	5.32082	5.36034	5.48956	5.58303	5.74892	5.51194	5.43438	5.05124	5.46714
100009179	SNTA1	syntrophin, alpha 1	Ocu.6246	NM_001082333//NP_001075802	6.11428	6.04859	6.5165	6.20647	6.12966	6.12975	6.49803	6.54849	6.50424	6.76929	6.35522	5.79536	5.83257	6.30236	5.93767	5.82434	6.24531	6.29509	6.65812	6.62886	6.24365	5.73205	5.25187	6.24928	6.08317	5.80892	6.62116	6.55753	6.61472	6.71549	6.65477	6.34084	6.61628	6.77584	6.81658	6.46983	6.29089	6.48869	6.58003	6.62679	6.43827	6.3959	6.60539	6.81809	6.77728
100352922	MIB1	mindbomb E3 ubiquitin protein ligase 1	NA	XM_002713451//XP_002713497	4.6011	4.40421	4.64797	4.44657	4.5941	4.6211	4.21425	5.15297	4.59056	4.81319	4.91103	4.3484	4.38594	4.14878	4.28803	4.36195	4.31568	4.45749	4.57126	4.70949	4.58656	4.35853	4.10306	4.44885	3.94015	4.53216	5.10744	4.91044	4.83928	4.84788	4.84257	4.78621	4.84863	4.95145	4.77019	4.71927	5.22315	4.95645	5.07952	4.71019	4.98293	4.91099	4.62259	4.84778	4.78563
100359113	LOC100359113	ras homolog gene family, member B	NA	XM_002710051//XP_002710097	4.84354	5.23265	5.09859	4.49807	5.17058	5.0262	4.89824	5.16524	5.11665	5.19688	4.80658	5.30511	4.81417	5.07465	4.85429	5.01761	5.32419	4.78652	4.9864	5.02936	4.79365	4.76007	4.38919	5.01451	4.86334	4.37798	5.41025	5.52329	5.38257	5.56548	5.41641	5.17714	5.02028	5.33033	5.31175	4.97847	5.91826	5.39103	5.31212	5.46554	5.02902	5.08286	5.2765	5.36022	5.36731
100351821	ZNF570	zinc finger protein 570	NA	XM_002711492//XP_002711538	4.51417	4.32917	4.76547	4.44756	4.44339	4.32885	4.37109	4.56784	4.70247	4.85388	4.75647	3.93095	4.23442	4.12661	4.57652	4.47915	4.53013	4.529	4.40012	5.22214	4.52691	4.27285	4.22841	4.2546	3.93013	4.24453	4.56611	5.22143	5.09776	4.648	4.96853	4.8582	4.80653	5.01336	4.71403	4.79473	4.54015	4.7937	4.97196	4.75253	4.7245	4.67099	5.04606	5.00457	4.97566
100009360	IKBKAP	inhibitor of kappa light polypeptide gene enhancer in B-cells, kinase complex-associated protein	Ocu.4098	NM_001082655//NP_001076124	7.47836	7.37693	7.71228	7.31195	7.38633	7.34599	7.47378	7.68066	7.53699	7.73463	7.80394	7.14864	7.3479	7.1937	7.27622	7.07933	7.20891	7.50916	7.54724	7.87586	7.65306	6.87424	7.43864	7.12672	7.08231	7.31613	7.77645	7.85667	7.86253	7.81095	7.82289	7.86619	7.9137	7.82856	7.89808	7.8543	7.72925	7.71339	7.6916	7.75692	7.70973	7.89854	7.72403	7.67525	8.01696
100340015	LOC100340015	syntaxin 8	NA	XM_002718975//XP_002719021	7.33849	7.64075	7.69223	7.40292	7.24006	7.67713	7.48338	7.99894	7.69633	7.85087	7.88501	7.66626	7.43207	7.2109	7.48411	7.52198	7.46543	7.83305	7.78916	7.90086	7.69834	7.23111	7.45473	6.65116	6.96779	7.4973	8.05475	7.95565	8.08627	8.07616	8.03569	7.97023	8.03546	7.863	7.89475	7.64961	8.08451	7.95027	8.06909	8.0939	8.02714	7.63137	7.88059	8.01892	7.83644
100341878	LOC100341878	Uncharacterized protein KIAA1107-like	NA	XM_002715493//XP_002715539	4.10822	3.68314	4.00669	3.69124	3.9187	3.926	3.92644	4.06927	3.98225	4.47084	4.25628	3.77337	3.51922	3.81371	3.75723	3.73291	3.96165	4.01922	4.04618	4.20398	3.83319	3.71384	3.518	3.87582	3.78705	3.66641	4.40574	4.38077	4.70929	4.79061	4.62338	4.24692	4.09255	4.14149	4.30871	4.1989	4.26017	4.20926	4.21128	4.26493	4.30404	3.94223	4.12134	4.1209	4.1519
100339484	LOC100339484	GDP dissociation inhibitor 2	Ocu.8301	XM_002713790//XM_002713791//XP_002713836//XP_002713837	10.7599	11.0607	11.2375	11.1332	10.9117	10.9893	10.9824	11.2757	11.3505	11.4098	11.3065	10.9396	11.1025	10.7963	10.9485	10.8879	10.9631	11.3079	11.3473	11.1944	11.1354	10.4767	10.9263	10.7051	10.7839	11.1049	11.6408	11.5621	11.4749	11.0799	11.3218	11.4314	11.4211	11.7472	11.3948	11.3421	11.5303	11.6243	11.4224	11.1789	11.4805	11.4575	11.4161	11.5674	11.377
100342236	LOC100342236	NADH dehydrogenase (ubiquinone) 1 alpha subcomplex, 1-like	Ocu.1224	XM_002720128//XP_002720174	11.4642	11.3579	11.5263	11.4381	11.4877	11.3775	11.6151	11.9994	11.6708	12.0367	11.9221	11.5282	11.6682	11.1486	11.4773	11.4691	11.5804	11.9243	11.7625	12.1642	11.8206	10.9654	11.572	11.2312	11.3578	11.5307	11.8558	11.7187	11.7487	11.8417	11.9926	12.1267	12.31	12.0173	12.3532	12.1031	11.8043	11.8463	11.8033	11.725	11.8635	11.9904	12.2503	12.0419	12.3069
100352100	LOC100352100	coiled-coil domain containing 56-like	NA	XM_002719408//XP_002719454	9.31056	9.71268	9.63081	9.52315	9.37179	9.54368	9.58695	9.81448	9.81535	9.56903	9.86825	9.43863	9.69571	9.22007	9.5506	9.40376	9.51582	9.85722	9.86526	9.74104	9.76601	9.21874	9.68795	9.25044	9.32325	9.46836	10.0059	10.1823	9.93206	9.79087	9.75117	9.88915	10.1416	10.2874	9.69651	9.95012	9.96682	10.2191	9.94319	9.84703	9.52203	9.76782	10.0847	10.3865	9.7231
100357210	RNF139	ring finger protein 139	NA	XM_002710765//XP_002710811	8.89905	8.87387	8.87815	8.63629	8.75976	8.79651	8.62742	9.23993	8.95295	9.32423	9.19589	8.62576	8.77084	8.12883	8.77359	8.77051	8.75188	9.14134	9.13526	9.43954	9.08301	8.53565	8.7095	8.16354	8.59557	8.63285	9.16177	9.17014	9.30009	9.27366	9.38539	9.33312	9.27729	9.25212	9.37947	9.32434	9.1232	9.0995	9.11268	9.11378	9.18555	8.9367	9.44643	9.20856	9.50859
100346474	LOC100346474	mitofusin 1	NA	XM_002716333//XP_002716379	8.07033	8.14445	8.52784	7.89993	7.77953	7.73836	7.92688	8.35213	8.16231	8.55422	8.40165	7.75951	7.81901	7.89438	7.79977	7.56599	7.90182	8.23442	8.16407	8.23024	8.28217	7.67196	7.80047	7.74989	7.62618	7.86603	8.45854	8.83431	8.67142	8.20045	8.30284	8.42659	8.33915	8.47022	8.38888	8.38606	8.43825	8.64708	8.59572	8.2067	8.36394	8.15078	8.34577	8.24552	8.5793
100009580	BLMH	bleomycin hydrolase	Ocu.1830	XM_002718903//XP_002718949	8.9056	9.2723	9.31726	9.1479	9.06682	9.2059	9.03028	9.3808	9.32185	9.5611	9.42181	8.93836	9.3066	8.75607	9.02897	9.04352	9.17192	9.37037	9.37927	9.50935	9.30876	8.55098	9.16272	8.98916	8.8346	9.27939	9.80541	9.83961	9.50706	9.51761	9.5514	9.55031	9.50293	9.68795	9.64768	9.50951	9.72482	9.90538	9.67206	9.34783	9.45809	9.40937	9.36041	9.53504	9.52814
100352156	LOC100352156	RNA polymerase II associated protein 3-like	Ocu.4053	XM_002712719//XM_002712720//XP_002712765//XP_002712766	7.15007	7.02413	7.4055	6.88477	6.92216	6.88705	7.1069	7.35072	7.2855	7.68313	7.64026	6.83728	6.69574	6.95551	6.92097	6.82652	6.95339	7.31856	7.3281	7.47667	7.43026	6.74023	6.86195	7.03712	6.82356	6.89671	7.40866	7.59618	7.56642	7.58172	7.49414	7.7187	7.70277	7.66714	7.61627	7.5433	7.44889	7.42808	7.36955	7.47145	7.50253	7.1442	7.48478	7.58612	7.4873
100344985	LOC100344985	Golgi reassembly-stacking protein 2-like	NA	XM_002712278//XP_002712324	6.54726	6.81572	6.96986	6.83266	7.04874	6.84741	6.70405	7.30051	6.89166	7.4624	7.20659	6.64601	6.76109	6.46216	6.80699	6.67013	6.69885	7.16158	7.10521	7.47397	7.31824	6.29925	6.49734	6.41181	6.63275	6.67396	7.41432	7.32369	7.10196	6.92913	7.10977	7.20965	7.14944	7.42521	7.15052	7.39286	7.38939	7.51248	7.25233	7.21428	7.41593	7.16914	7.54552	7.51082	7.458
100352311	COPB1	coatomer protein complex, subunit beta 1	NA	XM_002708825//XP_002708871	10.6676	10.5147	10.8743	10.4339	10.4588	10.4546	10.5267	10.9563	10.6863	11.0955	10.9196	10.4028	10.2638	10.2812	10.3694	10.2445	10.4987	10.7889	10.8256	11.1551	10.8565	9.92965	10.1904	9.90077	9.92962	10.1926	11.0249	11.1518	11.149	10.9687	11.0484	10.9463	11.0323	11.0608	10.8765	11.025	10.9684	11.0298	10.9792	11.0332	10.9099	10.9392	10.9443	11.0023	10.9068
100345082	ZNF622	zinc finger protein 622	NA	XM_002714028//XP_002714074	7.4389	7.58973	7.68429	7.46166	7.4575	7.60572	7.71991	7.82586	7.85904	8.06157	8.03646	7.17535	7.65917	7.36907	7.61434	7.45214	7.76751	7.99638	7.8191	8.06072	7.85873	6.86984	7.57343	6.87465	7.36048	7.69766	7.84034	7.94173	8.01347	8.20383	8.04471	8.29746	8.28821	7.94645	8.41094	8.00827	7.80224	7.81966	8.01911	7.83375	7.91221	7.92481	8.37613	8.05964	8.34091
100358684	LOC100358684	NADH dehydrogenase ubiquinone flavoprotein 2	Ocu.7238	XM_002713582//XP_002713628	10.488	10.4004	10.5547	10.1881	10.5675	10.4784	10.3985	10.5682	10.6233	10.6167	10.7057	10.2936	10.3934	10.1828	10.3787	10.45	10.3924	10.6721	10.704	10.6908	10.6218	10.171	10.3934	10.3049	10.472	10.2918	10.7738	10.7738	10.5272	10.8525	10.7909	10.8872	11.0117	11.0452	10.9112	10.8399	10.8863	10.8503	10.6465	10.7464	10.8926	10.8977	10.9645	11.0933	11.0597
100357282	ZNF462	zinc finger protein 462	NA	XM_002708135//XP_002708181	6.32319	6.0464	6.31051	5.96584	6.11292	5.98219	5.98877	6.50804	5.83687	6.24961	6.22888	5.99352	5.50944	6.37321	5.988	5.8562	5.96376	6.11563	5.82499	6.91256	6.36731	6.15517	5.63438	6.02855	5.73142	5.5224	6.6265	6.41696	6.49473	6.71626	6.77797	6.41598	6.13865	6.2345	6.2052	6.46902	6.70345	6.29485	6.84128	6.76125	6.68567	6.36969	6.6186	6.26094	6.12354
100348114	LOC100348114	uncharacterized LOC100348114	NA	XM_002708162//XP_002708208	7.49048	7.35218	7.70102	7.42036	7.56165	7.54714	7.61286	7.6323	7.88177	7.73514	7.78474	7.32483	7.3489	7.47734	7.5553	7.31029	7.61383	7.68492	7.97543	7.76814	7.62925	7.44402	7.36765	7.38321	7.3201	7.40019	7.81337	7.77121	7.71214	7.77557	7.87648	8.18145	8.34102	8.38432	8.28951	8.0436	7.80426	7.62729	7.62495	7.64571	7.9311	7.70699	8.13742	8.3254	8.27192
100349600	LOC100349600	intraflagellar transport protein IFT20-like	NA	XM_002718779//XP_002718825	8.54172	8.4211	8.86024	8.29437	8.3852	8.536	8.65336	9.16287	8.72943	8.99712	9.01285	8.5001	8.2853	8.30973	8.5256	8.57108	8.50982	8.9368	8.8737	9.41562	8.96365	8.01012	8.41263	8.34109	8.30876	8.46741	8.96785	8.95059	8.98547	9.05781	9.04185	8.80821	9.17943	9.23839	8.99532	9.02255	9.12363	9.11947	9.18717	9.16241	9.01433	8.76528	9.16332	9.31338	9.04368
100342210	LOC100342210	transmembrane protein 69	NA	XM_002715669//XP_002715715	8.61127	8.96355	8.87122	8.85195	8.72563	8.93921	8.97259	9.1931	9.08807	9.30036	9.25147	8.55513	9.02676	8.45869	8.84548	8.73034	8.84767	9.13563	9.07831	9.21706	9.11885	8.03886	8.99292	8.42131	8.66313	9.05473	9.26081	9.24374	9.18134	9.19724	9.27482	9.58107	9.70596	9.52495	9.58761	9.52808	9.14618	9.27315	9.06543	9.01047	9.14867	9.1572	9.31742	9.44227	9.51268
100342456	LOC100342456	ubiquitin-fold modifier conjugating enzyme 1	Ocu.3816	XM_002715200//XP_002715246	10.0985	10.3548	10.4142	10.4522	10.3507	10.5588	10.6262	10.7593	10.7046	10.8116	10.7998	10.0607	10.4099	9.6789	10.3562	10.2681	10.3893	10.6875	10.7333	10.8158	10.6323	9.64958	10.2848	9.70405	9.87261	10.3699	10.8882	10.7058	10.7427	10.7524	10.8718	10.9936	11.0465	11.0174	10.9969	10.8658	10.7321	10.7087	10.7311	10.6948	10.6994	10.781	11.0452	10.9931	10.9072
100351901	RIPK2	receptor-interacting serine-threonine kinase 2	NA	XM_002710680//XP_002710726	7.47644	7.54068	7.69988	7.40375	7.38182	7.53974	6.82267	7.61781	7.36702	7.60091	7.72777	7.14583	7.15338	7.22924	7.3958	7.1884	7.49882	7.53949	7.49603	7.62735	7.4606	6.88969	6.90116	6.98643	6.89562	7.3158	7.94407	8.05282	7.9635	7.97801	7.85386	7.61768	7.79422	7.83324	7.93824	7.96092	8.11066	8.08243	7.95009	7.63168	7.70628	7.47986	7.52092	7.39193	7.82004
100342894	MED23	mediator complex subunit 23	NA	XM_002714819//XP_002714865	7.52496	7.72374	7.90481	7.70366	7.54904	7.72909	7.97482	7.90898	7.90049	8.30415	8.11026	7.38783	7.63891	7.62359	7.73058	7.61051	7.64273	7.95412	8.07532	7.91086	7.82609	7.45656	7.57227	7.30806	7.55886	7.74547	8.21743	8.25375	8.17753	8.04017	8.02062	8.47464	8.40696	8.23134	8.51913	8.2715	8.00661	7.97251	7.88149	7.82103	8.06551	7.99115	8.35129	8.21404	8.60042
100357591	LOC100357591	asparagine-linked glycosylation 6 homolog (S. cerevisiae, alpha-1,3-glucosyltransferase)-like	Ocu.5089	XM_002715949//XP_002715995	8.78908	8.68317	8.67902	8.46495	8.42337	8.68349	8.55552	8.71288	8.71975	8.82302	8.89656	8.55976	8.46407	8.35501	8.43487	8.40825	8.66563	8.9175	8.79269	8.89659	8.89566	8.31565	8.63612	8.27843	8.29988	8.33272	9.07154	9.1339	8.84099	8.79734	9.11974	8.8744	8.84764	8.98959	8.99211	9.10042	9.18666	9.13558	8.96998	9.04594	9.07746	8.88888	9.32087	9.03913	9.03626
100343722	LOC100343722	vacuolar protein sorting 41	NA	XM_002713677//XP_002713723	9.16665	9.39487	9.76462	9.50445	9.49061	9.02832	9.15063	9.3261	9.74331	9.49509	9.36822	8.99183	8.99326	9.2956	9.40844	9.22748	8.8875	9.31464	9.81574	9.52368	9.26748	8.67372	9.14911	9.16055	9.22379	8.73486	9.77242	10.0095	10.109	9.90177	10.096	9.4388	9.44632	9.8719	9.57625	9.36326	9.73182	9.79929	9.81368	9.83945	10.1208	9.47249	9.50827	9.8709	9.50243
100346640	LOC100346640	aster-associated protein	NA	XM_002716879//XP_002716925	5.56238	4.76012	5.43573	4.94201	5.41687	5.14718	5.6472	5.57606	5.45262	5.49765	5.26385	5.12717	5.14385	5.29208	4.74083	5.18444	5.21277	5.28281	5.29118	5.41851	5.23157	4.97242	4.30135	5.05739	4.93663	4.99114	5.70431	5.77385	5.80477	5.86695	5.66145	5.76858	5.51461	5.60843	5.64609	5.47146	5.90804	5.77742	5.63048	5.66534	5.93616	5.79843	5.40347	5.45747	5.56767
100301531	CSNK2B	casein kinase 2, beta polypeptide	Ocu.2052	NM_001160283//NP_001153755	9.98391	9.80489	9.9421	9.72559	9.80004	9.77162	9.98366	10.247	10.0598	10.1441	10.1211	10.0368	9.69202	9.66087	9.75456	9.78022	9.73605	10.1832	10.0654	10.124	10.0381	9.74475	9.73819	9.59455	9.65002	9.47757	10.1902	10.2533	10.2563	10.3466	10.1557	10.4782	10.5168	10.3138	10.5646	10.4387	10.1546	10.4116	10.4286	10.1522	10.2322	10.2177	10.4554	10.4687	10.566
100342169	LOC100342169	ribonuclease P 25kDa subunit-like	NA	XM_002708020//XP_002708066	6.7528	6.88875	7.30862	7.31071	7.11828	7.05987	7.31031	7.35248	7.43608	7.59276	7.43499	6.86871	6.7154	6.73105	7.28382	7.02963	6.70254	7.37095	7.55196	7.57057	7.25804	6.75983	6.74214	6.79865	6.71285	6.83963	7.38361	7.41395	7.70037	7.86136	7.64511	7.7267	7.79004	7.62066	7.79302	7.64676	7.26988	7.32284	7.53924	7.76595	7.42898	7.12092	7.57263	7.59472	7.84644
100347561	LOC100347561	uncharacterized LOC100347561	NA	XM_002711423//XP_002711469	6.46777	6.17177	6.40759	6.13308	6.34611	6.55129	6.10344	6.66118	6.38226	6.91664	6.55011	6.03797	6.29626	6.29473	6.22932	5.85191	6.46458	6.4913	6.30761	7.05517	6.68266	6.05586	5.93738	6.17851	5.66052	6.27406	6.86776	6.79668	6.56867	6.7548	6.85783	6.71945	6.74998	6.76666	6.60937	6.71097	6.94871	6.86036	7.06576	6.77388	6.77425	6.5186	6.94363	6.89236	6.7505
100350151	LOC100350151	mediator complex subunit 7	Ocu.8439	XR_084917	7.20947	7.35188	7.57168	7.3037	7.20143	7.28454	7.33966	7.69632	7.51721	7.74572	7.81812	7.04261	7.24426	7.40994	7.30789	7.36657	7.35483	7.63289	7.61309	7.79499	7.57744	6.76002	7.39949	7.10782	7.24349	7.40352	7.65515	7.7471	7.85478	7.70906	7.6547	7.83691	8.09067	7.92792	7.9958	8.02623	7.72857	7.79279	7.78654	7.65653	7.58978	7.88108	8.11616	7.95129	8.10872
100345830	LOC100345830	transmembrane protein 150A	NA	XM_002709672//XP_002709718	6.1824	5.82914	6.64598	6.29724	5.92783	6.0552	6.51396	6.52337	6.28099	6.34539	6.55111	5.86322	5.79628	6.0856	6.01615	6.03512	5.88546	6.14299	6.07187	6.23908	6.01493	6.11112	5.59586	5.99389	5.73499	5.67496	6.4991	6.44552	6.40987	6.55592	6.60214	7.08869	7.17554	6.66813	6.92511	6.63557	6.53994	6.35111	6.23182	6.60247	6.41304	6.02504	6.45297	6.77983	6.53089
100342776	LOC100342776	aprataxin and PNKP like factor	Ocu.3488	XM_002709665//XP_002709711	8.6792	8.6215	9.20446	8.66445	8.7175	8.5949	8.78595	9.20599	8.87637	9.34277	9.06277	8.59016	8.47519	8.64702	8.66324	8.52338	8.52446	9.01487	9.04127	9.30592	8.89915	8.25006	8.43977	8.41235	8.31436	8.54247	9.35332	9.20854	9.35371	9.15798	9.43408	9.43499	9.57405	9.34586	9.40581	9.32381	9.16834	9.04062	9.04646	8.98957	9.17837	8.71306	9.45698	9.28228	9.10995
100341741	LOC100341741	dynactin 3	NA	XM_002708018//XM_002708019//XP_002708064//XP_002708065	9.44411	9.54015	9.60378	9.24344	9.34501	9.74962	9.59311	10.0824	9.82498	10.0755	10.1625	9.45937	9.49953	9.07112	9.313	9.30646	9.63488	9.96389	9.94192	10.1446	9.91566	9.02143	9.45487	8.88824	9.22203	9.63129	9.89584	10.03	10.0782	10.0043	10.0703	9.95759	10.3244	10.1965	10.1135	10.1646	9.86399	10.1226	9.99128	9.98907	10.0129	9.93253	10.2512	10.2862	10.069
100353694	LOC100353694	uncharacterized LOC100353694	NA	XM_002716009//XM_002716010//XP_002716055//XP_002716056	7.13671	6.83626	7.21729	6.93853	6.95872	6.95616	6.75229	7.04028	6.95017	7.51347	7.1264	6.60805	6.54114	6.52412	6.59803	6.69345	6.6661	7.17094	6.97976	7.47278	7.31613	6.50572	6.64024	6.67485	6.41234	6.77585	7.76685	7.1921	7.35031	7.03391	7.49566	7.34534	7.12434	7.34275	7.32375	7.38302	7.40448	7.22001	7.29525	7.19679	7.56979	7.23365	7.4494	7.57815	7.37487
100344506	LOC100344506	inhibitor of CDK, cyclin A1 interacting protein 1	NA	XM_002718838//XP_002718884	4.73919	4.35251	4.12973	4.17554	4.48042	4.27816	4.39223	4.45891	4.4002	4.5166	4.42324	4.71546	4.5914	4.37573	4.23078	4.25516	4.29794	4.52902	4.66313	4.40086	4.53993	4.14656	4.45119	4.06889	4.36392	4.028	4.82884	4.95823	4.4561	4.644	5.05044	4.53005	4.74813	4.34274	4.56345	4.67431	5.23384	5.5453	4.84979	4.88012	5.36377	4.77273	5.10455	4.78881	4.68788
100358788	PLEKHA8	pleckstrin homology domain containing, family A (phosphoinositide binding specific) member 8	NA	XM_002713663//XP_002713709	6.66915	6.6555	6.82974	6.74566	6.82216	6.86986	6.34385	7.23284	6.5718	7.15086	6.87153	6.60797	6.65802	6.77121	6.99506	6.54117	6.70797	6.92232	6.68227	7.50751	7.12325	5.96951	5.98536	6.38901	6.54916	6.2664	7.32616	7.27678	7.3972	7.3481	7.33459	6.97785	7.0579	7.14281	7.05726	7.21335	7.50288	7.63195	7.62928	7.30183	7.61813	6.99657	6.82601	7.10526	7.09841
100356052	LOC100356052	glutathione S-transferase mu 3	Ocu.3438	XM_002715792//XP_002715838	11.3924	11.495	11.6082	11.3885	11.4228	11.4307	11.6075	12.1783	11.7321	12.0361	11.8295	11.3298	11.4848	10.9499	11.3874	11.3486	11.3736	11.9721	11.8181	12.282	11.8777	10.6755	11.5411	10.7752	11.2158	11.4276	11.8707	11.8195	12.0788	12.0318	12.0282	12.0699	12.1236	12.126	11.986	12.05	11.7324	11.7544	12.173	12.212	11.7459	11.6124	12.428	12.2922	12.0223
100343243	LOC100343243	uncharacterized LOC100343243	NA	XM_002718832//XP_002718878	8.24523	8.47594	8.49123	8.45104	8.13555	8.509	8.32929	8.8463	8.55408	8.88746	8.58982	7.86568	8.41933	7.6456	8.37909	8.03197	8.46916	8.72918	8.63698	9.15332	8.72777	7.44925	8.22823	7.57809	7.62634	8.3641	8.87332	9.05522	8.89671	8.73732	8.96998	8.80999	8.92162	8.94582	8.77305	8.5871	8.9768	9.01952	8.94743	8.93946	8.85647	8.67231	9.12532	8.83258	8.7061
100349234	EPB41L5	erythrocyte membrane protein band 4.1 like 5	NA	XM_002712365//XP_002712411	4.54689	4.08658	4.39787	4.50236	4.45662	4.48689	4.54631	4.61498	4.58468	4.60929	4.8437	4.26395	4.42721	4.43622	4.40415	4.37021	4.67623	4.62458	4.53203	4.34084	4.58615	4.0611	4.08528	4.70978	4.42538	3.8751	4.51329	4.33721	5.33938	5.17032	5.12127	5.42691	4.94533	4.61578	5.27203	5.06382	4.81295	4.55425	4.85311	4.7564	5.11546	4.88511	5.47126	4.84508	4.63885
100344057	LOC100344057	uncharacterized LOC100344057	NA	XM_002711734//XP_002711780	7.65639	7.87954	7.95083	7.59957	7.66383	7.84705	7.6736	8.0729	8.04449	8.291	8.08961	7.43009	7.63717	7.33125	7.57047	7.52331	7.75976	8.23916	8.02577	8.30989	8.10594	7.25719	7.65255	7.49302	7.20987	7.73258	8.24035	8.50358	8.31917	8.25072	8.08728	8.20955	8.36147	8.26844	8.57638	8.3009	8.28659	8.4133	8.04768	7.93373	7.98269	8.07965	8.41972	8.2902	8.4873
100345876	LOC100345876	stromal cell-derived factor 2-like	NA	XM_002718923//XP_002718969	7.96784	7.9488	8.2656	7.76108	7.70648	7.86149	7.74294	8.25534	8.12482	8.6197	8.30869	7.85414	7.49215	7.32871	7.73049	7.60207	7.76152	8.21102	8.15582	8.65326	8.34921	7.37097	7.43757	7.37773	7.26845	7.45808	8.34967	8.43412	8.39531	8.40095	8.26878	8.31803	8.43544	8.49429	8.42751	8.34201	8.40704	8.4246	8.42369	8.37013	8.18154	8.13204	8.48434	8.63544	8.56386
100355195	LOC100355195	bridging integrator 1	NA	XM_002712382//XP_002712428	4.31605	4.46482	4.65955	4.39831	4.10314	4.25841	4.78527	4.47908	4.53386	4.70972	4.43049	4.25644	3.94994	4.46819	4.15109	4.34453	4.25772	4.39171	4.49081	4.91392	4.22704	4.35913	3.96563	4.35844	4.01775	3.91824	4.60623	4.4875	5.06311	4.70064	4.75513	4.52226	4.85981	4.78715	4.7341	5.00414	4.58933	4.63811	5.11344	4.85159	4.71425	4.62901	5.02094	5.16097	4.82354
100347967	ERLEC1	endoplasmic reticulum lectin 1	NA	XM_002709867//XM_002709868//XM_002709869//XP_002709913//XP_002709914//XP_002709915	8.52356	8.70551	9.1355	8.57057	8.5065	8.63576	8.76198	9.26604	8.929	9.41684	8.98479	8.39925	8.66353	8.18124	8.57886	8.49696	8.71546	9.11523	9.14279	9.62298	9.00414	8.10955	8.8121	8.11143	8.25912	8.57389	9.12088	9.24762	9.28563	9.12441	9.16107	9.16328	9.38618	9.56099	9.33959	9.09632	9.01193	9.36962	9.25762	9.2777	9.02542	9.07547	9.4749	9.49491	9.24568
100344900	EDEM2	ER degradation enhancer, mannosidase alpha-like 2	Ocu.5078	XM_002710786//XM_002710787//XP_002710832//XP_002710833	9.01672	9.06008	9.42555	8.97402	9.0981	9.25286	9.22708	9.18302	9.19849	9.5113	9.56949	8.76797	8.77814	8.59317	8.79516	9.16676	8.94864	9.35029	9.23709	9.06642	9.10103	8.58553	8.77498	8.78065	8.79201	8.73496	9.47921	9.41819	9.56173	9.45794	9.65713	9.33338	9.29152	9.37094	9.40651	9.27474	9.44889	9.5343	9.79512	9.74092	9.78746	9.26053	9.7266	9.88423	9.53433
100337822	LOC100337822	phosphoinositide-3-kinase, catalytic, alpha polypeptide	Ocu.1647	XM_002716439//XP_002716485	8.50346	8.60472	8.60496	8.42633	8.34188	8.59113	8.34042	8.70447	8.62351	8.92033	8.64389	8.40824	8.40419	8.07583	8.45162	8.41151	8.45336	8.64059	8.60714	8.64183	8.57705	8.3858	8.54315	8.06004	8.45816	8.25519	9.17788	9.14866	9.11064	8.87008	9.0742	8.90984	8.81977	8.97242	8.90908	8.74124	9.13073	8.97903	8.84787	8.70466	9.16697	8.89683	8.80486	8.98967	8.94612
100345254	GOLGA4	golgin A4	NA	XM_002716243//XP_002716289	9.65404	9.41233	9.97279	9.27886	9.37556	9.33811	9.58442	9.89495	9.81697	10.0679	9.95561	9.1995	9.07556	9.45155	9.19166	9.16838	9.40932	9.7509	9.85158	9.97695	9.8418	9.22212	9.13531	9.36798	9.1734	9.26092	9.93782	10.0604	9.9977	10.1747	10.0373	10.1277	10.0301	10.0458	9.87564	9.95665	10.0518	10.1205	10.1227	10.0032	10.0169	9.97322	9.90714	9.85605	9.96646
100349933	LOC100349933	trans-2-enoyl-CoA reductase, mitochondrial	NA	XM_002716066//XP_002716112	6.21349	6.46424	6.40273	6.31755	6.39615	6.47827	6.63266	6.96139	6.79362	6.77367	6.82995	6.47929	6.28123	6.26957	6.38117	6.52472	6.21567	6.83797	6.87519	6.84812	6.65429	6.1109	6.25128	6.18012	6.14886	6.55629	6.79276	6.85529	6.84354	6.81765	6.74223	7.05749	7.2838	7.37013	6.97779	7.00609	6.91251	7.00775	6.88506	6.79088	6.75464	6.91061	6.99753	7.44366	7.14132
100347398	LOC100347398	uncharacterized LOC100347398	NA	XM_002711817//XP_002711863	7.47537	7.70641	7.96727	7.71188	7.30987	7.65334	7.9623	7.97539	7.8545	8.06228	8.06327	7.38581	7.55388	7.44502	7.77495	7.32346	7.82114	8.17255	7.95293	8.14234	7.8434	7.08482	7.64111	7.31037	7.133	7.70802	8.11177	8.4468	8.29048	8.18402	8.23258	8.52134	8.50509	8.19491	8.55832	8.37234	8.12399	8.16905	7.87545	7.8573	7.9288	8.04491	8.16829	8.0977	8.21994
100344492	LOC100344492	oxidoreductase NAD-binding domain containing 1	NA	XM_002716189//XP_002716235	6.2931	6.35939	6.72025	6.40871	6.37995	6.17911	6.42502	6.90651	6.58463	7.11569	7.06311	6.30905	6.27233	6.23542	6.46696	6.33921	6.28226	6.72699	6.84681	7.2232	6.93525	6.3009	6.38001	5.87276	5.78951	6.46627	7.10362	7.41989	7.11291	7.12709	7.04268	6.81684	6.75419	7.14693	6.85883	6.90465	7.18927	7.02135	6.95478	6.74873	6.75009	6.8057	7.1011	7.19588	7.0172
100353942	LOC100353942	coatomer protein complex, subunit beta 2 (beta prime)	Ocu.5004	XM_002716575//XP_002716621	9.27164	9.35038	9.49016	9.32783	9.32929	9.37814	9.32068	9.52415	9.55954	9.77706	9.6983	9.42079	9.41969	8.893	9.3626	9.3615	9.48538	9.68195	9.62845	9.99804	9.74926	8.75541	9.36182	8.85958	9.10146	9.43824	10.0454	9.9766	9.88343	9.7013	10.0207	9.82129	9.79758	9.95918	9.78881	9.91328	10.0839	10.1192	9.82807	9.7403	10.0324	9.86944	9.87853	10.0024	9.83209
100355529	LOC100355529	13kDa differentiation-associated protein	NA	XM_002711205//XP_002711251	11.4296	11.4449	11.5401	11.3538	11.3684	11.4887	11.4324	11.7494	11.7078	11.8361	11.7554	11.2253	11.4812	11.1226	11.3691	11.3736	11.4407	11.7726	11.6948	11.9358	11.7456	10.7812	11.3999	11.0275	11.3513	11.4569	11.9554	11.7923	11.7756	11.8124	11.8698	12.1225	12.2278	12.1052	12.1	12.0508	12.0712	11.8864	11.8149	11.6797	11.9012	11.8735	12.1038	12.0603	12.1828
100353410	LOC100353410	ATPase, H+ transporting, lysosomal 50/57kDa, V1 subunit H	NA	XM_002710478//XP_002710524	9.21253	9.48572	9.50227	9.26759	9.20762	9.47241	9.23838	9.23903	9.63298	9.75547	9.64969	9.30616	9.20713	8.90982	9.23328	9.17518	9.44362	9.6868	9.77727	9.76	9.67569	8.78232	9.30104	8.95762	9.01835	9.28201	10.2445	9.97809	9.75072	9.45126	9.62092	9.72866	9.67845	9.94178	9.65663	9.75416	10.4576	10.1458	9.87651	9.68047	9.91663	9.96429	9.72446	9.95093	9.79644
100353457	LOC100353457	uncharacterized LOC100353457	NA	XM_002718128//XP_002718174	7.98549	8.11614	8.17593	7.64269	7.94569	8.16935	8.11527	8.61294	8.3033	8.54084	8.47549	7.82228	8.07113	7.32992	7.84245	7.9095	8.00185	8.64231	8.43481	8.82798	8.58533	7.41857	7.98805	7.58233	7.5911	8.02298	8.57726	8.62668	8.33563	8.46167	8.45791	8.73473	8.83657	8.62344	8.74429	8.81054	8.44105	8.81394	8.48846	8.48889	8.44191	8.1365	8.85042	8.74192	8.73009
100347929	LOC100347929	transmembrane protein 199	NA	XM_002718930//XP_002718976	6.20618	6.7945	6.44194	6.52526	6.49362	6.77655	6.61475	6.83548	6.93488	7.08069	7.05336	6.10971	6.92603	5.64603	6.51519	6.5677	6.66795	7.09086	6.94399	7.0807	6.95484	5.18601	6.82966	5.41938	6.29773	6.76138	7.25191	7.42204	7.2034	6.87716	6.85837	7.2335	7.11829	7.40252	7.30351	6.89369	7.22609	7.41138	6.82541	6.86909	6.93659	6.84505	7.11609	7.38308	7.15185
100356813	OXCT1	3-oxoacid CoA transferase 1	Ocu.6087	XM_002714003//XP_002714049	6.85113	6.80736	6.85032	6.80465	6.67937	6.68099	7.22836	7.35367	7.42753	7.58556	7.3723	6.29045	7.08806	6.49165	6.66107	6.62672	6.9209	7.24774	7.42469	7.32289	7.00385	6.24559	7.05377	6.26828	6.47534	6.90213	7.72528	7.67332	7.51943	7.09002	7.39089	7.542	7.58463	7.56286	7.42366	7.45671	7.7094	7.57928	7.45735	6.79552	7.71446	7.17212	7.22215	7.23493	7.62825
100342631	COPG	coatomer protein complex, subunit gamma 1	Ocu.4472	XM_002713161//XP_002713207	7.96215	8.17309	8.32071	8.01727	8.02119	8.17529	8.1766	8.66501	8.49908	8.51697	8.5062	8.28685	8.03987	7.5986	7.95792	8.02457	8.10206	8.66075	8.65126	8.87089	8.70386	7.68737	8.08573	7.55673	7.87518	8.28325	8.71809	8.64809	8.43432	8.19339	8.5737	8.76488	8.95905	9.24119	8.53899	9.04257	8.70694	8.88146	8.64115	8.43131	8.57083	8.40657	8.91265	9.18081	8.67408
100358123	LOC100358123	vacuolar protein sorting 29-like	NA	XM_002719764//XP_002719810	9.88948	10.0901	10.1516	10.0783	9.96232	10.1613	10.1181	10.611	10.4147	10.5434	10.5346	9.67966	10.0909	9.53336	9.9763	9.8705	10.1403	10.4468	10.3117	10.5947	10.2392	9.21993	9.95234	9.21346	9.53003	10.0231	10.7899	10.6029	10.548	10.5128	10.6535	10.5109	10.6312	10.6114	10.4445	10.4681	10.7974	10.7392	10.5677	10.4712	10.6923	10.7185	10.6409	10.6375	10.5244
100352169	LOC100352169	zinc transporter like 2	NA	XM_002715466//XP_002715512	7.38481	7.50987	7.84038	7.48696	7.28501	7.48585	7.12819	8.2364	7.6163	7.84882	8.02672	6.97166	7.30791	6.59545	7.45925	7.19231	7.24677	8.1177	7.63645	8.20372	7.92647	6.34824	7.04893	6.7772	6.71049	6.89947	8.10051	8.08742	8.0977	7.92763	7.85173	7.89861	7.97765	8.06375	7.73231	7.86199	8.17412	8.10005	8.18459	7.88029	7.91002	7.81695	8.06264	8.07547	7.93946
100342869	LOC100342869	Yip1 domain family, member 4	Ocu.144	XM_002709927//XP_002709973	9.22692	9.53615	9.56532	9.71316	9.17201	9.61743	9.27215	9.92669	9.64829	9.96598	9.87125	9.26094	9.58478	8.66566	9.60246	9.24175	9.61192	9.87535	9.73923	10.0833	9.71477	8.67997	9.46613	8.65843	9.11145	9.68153	10.1605	10.1232	10.097	9.95267	10.1295	9.83859	10.0699	10.0106	10.0644	9.88333	10.2377	10.1058	10.0111	9.86928	9.94023	9.90457	10.0603	9.95902	10.0286
100343654	LOC100343654	zinc finger, CCHC domain containing 9	NA	XM_002713921//XP_002713967	7.47539	7.85534	7.67312	7.89563	7.96453	8.01317	7.76215	7.57787	8.29283	7.92933	7.99915	7.50658	7.70929	7.57112	7.8705	7.96005	7.91893	7.81336	8.17985	7.95519	7.85234	7.35095	7.58912	7.25662	7.59328	7.94435	7.8957	8.26368	8.18218	8.78847	8.68816	8.06534	8.11131	8.75564	8.20441	8.06339	7.78989	8.43547	8.06059	8.72577	8.71123	8.40566	7.95533	8.66704	7.98904
100357469	LOC100357469	TatD DNase domain containing 1	NA	XM_002710766//XP_002710812	9.06278	9.1345	9.17635	8.91555	9.20015	9.29682	8.97145	9.46237	9.19964	9.66268	9.52282	8.80131	9.18739	8.52	8.95177	9.03114	9.14853	9.3626	9.28634	9.65618	9.37524	8.15195	9.1173	8.41559	8.9944	9.15795	9.49264	9.61618	9.2299	9.71255	9.9349	9.69357	9.84376	9.49199	10.0343	9.6361	9.48116	9.59476	9.03066	9.47399	9.8887	9.59656	9.7836	9.51796	9.94489
100345192	GMPR2	guanosine monophosphate reductase 2	Ocu.4786	XM_002718100//XP_002718146	6.09826	6.3532	6.55627	6.36278	6.03086	6.32536	6.35847	6.74219	6.57091	6.81337	6.84201	6.18001	6.30653	5.96147	6.37202	6.27025	6.28623	6.77615	6.76974	6.90134	6.6568	6.01164	6.36533	5.58699	5.95382	6.39474	7.08784	7.1206	6.83522	6.65384	6.72023	6.9281	7.15204	7.02386	6.86689	6.75993	7.20427	7.13278	6.59213	6.49997	6.80371	6.66456	7.05294	7.21266	7.12323
100009307	ADH5	alcohol dehydrogenase 5 (class III), chi polypeptide	Ocu.3296	NM_001082624//NP_001076093	9.48412	9.73656	9.88687	9.63523	9.38711	9.79597	9.89901	9.92979	10.0744	10.3386	10.2234	9.29637	9.50044	9.27004	9.66065	9.50022	9.65269	10.2357	10.2121	10.3979	10.1502	8.68382	9.64824	9.20664	9.16744	9.4717	10.3264	10.2643	10.2442	10.1738	10.1666	10.4872	10.4331	10.387	10.5238	10.3714	10.1334	9.97517	9.88666	10.1251	10.1585	10.1387	10.4274	10.4967	10.5446
100344644	LOC100344644	solute carrier family 25, member 32	NA	XM_002710726//XP_002710772	4.37252	4.40613	4.40752	4.04247	4.31172	4.45394	3.81835	4.54113	4.50721	4.98524	4.47432	4.22911	4.40253	4.16619	4.20583	4.31686	4.4266	4.45945	4.65825	4.73968	4.34396	4.18091	4.08777	4.20166	4.04912	4.27314	5.15145	4.88048	4.62888	4.65423	5.04072	4.56941	4.43754	4.94016	4.57676	4.65502	5.05623	5.32381	5.20998	4.86648	5.08647	4.58563	4.60509	5.13922	4.6854
100009367	AIMP1	aminoacyl tRNA synthetase complex-interacting multifunctional protein 1	Ocu.6220	XM_002717177//XP_002717223	9.87703	10.175	10.369	10.0134	10.1278	9.93037	10.4722	10.7641	10.1625	10.7288	10.5583	9.61057	10.0709	9.51005	9.94384	9.89043	10.0258	10.4426	10.2488	10.8973	10.5826	8.83831	10.1032	9.21668	9.61752	9.83068	10.5969	10.5672	10.7541	10.7046	10.8227	10.6812	10.857	10.3652	10.7145	10.5731	10.4312	10.5442	10.7741	10.7882	10.4589	10.6795	10.9418	10.3836	10.7465
100355856	LOC100355856	DNA-directed RNA polymerase III 39 kDa polypeptide F	NA	XM_002710953//XP_002710999	6.12749	6.38338	6.72675	6.24411	6.11026	6.176	6.58596	6.72529	6.77558	6.97712	6.98055	5.89067	6.17759	6.12859	6.08913	6.10932	6.2072	6.5455	6.64579	6.86447	6.81288	5.47905	6.19552	6.02663	5.85446	6.04956	6.75855	7.2455	6.94301	6.99123	6.75691	6.96444	6.80664	6.88507	6.9193	6.99999	6.92324	7.3002	6.86868	6.73951	6.80235	6.75229	6.79309	6.921	6.9668
100348236	RARS2	arginyl-tRNA synthetase 2, mitochondrial	NA	XM_002714468//XP_002714514	7.96764	7.88115	8.4832	8.1092	8.06966	8.02172	8.28822	8.91291	8.14971	8.78914	8.74823	7.72715	7.56203	8.09464	8.00603	7.90959	7.99525	8.52836	8.54498	8.6938	8.39318	6.99201	7.4678	7.65528	7.36791	7.6038	8.65833	8.69206	8.89047	8.7521	8.86553	8.88403	8.93227	8.63633	8.7567	8.75582	8.48578	8.65341	8.76946	8.56802	8.70425	8.51046	8.71325	8.42471	8.67467
100346693	NBAS	neuroblastoma amplified sequence	NA	XM_002710080//XM_002710081//XP_002710126//XP_002710127	7.66184	7.47911	8.05823	7.45517	7.59327	7.40724	7.60427	7.95527	7.72654	8.04712	8.01756	7.57142	7.09137	7.50234	7.3701	7.39476	7.29171	7.75225	7.66703	7.99079	7.71212	7.45974	7.16156	7.53832	7.45371	7.08128	8.06968	7.98748	8.03913	8.12896	8.04254	8.40015	8.29167	8.42755	8.40467	8.22051	7.85289	7.81932	7.94079	7.89108	8.02221	7.78934	8.11976	8.14195	8.23744
100328696	SEC63	SEC63 homolog (S. cerevisiae)	Ocu.3937	NM_001171321//NP_001164792	8.66915	8.55021	8.61986	8.4023	8.41622	8.48629	8.63209	9.14651	8.79821	9.26492	8.99831	8.09875	8.27763	7.76518	8.27885	8.17995	8.28777	9.0275	8.91712	9.28367	8.79129	8.07387	8.21399	7.66569	7.85215	8.23464	9.07185	9.11327	9.02075	9.27121	9.21915	9.14719	9.1	9.05232	9.12059	8.79184	9.21345	9.14444	8.78382	9.1419	9.15799	8.78511	9.09687	8.98791	9.31127
100342209	LOC100342209	anterior pharynx defective 1 homolog A	NA	XM_002715601//XP_002715647	6.70702	6.82939	7.08472	6.98433	6.97273	6.92931	6.67187	7.23377	7.12335	7.29115	7.31086	6.9445	6.72009	5.75991	7.0578	6.72042	6.56584	7.13602	7.19136	7.23977	6.99799	6.32646	6.24389	6.11641	6.74737	6.30883	7.70125	7.74993	7.38397	7.35663	7.18274	7.3476	7.50216	7.36444	7.38234	7.43882	7.39626	7.56842	7.42822	7.3091	7.173	6.91054	7.50328	7.40151	7.3389
100351056	LOC100351056	K+ channel tetramerization protein	NA	XM_002708820//XP_002708866	6.82834	6.85834	6.96446	6.76034	6.65477	7.01906	6.91605	7.70212	7.2246	7.64667	7.4787	6.77989	6.59594	6.39945	6.8977	6.47934	7.06327	7.36173	7.34944	7.62843	7.12473	6.06972	6.49657	6.07404	6.40819	6.67184	7.38325	7.59737	7.29217	7.41657	7.49476	7.5101	7.58295	7.33579	7.63152	7.65731	7.58075	7.69487	7.44553	7.53559	7.40176	7.29565	7.52882	7.4451	7.53559
100358551	SEC23IP	SEC23 interacting protein	NA	XM_002718691//XP_002718737	8.46363	8.24256	8.22811	7.96146	7.96537	8.02226	8.02964	8.47617	8.11103	8.48158	8.14432	7.8988	8.05698	7.80104	7.9781	8.00713	7.8929	8.3449	8.09818	8.5489	8.21497	8.01885	8.02526	7.86528	7.80012	7.83592	8.6464	8.80328	8.67843	8.66205	8.52887	8.54613	8.53745	8.38129	8.55379	8.68805	8.85061	9.02583	8.72257	8.51252	8.72378	8.4964	8.41684	8.33897	8.63514
100359028	LOC100359028	solute carrier family 25 member 3	Ocu.4563	XM_002711214//XM_002711215//XP_002711260//XP_002711261	12.2854	12.424	12.4118	12.3813	12.3696	12.4178	12.3891	12.6757	12.5143	12.577	12.5739	12.2419	12.4038	12.1698	12.3225	12.3079	12.3757	12.5289	12.5359	12.6842	12.5047	12.1007	12.377	12.0047	12.1416	12.3269	12.961	12.9275	12.8872	12.9525	12.8528	12.9685	12.9543	12.9852	12.9359	12.8651	12.9403	12.9949	12.9087	12.8371	12.888	12.948	12.7821	12.9789	12.893
100356276	LOC100356276	strumpellin	Ocu.4676	XM_002710540//XP_002710586	6.16247	6.45836	6.7133	6.41513	6.41479	6.65024	6.40947	7.02353	6.97996	7.10794	7.18455	6.8243	6.39709	6.27479	6.47358	6.37633	6.50236	6.84716	7.03698	7.04933	6.83235	6.25818	6.36795	6.36596	6.05171	6.62059	7.08229	7.18465	7.34897	6.96115	6.86817	7.41722	7.00501	7.31883	7.2557	7.3244	6.86412	7.3426	7.01326	6.71148	7.08409	6.93094	7.21855	7.46485	7.35524
100358769	LOC100358769	COMM domain containing 7	NA	XM_002710836//XP_002710882	6.91866	6.99093	6.90092	6.68134	6.60584	6.56796	6.92661	7.13116	6.70926	7.153	7.1105	6.64217	7.00666	6.56722	6.9027	6.74315	6.52324	7.20944	6.85104	7.25359	6.94994	6.70956	6.80711	6.46515	6.53763	6.64859	7.44898	7.32216	7.45367	7.41848	7.36889	7.3766	7.34569	7.33465	7.43406	7.26136	7.24064	7.55235	7.30823	7.26395	7.26421	7.06451	7.72597	7.3666	7.38426
100342807	LOC100342807	APG5 autophagy 5-like	Ocu.1392	XM_002714882//XP_002714928	8.12617	8.32532	8.30181	8.26847	8.17982	8.25086	8.04028	8.38212	8.53725	8.56784	8.41421	8.25783	8.37714	7.80487	8.31741	8.31888	8.1411	8.37479	8.53454	8.61194	8.37982	7.81998	8.30954	7.78553	8.13331	8.26774	9.10635	9.06655	8.84686	8.53661	8.80739	8.56655	8.62407	8.86577	8.67749	8.67455	9.19229	9.22102	8.69402	8.5957	9.06948	8.79165	8.53165	8.7036	8.65765
100359064	LOC100359064	TRK-fused	Ocu.4918	XM_002716736//XP_002716782	7.2968	7.85744	7.76786	7.85225	7.69545	7.70853	7.6005	8.17304	8.02553	8.39073	8.22317	7.39326	8.01027	6.98324	7.72444	7.87647	8.06162	8.06813	8.10271	8.547	8.0712	7.02876	7.90843	7.13721	7.1953	8.05174	8.57505	8.57161	8.28422	8.05163	8.26379	8.1381	8.28659	8.1977	8.37254	8.07463	8.50669	8.8901	8.48657	8.34019	8.35097	8.08087	8.58328	8.33854	8.39455
100349306	LOC100349306	translocase of inner mitochondrial membrane 10 homolog	NA	XM_002709160//XP_002709206	9.23651	8.87899	9.22254	8.97997	9.24138	8.93894	9.25655	9.37966	9.03103	9.11536	9.44456	8.9889	8.74364	9.15762	9.05492	9.08988	8.83587	9.36316	9.20781	9.16929	9.22973	9.02324	8.82122	9.06372	8.94419	8.87123	9.48744	9.47895	9.57337	9.57797	9.61882	9.59437	9.74584	9.45908	9.42688	9.69161	9.60848	9.69413	9.73058	9.6018	9.78499	9.52778	9.75091	9.62704	9.51832
100341463	LOC100341463	epididymal secretory protein E1-like	NA	XM_002719582//XP_002719628	10.3587	10.3666	10.7835	10.5176	10.3762	10.7822	10.2992	10.5054	10.4626	10.8911	10.8039	10.3801	10.4063	10.235	10.4088	10.2205	10.5742	10.76	10.6862	10.7691	10.6537	10.01	10.3658	10.2175	10.1827	10.3119	11.4892	11.2036	10.8068	10.648	11.4638	10.7791	10.9798	10.9903	10.933	10.9496	11.3594	11.3432	10.6872	10.5412	11.3796	10.8134	10.9071	11.3045	10.9935
100344739	POMGNT1	protein O-linked mannose beta1,2-N-acetylglucosaminyltransferase	Ocu.4949	XM_002715129//XP_002715175	8.75476	8.1219	8.88335	7.97156	8.38133	8.245	8.57901	8.84265	8.59204	8.87301	8.85157	8.38175	7.31106	8.28881	7.64724	7.98252	8.18115	8.47352	8.71282	8.70649	8.72554	7.54873	7.54328	7.70203	7.93284	7.43044	9.04374	8.90257	8.92184	8.81916	9.17452	8.81695	8.81615	9.0855	8.78609	8.97201	9.16086	8.8387	8.91305	8.74547	9.19936	8.64009	8.64202	8.9506	8.84064
100359166	LOC100359166	Uncharacterized protein CXorf23-like	NA	XM_002719948//XP_002719994	5.02171	5.14327	5.06656	5.02451	4.87509	5.30709	4.91733	5.37845	5.09844	5.46953	5.37198	5.0611	5.04736	4.9654	5.33981	5.32688	5.12159	5.20599	5.23215	5.53454	5.20674	4.53738	5.18183	4.91337	4.98826	5.14759	5.75874	5.75969	5.71194	5.48777	5.84213	5.52264	5.28765	5.70493	5.59052	5.23988	6.05643	6.1657	5.63469	5.58628	6.0611	5.76463	5.55328	5.57608	5.61686
100348342	PIGS	phosphatidylinositol glycan anchor biosynthesis, class S	NA	XM_002718775//XP_002718821	5.54892	5.76902	5.88263	5.32229	5.70182	5.53581	5.29506	5.7548	5.61891	5.97235	5.81916	5.59848	5.15687	5.28094	5.47407	5.20518	5.51651	5.70249	5.67305	6.34673	5.91721	5.56816	5.00171	5.1855	5.2673	5.60993	6.38088	6.02272	5.99709	6.01682	6.00488	6.34961	6.37483	6.29048	6.13748	6.37457	6.18612	5.7011	5.80474	5.88911	5.81144	5.77876	6.15703	6.41497	6.48728
100344856	LOC100344856	ATPase, H+ transporting, lysosomal accessory protein 2	Ocu.8054	XM_002719840//XP_002719886	8.72923	9.40663	9.26254	9.51488	9.09865	9.42289	8.91605	9.68185	9.66312	9.81935	9.62835	8.86185	9.60084	8.10265	9.13974	9.15559	9.45888	9.68518	9.72997	9.918	9.61633	8.21133	9.23538	7.95092	8.80693	9.62304	10.2432	10.0639	10.0107	9.62516	10.028	9.6857	9.66333	10.0328	9.89289	9.6343	10.1961	10.0792	9.7529	9.47288	9.94198	9.79247	9.6491	9.87777	9.74025
100345210	LOC100345210	Ras-related GTP binding A	NA	XM_002707974//XP_002708020	8.7224	8.79321	9.22367	8.91233	8.62558	8.8568	8.8656	9.3001	9.14249	9.47977	9.45812	8.42941	8.65018	8.14642	8.81942	8.53682	8.68827	9.31441	9.23622	9.39949	9.25618	7.76587	8.6029	7.99984	8.05285	8.59225	9.3822	9.4788	9.54752	9.49292	9.36747	9.55079	9.47049	9.35858	9.39202	9.47348	9.52916	9.58066	9.41607	9.3188	9.35266	9.17918	9.56539	9.41794	9.44422
100338039	LOC100338039	HIV-1 Tat interactive protein 2, 30kDa-like	NA	XM_002708968//XP_002709014	7.26227	7.39106	7.39211	7.61276	6.94098	7.6984	7.02364	7.83657	7.68455	7.72783	7.72906	6.85486	7.53338	6.57434	7.22999	7.08133	7.28178	7.63478	7.65123	7.82574	7.68208	6.45667	7.15911	6.43991	6.63626	7.63174	7.96514	8.03255	8.12705	7.97221	7.99155	7.78547	7.72306	7.93151	7.61381	7.95831	7.77583	8.097	8.01175	7.9657	7.92927	7.7808	7.98247	7.89396	7.617
100351235	LOC100351235	exostoses 1-like	NA	XM_002710745//XP_002710791	7.71779	7.35422	8.22017	7.45756	7.50521	7.70283	7.24354	8.04547	7.54307	8.15998	7.93963	7.77024	7.00098	7.35127	7.56273	7.35971	7.72436	7.9188	7.82661	8.55536	8.09798	6.66681	6.78736	7.08094	6.69716	7.06565	8.12542	8.21365	8.54816	8.33961	8.4145	8.10667	8.10562	8.19882	8.08432	8.23204	7.853	8.11883	8.43772	8.34102	8.09202	7.71949	8.28601	8.37463	8.16026
100352274	TOMM70A	translocase of outer mitochondrial membrane 70 homolog A (S. cerevisiae)	NA	XM_002716612//XP_002716658	8.25268	8.48292	8.34628	8.24738	8.39669	8.39797	8.48586	8.4349	8.52062	8.70509	8.6048	8.04289	8.40647	8.04756	8.21015	8.17862	8.4074	8.50258	8.49915	8.71559	8.49214	7.93265	8.30228	8.11545	8.18932	8.38043	8.88696	9.10193	8.64009	8.66736	8.88143	8.64772	8.76469	8.92239	8.91602	8.59464	9.10893	9.38734	8.8021	8.80146	9.30576	8.93569	8.67469	9.22166	9.09593
100347643	SIL1	SIL1 homolog, endoplasmic reticulum chaperone (S. cerevisiae)	NA	XM_002710243//XP_002710289	8.03454	7.86445	8.33842	7.83291	8.11835	7.85954	8.36033	8.43172	8.14105	8.39561	8.40681	8.12901	7.62774	7.95745	7.89171	7.76219	7.66481	8.27102	8.31111	8.44672	8.32921	8.03334	7.68406	7.86185	7.80738	7.42594	8.77653	8.70126	8.38385	8.54992	8.6145	8.66589	8.72658	8.81632	8.72487	8.91686	8.51851	8.70773	8.39543	8.31854	8.52818	8.17706	8.5677	8.63086	8.61829
100357564	LOC100357564	serine/threonine kinase 3	NA	XM_002710585//XP_002710631	5.08341	5.22463	5.0681	4.92937	4.9734	4.79274	5.12328	5.19109	5.11563	5.4423	5.43749	4.82501	4.65797	4.71548	4.91806	5.00988	4.96482	5.09631	5.16133	5.29625	5.22506	4.66618	4.92756	4.95264	4.77124	4.70882	5.62914	5.81909	5.57	5.29063	5.30682	5.76439	5.64508	5.72559	5.51626	5.42583	5.63026	5.61463	5.37254	5.49651	5.39599	5.27454	5.60066	5.80395	5.87113
100338560	ACTR6	ARP6 actin-related protein 6 homolog (yeast)	NA	XM_002711218//XP_002711264	6.95505	7.17071	7.42932	7.20566	6.90709	7.37228	7.13267	7.2906	7.36035	7.76562	7.64118	6.87949	7.16957	6.44616	7.22013	7.08207	7.15095	7.55254	7.52959	7.75089	7.43212	5.91722	7.02936	6.47571	6.76917	7.23202	7.86867	7.85157	7.77324	7.53224	7.83545	7.81333	7.90105	7.91262	7.8869	7.44897	8.00595	7.57197	7.39375	7.67822	7.46685	7.75348	7.9284	7.98543	7.8966
100346609	DCTN1	dynactin 1	Ocu.935	XM_002709725//XP_002709771	6.85709	6.23693	6.82285	6.08453	6.38166	6.30964	6.85732	7.24658	6.92481	7.08737	7.19519	6.75744	5.88061	6.30434	6.09232	6.1652	5.98243	6.93371	6.95121	6.95174	6.81004	6.36492	6.05989	6.46864	5.99417	5.86813	7.19163	6.93393	7.01991	6.82001	7.01223	7.31992	7.33529	7.34212	7.34795	7.37141	7.00626	7.01727	7.04329	6.60582	6.97461	6.73652	7.26741	7.39301	7.37352
100343153	LOC100343153	RAB33B, member RAS oncogene family-like	NA	XM_002716871//XP_002716917	5.25727	5.55968	5.37794	5.52791	5.22525	5.35298	5.24811	6.16608	5.62068	5.82625	5.73828	5.30724	5.42125	4.97854	5.37051	5.30401	5.368	5.77895	5.41759	6.06674	5.72035	5.04286	5.21023	5.0414	5.16045	5.45771	6.19664	6.07389	6.00716	5.90434	5.90476	5.82131	5.61141	5.79554	5.93216	5.73347	6.57216	6.53714	6.25724	6.1453	6.03844	5.98227	6.10288	5.97846	5.73705
100008878	LOC100008878	coatomer alpha subunit	Ocu.2567	XM_002715236//XM_002715237//XP_002715282//XP_002715283	6.39615	6.52437	6.65065	6.48448	6.1486	6.46591	6.20572	6.79061	6.52307	6.96551	6.62365	6.33103	6.55477	6.02812	6.2476	6.37641	6.40689	6.58661	6.62482	6.89824	6.6167	5.85714	6.50018	6.01907	5.87699	6.59524	7.2184	7.21943	7.13859	6.71122	6.91706	6.94431	6.84324	7.08909	6.91466	6.68109	7.30007	7.47912	7.28197	6.79638	6.90494	6.92309	6.93639	7.15272	6.87575
100343465	GLS	glutaminase	NA	XM_002712344//XM_002712345//XP_002712390//XP_002712391	8.34967	7.752	7.85109	7.34122	7.45479	7.54661	7.8398	7.57647	7.74501	8.09224	7.67642	7.84472	7.38329	7.61733	7.28002	7.36148	7.62197	7.65183	7.83706	7.87664	8.0052	7.899	7.44476	7.10544	7.21718	7.30893	8.53859	8.42802	8.65447	8.34195	8.4223	7.8638	7.55741	7.99258	7.98812	7.90639	8.37003	8.35429	8.30591	8.36975	8.47748	8.39667	7.90196	8.08735	8.03327
100339497	LOC100339497	uncharacterized LOC100339497	NA	XM_002716109//XP_002716155	7.02785	7.18494	7.23543	7.21969	7.10538	7.21039	7.02538	7.28405	7.55623	7.46043	7.46608	6.7876	7.10263	6.86741	7.00885	7.04971	7.25657	7.37891	7.68927	7.372	7.37141	6.81397	6.95218	6.74198	6.89616	6.9979	7.80128	8.02049	7.79546	7.59363	7.62051	7.86812	7.79281	7.99064	7.72029	7.82576	7.81204	7.92877	7.49064	7.48253	7.61317	7.3236	7.73993	7.9538	7.72163
100347684	LOC100347684	solute carrier family 25, member 16	NA	XM_002718453//XP_002718499	4.82704	4.95387	5.35805	5.02017	4.78284	5.00447	4.46258	5.35792	5.12362	5.23786	5.22418	4.62506	5.03621	4.50163	4.67055	4.50035	5.01903	5.34864	5.25753	5.40029	5.14503	4.52244	5.01678	4.23208	4.65429	4.77197	6.07803	5.91976	5.39732	4.98512	5.9091	5.63676	5.10262	5.41731	5.25066	5.29668	6.0862	6.10956	5.44852	5.17997	5.70003	5.19221	5.39961	5.67592	5.2295
100345580	LOC100345580	early endosome antigen 1, 162kD	Ocu.8472	XR_084962	6.32518	5.99552	6.44047	5.70918	5.83401	6.11452	5.95882	6.89208	5.94774	6.434	6.31403	5.72293	5.70333	5.61737	5.87237	5.40793	5.73684	6.56172	6.11725	6.91926	6.23903	4.79169	5.22561	5.46512	4.87255	5.19422	6.93196	6.73416	6.78907	6.56089	6.4441	6.88927	6.77995	6.52166	6.63728	6.73396	6.74307	6.63896	6.51773	6.28179	6.59896	6.25401	6.69015	6.215	6.42347
100328919	ROMO1	reactive oxygen species modulator 1	Ocu.7514	NM_001171498//NP_001164969	10.9273	10.6949	11.0561	10.5621	10.9025	10.7052	10.943	11.3538	11.1247	11.3761	11.3099	10.9064	10.5835	10.4945	10.652	10.67	10.613	11.1638	11.1959	11.4368	11.2007	10.3929	10.7368	10.4051	10.6694	10.5775	11.4113	11.2247	11.2795	11.2549	11.4647	11.3698	11.699	11.4527	11.5879	11.4239	11.4259	11.4772	11.485	11.3858	11.4313	11.3283	11.7164	11.5801	11.6826
100344063	LOC100344063	ceroid-lipofuscinosis, neuronal 5	NA	XM_002712933//XP_002712979	9.33132	9.3209	9.25131	9.31872	9.19723	9.50832	9.20856	9.3583	9.44069	9.50621	9.45086	9.28086	9.32445	9.02889	9.32573	9.24113	9.29697	9.62734	9.47763	9.48295	9.4718	9.32469	9.13549	8.92545	9.0841	9.35425	10.0137	10.1222	9.97932	9.88794	9.89543	9.83497	9.85233	9.98218	9.80295	9.7309	10.0157	10.1425	9.823	9.78937	9.95596	9.71505	9.63942	9.93117	9.75292
100009122	AKR1B1	aldo-keto reductase family 1, member B1 (aldose reductase)	Ocu.1743	NM_001082287//NP_001075756	9.04741	9.00314	8.8042	8.38846	8.82703	9.0661	8.84929	9.37548	9.41097	9.47708	9.85832	8.74236	8.56275	8.03132	8.28979	8.46549	8.85627	9.31745	9.39458	9.48328	9.52989	8.06401	8.6538	7.62988	8.32209	8.66031	9.72578	9.53355	9.2345	9.31236	9.4335	9.57466	9.68362	9.77079	9.57161	9.52709	9.649	9.39105	9.10687	9.17444	9.38578	9.83132	9.56376	9.65883	9.6269
100342380	LOC100342380	RD RNA-binding protein	NA	XM_002714313//XP_002714359	8.95486	8.89819	9.04987	8.73978	8.86625	9.00064	9.14974	9.4576	9.16434	9.6286	9.47153	8.79254	8.66386	8.57213	8.67496	8.70951	8.68258	9.22743	9.22366	9.33112	9.26341	8.50471	8.68084	8.43018	8.67056	8.74994	9.41186	9.56189	9.58222	9.75942	9.52693	9.57008	9.78962	9.40143	9.69547	9.48374	9.33118	9.59429	9.4547	9.5289	9.64919	9.39855	9.58972	9.45963	9.67285
100356866	LOC100356866	lysine-rich coiled-coil 1	NA	XM_002709641//XP_002709687	9.45464	9.05505	9.3304	8.93358	9.07555	8.97981	9.73504	10.0653	9.43425	10.0123	9.72927	9.3342	8.99669	9.24286	9.15764	8.91686	8.98801	9.76123	9.48931	10.0093	9.55746	9.02493	9.02622	8.79116	8.97879	8.74474	9.92241	9.89039	9.82673	9.8045	9.92339	10.0698	10.3119	9.82648	10.1576	9.93515	9.85397	9.87438	9.71925	9.66479	9.97982	9.7641	10.0585	9.89132	10.0334
100342319	LOC100342319	KIAA0423-like	NA	XM_002718163//XM_002718164//XP_002718209//XP_002718210	5.78924	5.84424	6.20266	5.63085	5.65699	5.75778	5.42649	6.44397	6.31336	6.64522	6.48812	5.35008	5.66738	5.0942	5.54556	5.42727	5.78891	6.30977	6.27107	6.78844	6.24069	4.54189	5.0653	5.14718	5.20848	5.27602	6.41835	6.64166	6.51406	6.5065	6.54375	6.60143	6.48431	6.63797	6.40498	6.40851	6.29852	6.50764	6.13067	6.38181	6.44618	5.96436	6.57554	6.42285	6.72716
100352938	LOC100352938	protein DJ-1-like	Ocu.3383	XM_002716145//XP_002716191	9.22161	9.06538	9.53039	9.48457	9.19677	9.43284	9.64709	10.0075	9.44961	9.98746	9.97134	9.09894	8.83933	8.84522	9.46365	9.14733	9.25662	9.93816	9.53392	9.92628	9.9301	8.68205	9.01937	8.90571	9.12212	9.13275	9.92488	9.57521	9.93152	10.047	9.9434	10.2014	10.3736	10.0157	10.2122	10.1852	9.84727	9.77785	9.91033	9.99708	9.88271	9.70818	10.2227	9.93396	10.1842
100353359	LRRC42	leucine rich repeat containing 42	Ocu.4063	XM_002715082//XP_002715128	5.41745	5.54669	5.5286	5.26829	5.41697	5.5194	5.53503	6.02303	5.64059	5.9326	5.82827	5.62868	5.26754	5.43115	5.52666	5.17843	5.61086	5.78973	5.87588	6.26345	5.80526	5.51319	5.46987	5.0318	4.99421	5.11882	6.22592	6.3632	6.16536	6.0279	6.28749	5.98368	6.17659	6.38878	6.08079	6.08629	6.0136	6.46543	6.14608	6.14447	5.97055	5.65451	6.12035	6.20009	6.05553
100342443	LOC100342443	Bardet-Biedl syndrome 5	Ocu.1684	XM_002712271//XP_002712317	7.91606	7.83366	8.03312	8.00012	7.6596	8.01519	7.87243	8.42609	7.98961	8.42658	8.27209	7.49081	7.82192	7.45612	8.01883	7.69056	7.78899	8.2322	8.04425	8.61419	8.12147	6.83969	7.52466	7.116	7.24632	7.77535	8.28381	8.52484	8.57006	8.77958	8.78247	8.59037	8.68735	8.27882	8.83194	8.39064	8.29265	8.58278	8.47066	8.53961	8.48235	8.09038	8.64378	8.42914	8.535
100348081	LOC100348081	uncharacterized LOC100348081	NA	XM_002716400//XP_002716446	5.15247	5.23411	5.27567	5.28922	5.25048	5.38031	5.13866	5.38379	5.36381	5.91534	5.85174	5.16034	5.43497	5.25056	5.3433	5.37471	5.36102	5.61542	5.73757	6.41766	5.85887	4.883	5.0653	4.71529	5.21175	5.46353	6.19524	6.46623	6.10956	5.98596	6.14362	5.99921	5.83945	6.02265	5.79902	5.90654	6.04806	6.11515	5.97615	5.74805	5.67777	5.69971	5.98854	6.0245	5.98044
100344668	LOC100344668	SNAP-associated protein-like	NA	XM_002715501//XP_002715547	8.72043	8.54628	8.79267	8.71842	8.61687	8.63698	8.82922	9.26062	8.83438	9.09104	9.16138	8.48592	8.37429	8.33745	8.67572	8.53196	8.55218	9.05371	8.95814	9.06529	8.98796	8.11767	8.27974	7.94922	8.17613	8.51616	9.25782	9.32015	9.34695	9.45164	9.42208	9.40276	9.56518	9.33587	9.3923	9.38682	9.16612	9.33072	9.20505	9.16212	9.21358	9.0906	9.3123	9.16026	9.28925
100351144	LOC100351144	uncharacterized LOC100351144	NA	XM_002710607//XP_002710653	6.84314	6.90533	7.23887	6.74367	6.55519	6.89498	6.78992	7.04973	7.16761	7.42283	7.09737	6.52844	6.44218	6.35786	6.7177	6.62726	6.6935	7.01028	7.18258	6.93727	7.00548	5.9858	6.67302	6.29708	6.22108	6.86374	7.49507	7.48925	7.33094	7.35526	7.45874	7.49364	7.63651	7.40019	7.29689	7.17762	7.3415	7.42498	7.26918	7.24396	7.34858	7.19388	7.63572	7.47076	7.51329
100348491	RMND1	required for meiotic nuclear division 1 homolog (S. cerevisiae)	NA	XM_002714941//XP_002714987	8.12566	8.14588	8.29292	8.03474	7.7607	8.08849	8.17699	8.24102	8.41886	8.5296	8.61077	7.88326	7.78684	7.75713	7.93912	7.87092	7.89491	8.38323	8.24208	8.55006	8.44764	7.70822	8.11894	7.80715	7.57934	7.84923	8.79389	8.75441	8.51785	8.28532	8.87812	8.55022	8.83097	8.93241	8.92338	8.67555	8.65342	8.79219	8.36689	8.29794	8.57595	8.39616	8.82209	9.04451	8.85247
100357982	LOC100357982	X-box binding protein 1 isoform XBP1(S)-like	Ocu.36	XM_002710624//XP_002710670	9.0825	9.64037	9.66669	9.8501	9.22868	9.50011	9.51612	9.89723	9.61648	10.1729	10.0695	9.09688	9.73574	8.61763	9.51195	9.48982	9.46012	9.95173	9.70853	9.95955	9.87896	8.41708	9.44178	8.46679	9.18436	9.64639	9.82119	10.1179	10.233	9.79288	10.0744	10.6651	10.5834	10.1205	10.9032	10.5169	9.80593	9.8705	9.93012	9.90896	9.56617	9.47132	10.5571	9.90484	10.389
100353105	LOC100353105	thymic dendritic cell-derived factor 1	Ocu.5949	XM_002715081//XP_002715127	10.7885	10.9055	11.1989	11.0793	10.9549	11.2262	11.0673	11.7419	11.2919	11.7122	11.6302	10.4143	10.8	10.3165	10.944	10.7038	11.1253	11.4883	11.4667	11.8906	11.4504	9.72272	10.3623	10.1925	10.4464	10.6644	11.6885	11.7783	11.7721	11.72	11.9395	11.6812	11.6286	11.7196	11.7072	11.623	11.5825	11.6181	11.7068	11.6554	11.714	11.3055	11.7681	11.6745	11.6638
100345773	LOC100345773	transmembrane and coiled-coil domains 1	NA	XM_002715830//XP_002715876	10.4775	10.7479	10.9023	10.733	10.6156	10.7169	10.6765	11.1527	10.9395	11.1771	11.1264	10.1593	10.5854	9.81488	10.5984	10.6486	10.6939	11.0216	10.9734	11.1084	10.8068	9.76885	10.4191	10.04	10.3611	10.5659	11.1748	11.4032	11.396	11.4136	11.385	11.1995	11.3478	11.2914	11.2993	11.1856	11.2571	11.2968	11.2967	11.1886	11.2124	11.1728	11.2857	11.2652	11.2391
100350276	DISP1	dispatched homolog 1 (Drosophila)	NA	XM_002717490//XP_002717536	7.11312	6.50713	7.33718	6.42352	6.87051	6.76338	6.81829	7.28981	6.84957	7.48465	7.29902	6.58621	5.75115	6.40278	6.11584	6.05013	6.32799	6.84026	6.90741	7.32166	6.88655	5.86195	5.03764	6.14761	5.44344	5.53118	7.21357	7.5902	7.72342	7.68528	7.28776	7.27121	7.0136	7.32031	7.3399	7.38285	6.8657	7.16727	7.35335	7.35059	7.16905	7.07101	7.2477	7.21327	7.35053
100358079	VPS13B	vacuolar protein sorting 13 homolog B (yeast)	NA	XM_002710586//XP_002710632	7.30083	6.87699	7.35571	6.80202	6.78198	7.04219	7.08348	7.48093	7.57915	7.58367	7.90294	6.80651	6.60759	6.80707	6.71723	6.67062	6.83382	7.24219	7.5619	7.29587	7.43173	6.52461	6.7701	6.71775	6.4395	6.72258	7.62639	7.55557	7.61642	7.7158	7.59693	7.57686	7.75748	7.7705	7.63705	7.76962	7.49712	7.59369	7.66689	7.45845	7.58089	7.38064	7.58022	7.83656	7.88002
100355311	LOC100355311	mitochondrial COX18	NA	XM_002717114//XP_002717160	6.80371	7.12588	7.18828	7.18177	7.13046	7.23074	7.20873	7.49265	7.33169	7.50196	7.37912	7.02717	7.31483	6.88291	7.11398	7.09427	7.29563	7.59977	7.55077	7.73353	7.28629	6.59832	7.2849	6.66533	7.02798	7.23308	7.77587	7.79967	7.54431	7.64806	7.60483	7.88158	8.01212	7.9078	8.10269	7.91817	7.89521	8.04777	7.44841	7.39482	7.70346	7.57921	7.74504	8.04243	8.11641
100009473	VDAC2	voltage-dependent anion channel 2	Ocu.599	NM_001082718//NP_001076187	10.4885	10.6816	10.6701	10.6309	10.5566	10.6693	10.5574	10.9954	10.8779	11.0576	10.9421	10.552	10.8362	10.3612	10.5307	10.6401	10.8298	10.9316	10.9433	11.0441	10.8661	10.1105	10.7793	10.2048	10.4634	10.7425	11.3494	11.2513	11.0686	11.0919	11.0441	11.445	11.4022	11.4176	11.4259	11.3457	11.4618	11.3938	11.1446	11.0046	11.1851	11.2618	11.375	11.4079	11.427
100345003	LOC100345003	diphthine synthase	NA	XM_002715829//XP_002715875	7.3386	7.48812	7.62669	7.60673	7.38714	7.52499	7.27048	7.79199	7.4592	7.93846	7.88977	7.09874	7.73893	6.94503	7.6415	7.49471	7.45778	7.8667	7.73164	8.16487	7.68826	6.81361	7.62872	6.91112	7.2071	7.51881	8.17304	8.2889	8.18048	8.28026	8.17584	8.05831	7.96645	7.74078	8.28427	8.0451	8.23449	8.37881	8.03235	7.98038	8.28561	8.27053	7.84293	7.88098	8.43868
100328589	FN1	fibronectin 1	Ocu.1875	XM_002712573//XP_002712619	10.0875	9.79288	10.3896	9.8463	9.65658	9.95939	9.2404	10.2569	9.03612	9.83341	9.52822	9.9677	9.5403	9.65069	9.86049	9.3951	10.2991	9.82569	9.52496	10.5456	10.3852	8.08278	8.85908	8.91824	8.50468	9.33455	10.3074	10.2961	10.812	10.2944	10.1528	10.2032	9.78299	10.1243	10.0484	10.2872	10.1165	10.2904	11.0276	10.8548	10.1376	10.1115	10.601	10.5525	10.3193
100339845	LOC100339845	transducer of ERBB2, 1	NA	XM_002719288//XP_002719334	7.86976	7.25009	8.11104	7.27996	7.58022	7.63152	7.34236	8.21043	7.91306	7.7588	7.97845	7.53426	6.95947	7.33859	7.43555	7.42172	7.31025	7.79088	7.87009	7.94254	7.72014	7.27582	6.95445	8.05227	6.76185	7.07654	7.76359	8.57076	8.40078	8.29652	8.27634	8.2199	8.06748	8.41817	8.11894	8.8551	8.4503	8.61284	8.74075	7.63356	7.84963	8.13787	7.73475	7.73343	7.82396
100344233	LOC100344233	NADH dehydrogenase (ubiquinone) Fe-S protein 4	Ocu.3536	XM_002713970//XP_002714016	11.6286	11.5393	11.6365	11.3798	11.6577	11.5506	11.606	12.1616	12.0028	12.0802	12.0282	11.4851	11.5894	11.2783	11.3828	11.4814	11.5947	11.9161	12.0226	12.1376	11.9217	10.9134	11.4413	11.1564	11.4035	11.5789	12.2194	12.2288	12.1699	12.1424	12.2938	12.3205	12.3862	12.4263	12.3627	12.2793	12.2701	12.2543	12.153	12.103	12.2844	12.0767	12.3325	12.4037	12.3201
100341813	LOC100341813	mitochondrial ribosomal protein L27-like	NA	XM_002719295//XP_002719341	9.55777	9.61582	9.87735	9.60827	9.59672	9.66092	9.74515	10.0694	9.9627	10.1723	10.1336	9.52225	9.53178	9.21541	9.56375	9.57747	9.60211	9.95396	10.0375	10.2563	9.98754	9.2865	9.64367	9.19883	9.30571	9.54014	10.2332	10.2161	10.1995	10.1942	10.2589	10.3303	10.4665	10.4367	10.6138	10.3137	10.1379	10.3187	10.1809	10.1688	10.2876	10.1993	10.4151	10.4973	10.5906
100349330	IL6ST	interleukin 6 signal transducer (gp130, oncostatin M receptor)	NA	XM_002714044//XP_002714090	6.93258	6.67764	7.22597	6.46782	6.44366	6.47454	6.55582	7.56519	6.57426	7.56189	7.27267	6.53356	5.82142	5.92806	6.02456	6.23039	6.54	7.05579	6.73286	7.20793	6.95825	5.62389	5.83855	5.54408	5.16326	5.74264	7.29491	7.36195	7.42967	6.94628	7.23612	7.07609	7.08389	7.22282	7.07985	7.2842	7.57406	7.21648	7.10744	7.06712	7.28807	7.33441	7.19453	7.25453	7.50823
100339838	LOC100339838	ATP binding domain 4	NA	XM_002717996//XP_002718042	6.68487	6.90819	7.06909	6.74854	6.66533	6.89426	6.83268	7.59002	7.30408	7.51917	7.43504	6.31336	6.83592	6.13769	6.7757	6.92716	6.75019	7.53223	7.30618	7.58284	7.26064	6.24303	6.61397	6.02376	6.38192	6.70109	7.53456	7.37094	7.3677	7.49011	7.51779	7.75009	7.77236	7.4779	7.6238	7.68591	7.67034	7.59106	7.42465	7.25781	7.30535	7.08712	7.91727	7.77077	7.85602
100358343	LOC100358343	prolidase	NA	XM_002711514//XP_002711560	7.06397	7.02671	7.00611	7.08629	7.33714	7.26285	7.23172	7.39695	7.23445	7.15013	7.48911	6.97316	7.08346	6.64615	6.94236	6.99877	7.11043	7.43991	7.21638	7.34861	7.13486	6.76104	6.86002	6.75372	6.8009	7.01886	7.81847	7.67965	7.90112	7.42436	7.81162	7.52864	7.63946	7.63248	7.30258	7.49602	7.55524	7.5471	7.80181	7.57848	7.36507	7.49028	7.98694	8.05772	7.71073
100358882	LOC100358882	cyclin-dependent kinase 7	NA	XM_002714073//XP_002714119	7.50684	8.16337	7.96948	7.98827	7.51913	7.99883	7.91667	8.40734	8.16943	8.59379	8.36178	7.46343	8.27954	7.46032	7.95816	7.53693	7.9824	8.42675	8.27806	8.34954	8.02237	7.30557	8.06799	7.4791	7.5079	7.94099	8.49953	8.57455	8.54876	8.57206	8.60104	8.6737	8.6988	8.70734	8.81669	8.62529	8.39004	8.48143	8.24192	8.43843	8.44872	8.47881	8.73493	8.66784	8.72479
100357078	LOC100357078	EF-hand calcium binding domain 7-like	NA	XM_002715947//XP_002715993	6.39007	6.25987	6.42371	6.18087	5.78538	6.11672	6.19948	7.29276	6.91571	7.03916	6.8136	6.0924	6.30435	5.37779	6.198	5.76964	6.36355	6.72637	6.78726	7.38634	6.94239	5.10863	5.80911	5.17988	5.01815	5.94195	6.97582	7.27126	6.93854	6.83862	7.28319	6.84211	7.0783	7.01001	6.79507	7.02872	6.86249	7.2958	6.90158	6.73887	7.07556	6.72877	7.2466	7.02055	6.74264
100342314	CDC42BPA	CDC42 binding protein kinase alpha (DMPK-like)	NA	XM_002717617//XM_002717618//XM_002717619//XP_002717663//XP_002717664//XP_002717665	5.68627	5.35551	5.98009	5.11295	5.06352	5.03911	5.06654	6.00408	5.34905	6.09564	5.56618	5.21578	4.66298	5.50502	5.032	4.6744	4.94886	5.41384	5.19682	6.13587	5.61077	4.86413	4.73049	4.69892	4.6939	4.84475	5.94587	6.3447	6.33986	5.80633	5.78582	5.8019	5.60067	5.9577	5.9163	5.90019	6.20515	6.22263	6.28254	5.88454	5.99128	5.31935	5.71802	5.54169	5.8871
100347186	LOC100347186	WW domain binding protein 5-like	Ocu.5119	XM_002720397//XP_002720443	7.1371	7.09148	7.59917	7.06847	7.38621	7.43201	7.40017	7.95986	7.53967	7.90944	7.92191	6.62402	6.71335	6.78631	7.11782	6.94498	6.85895	7.70149	7.48411	8.07633	7.62821	6.2322	6.61294	6.06674	6.28478	6.66207	7.6951	7.82982	7.98697	8.21934	8.06069	8.07213	8.33984	7.93378	8.25252	7.68073	7.5381	7.60193	7.66508	8.03354	7.80544	7.20144	8.08863	7.94694	7.97323
100356219	LOC100356219	poly (ADP-ribose) polymerase family, member 16	NA	XM_002717977//XP_002718023	5.9991	5.99273	6.38424	6.20905	6.5239	6.11129	6.17958	6.33085	6.29886	6.43716	6.46201	5.98496	6.11263	5.88224	6.18514	6.18809	6.10488	6.39274	6.41172	6.4477	6.2741	5.98978	5.84683	5.97553	5.89985	6.13208	6.51461	6.86324	6.46971	6.67119	6.85614	7.03538	7.13686	7.29552	6.77468	6.76955	6.47039	6.91877	6.55935	6.70287	6.75044	6.67645	6.63398	6.89816	7.11844
100346688	LAP3	leucine aminopeptidase 3	Ocu.7194	XM_002709366//XP_002709412	8.8193	9.10608	9.47247	9.18993	9.05464	9.2964	9.23374	9.85697	9.55901	9.93458	9.82176	8.7005	8.91256	8.25911	8.9615	8.82807	9.27538	9.71066	9.63457	9.82443	9.53196	7.74016	8.77817	8.17112	8.28184	8.90579	9.69522	9.74624	9.86434	9.79293	9.74417	9.91006	9.71929	9.69479	9.95838	9.70908	9.85413	9.81539	9.99144	9.8188	9.79473	9.95933	9.92975	9.78138	10.095
100340758	PEX7	peroxisomal biogenesis factor 7	NA	XM_002714756//XP_002714802	7.99736	8.3393	8.37704	8.48879	8.07658	8.58534	8.30873	8.98032	8.76782	8.99459	8.96785	8.13213	8.33393	7.68079	8.13856	8.28116	8.20409	8.8266	8.77566	8.86204	8.686	7.26204	8.26752	7.6174	7.83977	8.27011	9.074	8.97303	8.86929	8.76009	9.0464	9.21846	9.31209	9.20627	9.1215	9.23028	8.89938	8.93918	8.61234	8.69481	8.99553	8.64638	9.12888	9.24207	9.24427
100338831	LOC100338831	mitochondrial ribosomal protein L47	Ocu.8251	XM_002716443//XP_002716489	7.07176	7.45893	7.83662	7.34508	7.30411	7.52368	7.39113	8.23526	7.82094	8.2583	8.12051	7.19334	7.79823	7.21963	7.53061	7.21651	7.52322	7.87893	7.89881	8.33155	7.9219	6.61503	7.8589	6.74211	7.30464	7.41428	7.63986	7.95082	8.16048	8.27415	8.12282	8.10043	8.67265	8.16875	8.71044	8.37667	7.64197	8.23211	8.09234	8.18548	8.00863	8.06407	8.55508	8.3432	8.56859
100341157	LOC100341157	uncharacterized LOC100341157	NA	XM_002710217//XP_002710263	9.71555	9.02528	9.89281	9.1235	9.53262	9.51642	9.69615	10.0682	9.56701	10.0917	9.90966	9.11476	8.6359	9.44872	9.40571	9.07093	9.0611	9.51087	9.49091	9.67407	9.70695	9.25882	8.58419	9.2111	9.11883	8.67136	9.6786	10.1622	10.1891	10.5294	9.81976	10.0476	10.3167	10.1417	10.2404	10.1726	9.57561	10.0095	9.86352	10.1154	10.0998	9.83286	9.81507	10.1793	10.2574
100352675	LOC100352675	human immunodeficiency virus type I enhancer binding protein 2	NA	XM_002714853//XP_002714899	4.93415	4.93551	4.89178	4.66002	4.49073	4.64822	5.06017	5.54996	5.12332	5.46384	5.36103	4.28666	4.8531	4.40397	4.54623	4.4668	4.70792	5.10418	5.08064	5.27881	5.00241	4.72715	4.72136	4.29651	4.32734	4.45332	5.4802	5.58701	5.65653	5.12332	5.20065	5.67736	5.23206	5.25942	5.40284	5.45069	5.49129	5.75769	5.68897	5.26119	5.03697	5.4877	5.50141	5.4948	5.66483
100341177	DNAJC21	DnaJ (Hsp40) homolog, subfamily C, member 21	NA	XM_002714132//XP_002714178	7.40631	7.12147	7.34962	7.05489	7.16138	7.07446	7.40905	7.98043	7.62677	7.84152	7.71123	6.78829	6.92308	7.10172	7.15083	6.7323	6.88133	7.85226	7.51972	8.23945	7.76733	6.99405	6.85112	6.74024	6.77628	7.0817	7.84308	7.97221	7.86981	8.32908	8.2851	8.00908	8.1424	7.70802	7.95471	7.74374	7.93876	7.83719	8.01806	7.85492	8.14269	7.69236	7.96241	7.75838	7.82661
100341186	PBX1	pre-B-cell leukemia homeobox 1	NA	XM_002715889//XP_002715935	8.14385	7.69294	8.37111	7.35465	7.7404	7.66479	7.97813	8.59616	7.96939	8.37307	8.16223	7.73163	7.15937	7.35125	7.29865	7.13699	7.40959	8.04558	8.03205	8.41654	8.03918	7.32609	7.30969	7.53141	6.74072	6.73627	8.3931	8.68909	8.48476	8.43218	8.55752	8.6427	8.59807	8.97696	8.6205	8.68307	8.00903	8.57404	8.1405	7.80319	8.0436	7.8044	8.34994	8.55869	8.43049
100353618	G3BP2	GTPase activating protein (SH3 domain) binding protein 2	Ocu.5831	XM_002717108//XM_002717109//XP_002717154//XP_002717155	6.62441	6.73364	6.76486	6.80931	6.31397	6.41733	6.22825	6.88922	6.7732	6.88899	6.74833	6.43963	6.77736	6.00896	6.34349	6.58749	6.72767	6.79845	6.79836	6.81304	6.60181	6.35985	6.67994	5.85489	6.17304	6.6373	7.68352	7.4908	7.19439	6.69953	6.74994	7.07422	7.04221	7.34979	6.89894	7.07772	8.0704	7.76507	7.18537	6.80521	6.99376	7.06772	7.18055	7.20358	7.07894
100008755	LARK	RNA-binding protein lark	Ocu.2534	NM_001082079//NP_001075548	7.32037	7.77146	7.63744	7.32816	7.12642	7.43956	7.54763	7.79614	7.88048	7.97437	7.82826	7.47538	7.55779	7.13064	7.20919	7.365	7.46298	7.85111	7.92843	7.8305	7.78306	7.05572	7.65226	6.82527	6.8009	7.65572	8.34379	8.37013	8.26524	8.22053	7.90112	8.04718	8.12879	8.26365	8.10443	8.08442	8.18559	8.42643	8.10314	8.0174	8.13747	7.91745	8.04047	8.37507	8.19755
100355266	LOC100355266	UFM1-specific peptidase 2	Ocu.1092	XR_084875	7.80535	7.63068	7.72812	7.3516	7.22407	7.29175	7.66651	8.13611	7.55164	8.10395	7.93685	7.74496	7.64676	7.49284	7.31735	7.30693	7.53981	7.82801	7.76862	8.2195	7.94807	7.43121	7.54891	6.89794	7.07644	7.22764	8.18456	8.37321	8.07105	8.1085	8.15051	8.33078	8.38279	8.14689	8.61165	8.21463	8.23498	8.56289	8.10955	8.20485	8.27844	7.81488	8.20878	8.17263	8.50735
100344710	LOC100344710	coiled-coil domain containing 149	NA	XM_002709258//XP_002709304	6.19586	5.35197	5.83278	5.439	5.42045	5.44352	6.1929	6.5406	5.94282	6.67534	6.2954	5.60729	5.31924	5.57268	5.49564	5.11982	5.32822	6.36354	6.23196	6.89893	5.93081	5.32235	4.53421	5.18397	5.07832	5.20594	6.6052	6.41221	6.7807	6.47177	6.28942	6.68581	6.43911	6.62241	6.77768	6.2282	6.65894	6.47808	6.42316	6.10423	6.29145	5.92524	6.37989	6.49009	6.51422
100355194	WDR75	WD repeat domain 75	NA	XM_002712248//XP_002712294	7.75768	7.81883	8.13093	7.54446	7.582	7.70415	8.08276	8.20117	7.97192	8.72512	8.32834	7.53572	7.51138	7.49424	7.57045	7.72417	7.77246	8.02119	8.04466	8.27589	8.11512	7.26345	7.84717	7.05917	7.45187	7.51589	8.07433	8.52687	8.20022	8.30947	8.16343	8.66013	8.61032	8.27216	8.70882	8.50532	8.17293	8.61009	8.2757	8.42432	8.26257	8.39928	8.72573	8.70076	9.04327
100339312	LOC100339312	prickle-like 2-like	NA	XM_002713291//XP_002713337	4.64443	4.59435	5.0315	4.61785	4.72027	4.97648	4.54825	5.06227	4.62488	5.00428	5.05692	4.70004	4.43199	4.44932	4.73345	4.67562	4.65138	4.67689	4.62852	4.98594	4.67954	4.31574	4.52325	4.52064	4.71149	4.20704	5.08355	5.0769	5.57516	5.45823	5.39042	5.96269	5.45643	5.23933	5.88656	5.95391	4.54257	4.8644	5.40124	5.24438	5.3634	4.78226	5.10076	5.00249	5.75507
100356364	LOC100356364	histone deacetylase complex subunit SAP18-like	Ocu.7207	XM_002712801//XP_002712847	10.673	10.8471	10.9321	10.69	10.7576	10.7398	10.9564	11.4835	11.1685	11.41	11.3974	10.7574	10.803	10.54	10.7883	10.7189	10.7128	11.2593	11.0897	11.3091	11.1152	10.2515	10.9247	10.4482	10.5536	10.8557	11.495	11.4507	11.5414	11.4934	11.6266	11.6365	11.8328	11.522	11.7838	11.5274	11.458	11.5316	11.3843	11.3318	11.5043	11.2296	11.634	11.4813	11.6528
100358080	LOC100358080	uncharacterized LOC100358080	Ocu.5867	XM_002710891//XP_002710937	8.31158	8.37567	8.30726	8.41056	8.39455	8.48589	8.53629	8.92942	8.87426	9.16608	9.02515	8.19905	8.53942	7.41429	8.36897	8.25364	8.51501	9.01353	8.99451	9.20148	8.99136	7.42602	8.18509	7.35623	7.95902	8.37202	9.36194	8.97429	9.00344	8.85752	9.27852	9.1453	9.33119	9.33827	9.22531	8.94251	9.5418	9.04088	8.83419	8.86447	9.33413	8.92711	9.26273	9.53345	9.20451
100356121	LOC100356121	Golgi phosphoprotein 3-like	NA	XM_002715364//XP_002715410	6.54515	6.76311	7.20459	6.58524	6.37538	6.38885	6.77481	7.32058	6.70414	7.60527	7.36287	6.25108	6.25126	6.31983	6.48282	6.09078	6.28206	6.97606	6.61556	7.4117	7.08862	6.01514	6.46013	5.86738	5.81174	5.99008	7.34374	7.35482	7.38299	7.39754	7.31221	7.72553	7.75911	7.01143	7.73726	7.61415	7.22845	7.15899	6.94346	7.01388	7.10599	6.44598	7.52906	7.11518	7.51827
100359125	LOC100359125	non-SMC element 1 homolog	Ocu.4057	XM_002711856//XP_002711902	8.81632	8.85754	9.09229	8.77903	8.82791	8.68345	8.79477	8.82609	8.96216	9.22534	9.09733	8.83153	8.7006	8.26699	8.88787	8.99579	8.51561	9.03816	9.05326	8.90447	8.80931	8.56282	8.72501	8.43335	8.50357	8.58266	9.20993	9.47698	9.54135	9.70706	9.63506	9.62389	9.81215	9.16132	9.83665	9.40746	9.01965	9.14408	9.10146	9.44222	9.56217	9.12664	9.58314	9.23541	9.71112
100343052	LOC100343052	ubiquitin carboxyl-terminal esterase L3-like	NA	XM_002712930//XP_002712976	9.97747	10.1674	10.2104	10.0425	10.3424	10.2989	10.1617	10.7843	10.4991	10.6991	10.5032	9.87196	10.3532	9.28261	10.0812	10.0554	10.2629	10.7414	10.5887	10.9196	10.6151	8.78004	10.3002	9.08596	9.91614	10.3053	11.0321	10.982	10.8561	10.6954	11.0361	10.5625	10.8785	10.9795	10.6575	10.5457	11.1847	11.2965	11.0621	10.7314	11.1417	10.9334	10.6647	11.0707	10.6516
100009300	PPP2CB	protein phosphatase 2, catalytic subunit, beta isozyme	Ocu.2088	NM_001101707//NP_001095177	9.06943	9.35854	9.52868	9.20527	9.08818	9.48706	9.158	9.67127	9.67127	9.92369	9.77034	9.0806	9.34381	8.50598	9.23366	9.16741	9.47963	9.86138	9.83405	9.80999	9.7078	8.24988	9.24305	8.29824	8.95667	9.35547	10.0411	10.1819	10.1758	9.99482	9.96459	9.90503	9.82474	10.0238	9.87144	9.79638	10.1391	10.1248	9.94068	9.94857	10.0998	10.0118	9.97248	10.1304	9.91469
100340681	PSD3	pleckstrin and Sec7 domain containing 3	NA	XM_002716867//XP_002716913	4.78911	4.10805	4.39021	4.34393	4.4907	4.06147	3.9636	4.53607	4.2086	4.48655	4.11357	4.17178	4.47478	4.26445	4.40577	4.31233	4.21925	4.40723	4.48329	5.12618	4.30459	3.69773	4.12089	4.14808	4.44113	3.9238	4.99894	5.01352	5.8574	5.1911	5.06901	4.78579	4.52376	4.96348	4.33766	5.07209	4.79525	4.68343	5.58938	4.81071	4.50115	4.74435	5.03234	4.92626	4.69691
100351308	LOC100351308	etoposide induced 2.4	NA	XM_002708675//XP_002708721	7.01014	7.25292	7.04647	7.55275	7.57456	7.25323	7.20807	7.46077	7.59637	7.63002	7.79427	6.99362	7.37759	7.03258	7.20308	7.20699	7.24283	7.34355	7.59585	7.65399	7.34197	6.75876	7.28628	7.01753	7.13545	7.17243	8.08002	8.3645	7.69227	7.596	7.94854	7.87287	7.86242	8.26559	8.07562	7.94828	8.08427	8.40077	7.78385	7.61102	8.05305	7.50939	7.72728	8.09423	7.75612
100357404	FUCA1	fucosidase, alpha-L- 1, tissue	NA	XM_002716023//XP_002716069	6.71036	6.74861	7.08345	7.07948	6.88157	7.05617	6.67495	7.29901	6.98595	7.50348	7.4048	6.47994	6.62657	6.36386	6.81858	6.54038	6.8038	7.37639	7.08029	7.37013	7.14357	6.20313	6.44112	6.00359	6.12049	6.6524	8.05387	7.77442	7.78032	7.18661	7.7202	7.24784	7.43063	7.49504	7.42526	7.52628	7.88975	7.63331	7.49977	7.26826	7.68253	7.37278	7.34725	7.46452	7.30135
100353426	MOCOS	molybdenum cofactor sulfurase	NA	XM_002713453//XP_002713499	7.44561	7.25814	7.34677	7.2578	7.30391	7.38021	7.59052	7.10504	7.49014	7.66487	7.81259	7.04641	7.22284	7.04093	7.16121	7.27986	7.26776	7.39244	7.50798	7.34436	7.50363	7.13454	6.97825	7.09264	7.04182	7.1496	7.8773	7.61787	8.06771	8.07241	7.73706	8.26121	8.10102	7.91674	8.34089	8.24874	7.95669	7.5705	7.71853	8.01362	8.11175	7.60004	7.82613	7.63516	8.11775
100354126	LOC100354126	uncharacterized LOC100354126	NA	XM_002717225//XM_002717225//XP_002717271	7.30283	7.35879	7.74726	7.59445	7.39288	7.42623	7.594	7.92003	7.67099	8.20783	8.0457	7.41677	7.34065	7.04246	7.43086	7.47934	7.38661	7.7696	7.57235	7.95534	7.87365	6.8699	7.59002	6.90969	7.17356	7.68434	8.225	8.13622	8.20073	7.88227	8.06875	8.09088	8.38167	8.40015	8.19674	8.25164	8.34288	8.31895	8.13161	7.70253	8.1513	7.97867	8.15438	8.38398	8.17113
100346644	LOC100346644	coiled-coil domain containing 32	NA	XM_002717791//XP_002717837	6.70867	6.79218	7.1389	6.81617	6.92358	6.95516	6.83356	7.43138	7.05949	7.33947	7.4237	6.54722	6.83042	6.23146	6.71801	6.84799	6.75288	7.25534	7.20313	7.37464	7.24528	6.08175	6.82203	6.33926	6.49288	6.88882	7.69741	7.79901	7.72042	7.48339	7.67827	7.57064	7.62646	7.44243	7.61815	7.50707	7.67165	7.73268	7.4524	7.45183	7.45123	7.15256	7.46468	7.60056	7.57578
100355310	DIRC2	disrupted in renal carcinoma 2	Ocu.5474	XM_002716619//XP_002716665	5.38844	6.09098	5.81334	6.33446	5.7359	6.07182	6.05264	6.06574	6.17713	6.38634	6.11513	5.53685	6.15202	5.64058	5.94357	5.79269	5.90334	6.05656	6.01132	6.08784	5.72399	5.5683	5.91766	5.81258	5.25734	5.87073	6.54529	7.12271	6.59798	6.5899	6.6401	6.79573	6.77091	6.31541	7.01004	6.30927	6.71806	6.81477	6.14731	6.31519	6.59134	5.93306	6.27382	6.32885	6.70961
100357304	LOC100357304	NPAL2 protein-like	NA	XM_002710584//XP_002710630	5.29459	5.27962	5.19738	5.2686	5.44057	5.08191	5.37023	5.31788	5.65124	5.66734	5.86276	5.03471	4.7028	5.42625	5.03228	4.95116	5.10648	5.38724	5.76088	5.36448	5.42304	4.81928	4.75506	4.96582	5.36689	4.61317	5.87692	6.20425	5.85471	6.12572	6.00523	5.59483	5.59759	6.46718	5.31877	6.18566	5.5936	6.27591	6.04352	6.0363	5.81209	6.22006	5.45807	6.02086	5.41449
100353964	LOC100353964	vesicle transport through interaction with t-SNAREs 1B	NA	XM_002719563//XP_002719609	9.19335	8.89541	9.41616	8.99025	8.92674	9.01161	9.1986	9.43362	9.10808	9.52226	9.47865	9.09484	8.78969	8.9026	8.98969	8.82984	8.91942	9.38725	9.13565	9.62329	9.3535	9.00029	8.89109	8.84445	8.74234	8.71651	9.53675	9.45605	9.87237	9.94003	9.67622	9.74109	9.82881	9.60914	9.92104	9.72563	9.57311	9.68943	9.75981	9.83173	9.67195	9.46228	9.86996	9.69941	9.99682
100342867	LOC100342867	dynactin 6	NA	XM_002709551//XP_002709597	7.32133	7.98541	7.99832	8.0734	7.92196	8.1726	8.09168	8.87304	8.50482	8.61077	8.5163	7.66122	8.28788	7.26008	7.94603	7.93829	8.12075	8.71194	8.51961	8.93308	8.5294	6.78805	8.08418	6.99603	7.76628	8.33787	8.90921	8.85952	8.58887	8.66622	8.74103	8.75097	8.86361	8.92615	8.70895	8.5607	9.01563	9.04945	8.63718	8.62294	8.67849	8.64495	8.83627	9.01244	8.69
100357928	LOC100357928	histidine acid phosphatase domain containing 2A	NA	XM_002717756//XP_002717802	4.84154	4.73898	4.82476	4.75968	4.83361	4.97662	4.80772	5.11248	5.08655	5.446	5.22945	4.75468	4.61079	4.72019	4.73828	4.37989	4.79799	5.00168	5.0903	4.94985	4.94633	4.63114	4.38165	4.65316	4.92787	4.61152	5.33936	5.42578	5.18685	5.35524	5.41159	5.53159	5.64838	5.76466	6.0099	5.89652	5.28166	5.54401	5.14127	5.36276	5.40764	4.91612	5.60044	6.01034	5.3855
100009441	RBKCC1	K-Cl cotransporter	Ocu.2291	NM_001082703//NP_001076172	8.81711	8.16463	8.93462	7.89425	8.38301	8.40026	8.81612	9.29034	8.71339	9.06533	9.02257	8.39046	7.47493	8.17332	7.84717	7.84687	8.13309	8.99439	8.94054	9.36679	9.14647	7.47536	7.14891	7.71642	7.45306	7.30918	9.0082	9.06343	9.22425	9.28357	9.22344	9.33149	8.98375	8.93278	9.20863	9.22698	8.99977	9.17659	9.29004	9.189	9.22819	8.86669	9.04692	9.11039	9.28361
100347928	LOC100347928	RUN and FYVE domain-containing 2	NA	XM_002718454//XP_002718500	6.35084	6.1531	6.43608	6.17615	6.11423	6.37187	6.29037	6.41309	6.20685	6.22419	6.35648	6.00672	5.72913	6.17705	6.1418	6.23731	6.19983	6.28447	6.25753	6.24412	6.19395	6.08824	5.90319	6.06973	5.91822	5.95043	6.88426	7.26798	7.11842	7.27323	6.91249	6.79893	6.68717	6.64115	6.4356	6.68971	6.88733	7.11316	6.70355	6.75897	7.04174	6.6972	6.37696	6.67597	6.58929
100346603	LOC100346603	hydroxysteroid (17-beta) dehydrogenase 12	NA	XM_002709065//XP_002709111	9.09674	9.63425	9.613	9.64961	9.27118	9.36201	9.12028	9.82156	9.67796	9.82668	9.75264	9.0043	9.38382	8.48229	9.34936	9.31819	9.21821	9.72857	9.68562	9.62857	9.4511	8.56211	9.49269	8.62846	9.2386	9.40127	10.8088	10.372	10.0158	9.69023	10.0779	9.60989	10.0545	10.3257	9.56414	9.69034	10.8193	10.4001	9.92386	9.65657	10.0694	9.88708	9.99122	10.1577	9.58986
100351071	LOC100351071	protein tyrosine phosphatase 4a1-like	NA	XM_002713255//XP_002713301	5.58299	5.55822	5.39496	6.20284	5.88126	5.97269	5.82844	5.7548	6.08073	5.70672	5.96917	5.64357	5.74734	5.55317	6.0061	5.61629	5.61245	5.92961	6.28301	5.70734	5.52754	4.96697	4.82649	5.70058	5.51818	6.11861	6.20475	6.41693	6.55338	6.99231	6.82059	6.15842	6.22509	6.18431	6.25021	6.16573	6.40403	6.6294	6.51945	6.61301	7.03217	6.13165	6.04239	6.23387	5.75614
100341566	GPRASP2	G protein-coupled receptor associated sorting protein 2	NA	XM_002720342//XP_002720388	7.43185	7.46105	7.80764	7.23992	7.47804	7.3881	7.63137	7.91119	7.81637	8.29993	8.08195	7.15151	7.38153	7.18213	7.34411	7.40987	7.47938	7.90886	8.03464	8.13442	7.91733	6.91666	7.16085	7.17157	7.09402	6.97113	8.47413	8.64015	8.35034	8.16981	8.48653	8.25764	8.07766	8.12931	8.18585	8.03276	8.36699	8.54217	7.98505	7.9593	8.37708	8.08232	8.14072	8.055	8.31098
100347597	LOC100347597	thioredoxin-like 5	Ocu.3408	XM_002718847//XP_002718893	10.6891	10.6264	10.9392	10.6221	10.5688	10.7648	10.7857	11.3387	10.8979	11.2383	11.1635	10.3778	10.5534	10.2836	10.6611	10.4338	10.5994	11.1207	10.9567	11.2978	10.9717	9.57511	10.4098	10.0227	10.2557	10.5246	11.3684	11.2065	11.4245	11.4855	11.5755	11.3469	11.5	11.2883	11.4282	11.2463	11.4928	11.3579	11.4694	11.4054	11.4314	11.2548	11.4674	11.3008	11.3984
100339504	TBCE	tubulin folding cofactor E	NA	XM_002717344//XP_002717390	8.44805	8.69234	8.72408	8.54879	8.46158	8.69327	8.58566	9.16787	9.07706	9.24797	9.10664	8.23189	8.82202	8.06393	8.58483	8.43228	8.32435	8.94171	9.16015	9.03824	8.91095	7.74683	8.79068	8.17164	8.10489	8.43535	9.35739	9.38455	9.41499	9.18434	9.41473	9.31787	9.20268	9.35171	9.19501	9.13352	9.43332	9.35761	9.23215	9.21257	9.49712	9.36617	9.35596	9.42335	9.24457
100357671	LOC100357671	annexin A2	Ocu.5775	XM_002718206//XP_002718252	12.4126	12.3063	12.3582	12.3678	12.2632	12.5267	12.4572	12.8284	12.9566	12.5326	12.8421	12.4583	12.0437	11.9755	12.3315	12.3586	12.4575	12.6894	13.0009	12.5928	12.6884	11.7833	11.9187	11.6769	12.0655	12.2003	13.5506	13.3512	13.1222	12.9081	13.0637	12.8025	13.0088	13.4899	12.2922	12.9526	13.3722	13.2455	13.1072	13.0618	12.9516	13.1286	13.1498	13.5278	12.4927
100008988	CD63	CD63 molecule	Ocu.6241	NM_001082199//NP_001075668	12.5402	12.4731	12.7337	12.478	12.5296	12.8119	12.4887	12.8981	12.6537	12.932	12.7853	12.3521	12.2323	11.8057	12.3467	12.4224	12.5372	12.7509	12.6944	12.9623	12.712	11.7887	12.1179	11.8313	12.2082	12.2996	13.2768	13.2317	13.257	13.2497	13.208	13.0453	12.9879	13.1261	13.0753	13.0271	13.2452	13.2105	13.26	13.2934	13.2914	13.2901	13.0576	13.152	13.0049
100343121	LOC100343121	leptin receptor overlapping transcript-like 1-like	NA	XM_002709552//XP_002709598	8.22047	8.19142	8.60986	8.45381	8.00991	8.19331	8.0431	8.60307	8.50345	8.68215	8.62523	7.97613	8.12117	7.833	8.4471	7.8366	8.09963	8.67138	8.52202	8.8646	8.51468	7.31706	7.85222	7.3773	7.48861	7.85873	9.14613	9.04905	9.04019	9.01985	8.92253	8.57303	8.85137	9.04019	8.93207	8.87902	9.15735	9.26897	9.14259	9.01599	8.73589	8.62011	8.76273	8.92963	8.79034
100354220	LOC100354220	phosphatidylinositol glycan anchor biosynthesis, class H	NA	XM_002719564//XP_002719610	6.81883	6.91323	7.31	7.03839	6.8826	7.45351	7.14203	7.51467	7.40119	7.80019	7.77342	6.48897	6.97931	6.42527	7.01011	6.93031	6.9743	7.52869	7.64019	7.61685	7.42161	5.48881	6.6794	6.29886	6.71731	6.72735	7.72273	7.91765	7.65157	7.7123	7.8538	8.0346	7.8523	7.80143	8.06321	7.94755	7.63643	8.15121	7.33185	7.50959	7.69804	7.53074	7.89729	7.77274	7.99551
100352090	TRIM2	tripartite motif containing 2	NA	XM_002716892//XP_002716938	8.20339	7.45501	8.34807	6.98439	7.73586	7.88217	7.92977	8.52718	7.79319	8.15577	7.9422	7.14997	6.87478	7.56922	7.15701	7.26441	7.76021	8.02489	8.00074	8.34968	8.00425	6.4584	6.75842	6.6867	6.82348	6.65801	8.24076	8.46852	8.62921	8.70787	8.57292	8.51929	8.42707	8.88584	7.94656	8.44459	7.91314	8.05775	8.64286	8.32425	8.03129	8.20889	8.43968	8.32155	7.89203
100356137	LOC100356137	uncharacterized LOC100356137	Ocu.4609	XM_002719133//XP_002719179	7.68102	7.57119	7.69868	7.34817	7.47516	7.63258	7.69517	7.9542	7.79527	7.994	7.94563	7.56528	7.32824	6.9046	7.47612	7.46203	7.31012	7.97888	7.84224	8.18813	7.8842	7.26178	7.49683	6.88929	7.31924	7.43749	8.21496	8.27507	8.10481	8.00801	8.22811	8.18811	8.48877	8.44713	8.29788	8.24707	8.15233	8.27997	8.15324	8.06996	8.07388	7.82906	8.47077	8.63558	8.42082
100348163	LOC100348163	nucleoside-triphosphatase C1orf57	NA	XM_002717363//XP_002717409	6.20962	6.62159	6.03544	6.79949	6.47824	6.80819	6.54627	6.96969	6.8559	6.72317	6.97699	6.16654	6.74627	5.39087	6.70599	6.61759	6.78139	6.96541	6.91316	7.01267	6.68768	5.49092	6.73203	5.26698	6.19226	6.81847	7.37832	7.00263	6.73049	7.11545	7.46297	7.26179	7.32565	7.43337	7.03993	7.27697	7.46085	7.33875	6.69889	7.09654	7.38671	7.22281	7.19356	7.59437	7.2332
100351419	B4GALT2	UDP-Gal:betaGlcNAc beta 1,4- galactosyltransferase, polypeptide 2	NA	XM_002715154//XP_002715200	6.00051	5.72108	6.28181	6.13431	6.14547	5.80226	5.96571	6.55038	6.23846	6.55577	6.44385	6.16869	5.67357	6.02536	5.81771	6.06849	5.7213	6.40383	6.15667	6.70487	6.45768	5.39503	5.70641	5.76125	5.76972	5.52956	6.52096	6.89482	6.74848	6.78457	6.74589	6.72559	6.69161	6.7927	6.64031	6.53555	6.56562	6.91372	6.7454	6.92006	7.08717	6.53947	6.78912	6.86449	6.57873
100338231	RBM28	RNA binding motif protein 28	NA	XM_002712070//XM_002712071//XM_002712072//XP_002712116//XP_002712117//XP_002712118	7.20438	7.01231	7.44485	7.01621	7.36945	7.34468	7.48422	7.46677	7.51553	7.90347	7.7286	6.77345	6.68676	6.63264	6.89678	6.83559	6.95739	7.44701	7.55356	7.57311	7.40096	6.86531	6.76439	6.8021	6.75085	6.94498	7.78168	7.82586	7.75956	7.68579	7.87075	8.13272	8.06217	7.88571	8.21118	8.11966	7.55254	7.7869	7.58408	7.58132	7.94494	7.69628	7.79146	7.7581	8.18658
100352900	LOC100352900	nuclear receptor subfamily 1, group H, member 3	Ocu.7812	NM_001184956//NP_001171885//XM_002709091//XM_002709092//XP_002709137//XP_002709138	8.8151	8.43628	9.45323	8.72753	8.88459	8.92375	8.92014	9.07047	8.93898	9.22307	9.49301	8.05162	7.49542	8.31229	8.43617	8.54344	8.16919	9.16376	8.75288	8.60042	8.80224	7.74702	7.60448	8.52441	7.95792	7.7736	9.12027	9.25961	9.2835	9.59959	9.2774	9.71536	9.77265	9.21931	9.68853	9.47103	9.1778	9.08301	9.18879	9.38162	9.33888	8.88542	9.37761	9.27043	9.54521
100343718	LOC100343718	methyltransferase like 5	NA	XM_002712275//XP_002712321	9.43718	9.66314	9.69625	9.6013	9.59798	9.58592	9.63969	10.0948	9.90242	10.1658	9.98898	9.36822	9.66537	9.17804	9.49136	9.39852	9.51782	9.95251	9.83518	10.1489	9.72985	9.05575	9.67225	9.1353	9.50746	9.69831	10.0877	10.0677	10.2533	10.3954	10.5571	10.4826	10.699	10.4208	10.7174	10.2805	9.96478	9.94215	10.0148	10.1571	10.3385	10.0505	10.4823	10.3648	10.5608
100346796	LOC100346796	coiled-coil domain containing 68-like	NA	XM_002713485//XP_002713531	4.75366	4.17437	4.18658	4.52453	4.39286	4.31036	4.98001	4.8235	4.89296	4.68258	4.87496	4.66955	4.54392	4.9614	4.58281	4.53304	4.54071	4.50244	4.56611	4.81617	4.54285	4.45384	4.40786	4.63763	4.12776	4.26602	5.4939	5.10902	5.33833	5.62343	5.50757	5.31634	5.0463	4.85633	5.31401	4.96476	5.75238	5.43695	5.22823	5.28096	6.1689	4.74306	4.75575	4.50744	4.99419
100340385	STAU2	staufen, RNA binding protein, homolog 2 (Drosophila)	NA	XM_002710637//XM_002710638//XP_002710683//XP_002710684	7.06421	6.90645	7.17197	6.71584	6.38528	6.65832	6.81978	7.82104	7.29623	7.69424	7.49898	6.73235	6.79909	6.49225	6.65805	6.20481	6.50392	7.36735	7.23699	7.6046	7.07844	5.90363	6.39809	6.32441	5.78026	6.81232	7.62902	7.69545	7.47344	7.31507	7.45429	7.87519	7.9257	8.05216	7.81101	7.78123	7.69957	7.70909	7.25711	6.91377	7.40569	7.17307	7.555	7.84074	7.6762
100352906	LOC100352906	RIKEN cDNA 1700024C24-like	NA	XM_002710192//XP_002710238	5.87412	5.91387	6.29561	5.83742	5.64624	6.12901	5.92704	6.50576	6.1234	6.63985	6.74336	5.20383	5.9452	5.57317	5.79146	5.90758	5.71065	6.50837	5.95265	6.74723	6.62092	4.61719	5.48383	5.77322	5.65823	5.81699	6.636	6.64009	6.5217	6.63751	6.63239	6.79791	6.98424	6.539	6.94594	6.73731	6.91069	6.8704	6.41078	6.65279	6.82403	6.3449	6.90178	6.45319	6.79878
100340686	LOC100340686	glutamate receptor, ionotropic, N-methyl D-aspartate-like 1A	NA	XM_002717710//XP_002717756	7.75999	7.69948	7.88329	7.57975	7.52362	7.73927	7.89633	8.12775	7.91522	8.43748	8.03787	7.8083	7.6186	7.56985	7.60166	7.55376	7.71056	7.92705	8.05243	8.20236	7.87759	7.13071	7.5324	7.41062	7.59959	7.9164	8.47995	8.74986	8.54915	8.55136	8.5621	8.42333	8.6675	8.36302	8.63859	8.15601	8.34613	8.71092	8.40191	8.12738	8.52868	8.32462	8.31228	8.42265	8.49672
100356620	LOC100356620	KIAA1429-like	Ocu.1421	XM_002710693//XP_002710739	9.5032	9.40508	9.75068	9.28539	9.28622	9.31285	9.64986	9.96689	9.6392	10.1498	9.82958	9.37029	9.11623	9.14232	9.10421	9.16384	9.16554	9.72688	9.78291	9.81991	9.74056	9.04676	9.16975	8.8869	8.69535	8.86174	10.0748	10.3014	10.1997	10.2005	10.168	10.4291	10.2558	10.0613	10.4764	10.2215	9.8439	10.2101	9.92285	9.94059	10.0914	9.971	10.098	9.88673	10.3282
100351931	LOC100351931	N-glycanase 1	NA	XM_002716207//XP_002716253	7.02305	7.30404	7.33581	7.22743	6.78657	6.96578	6.9942	7.37042	7.54319	7.75035	7.65014	6.79374	7.15986	6.03454	7.06845	6.78058	7.08301	7.50986	7.52602	7.7732	7.4215	6.12673	7.02576	6.25655	6.59571	7.17437	8.05307	8.01131	7.79273	7.59872	7.77077	7.88264	7.7926	7.9308	7.78648	7.67975	7.96211	7.94117	7.79893	7.55239	7.86124	7.67948	7.83103	7.67335	8.00869
100357966	SVEP1	sushi, von Willebrand factor type A, EGF and pentraxin domain containing 1	Ocu.8045	XM_002708072//XP_002708118	9.39416	9.50473	10.2796	9.1193	9.06251	9.3652	9.7194	9.92509	9.21718	10.0095	9.85394	8.75329	8.0519	8.7971	9.02134	8.73949	9.32186	9.659	9.35095	9.9593	9.9304	6.74509	7.66546	8.4433	7.76076	7.70704	10.0117	9.51788	10.4695	9.90618	10.2328	10.1052	9.88522	10.2775	10.064	10.362	9.74448	9.71231	10.1673	9.81716	9.61784	9.46126	10.0968	10.1863	10.0188
100358813	LOC100358813	tyrosine 3/tryptophan 5 -monooxygenase activation protein, epsilon polypeptide	Ocu.5653	XM_002718890//XP_002718936	6.20811	6.97389	6.99748	6.90203	6.45727	6.93484	6.24228	7.62523	7.08126	7.4181	7.25164	6.17653	6.98056	6.33404	6.7071	6.61661	6.38922	7.17435	7.17929	7.38985	7.09985	5.99575	6.76179	6.09668	6.04635	6.60086	7.65826	7.58244	7.53847	7.25932	7.30078	7.51538	7.69844	7.57454	7.40026	7.621	7.65641	8.0859	7.9019	6.99686	7.29036	7.05498	7.55734	7.45175	7.31391
100358006	LOC100358006	UPF0635 protein C6orf134-like	NA	XM_002714356//XM_002714357//XP_002714402//XP_002714403	8.44582	7.8871	7.96762	7.80119	8.24592	7.71626	8.05074	8.51135	8.21387	8.29592	8.30401	7.7365	7.81059	7.80001	7.77331	7.85193	7.56752	8.30472	8.16711	8.30747	8.37464	7.60558	7.69992	7.9034	7.82471	7.39428	8.76777	8.78208	8.58966	8.55434	8.61707	8.61227	8.62579	8.77477	8.77357	8.83587	8.64822	8.72279	8.48797	8.58178	8.72539	8.52346	8.70006	8.63821	8.85797
100357147	LOC100357147	RAB13, member RAS oncogene family	NA	XM_002715478//XP_002715524	9.46952	9.11494	9.64051	9.05952	9.29101	9.43723	9.4977	9.51572	9.13707	9.70653	9.58151	8.80475	8.38753	8.7874	9.2007	8.71198	9.05976	9.38652	9.30025	9.51803	9.37305	7.87266	8.06376	8.06072	8.19046	8.28832	10.1618	9.98696	9.95907	10.0174	10.1207	9.87421	9.86903	9.64471	9.90477	9.66288	10.0809	9.9186	9.66515	10.0046	10.0134	9.68086	9.55267	9.75494	9.69959
100355629	ZCCHC11	zinc finger, CCHC domain containing 11	NA	XM_002715091//XM_002715092//XP_002715137//XP_002715138	5.01271	4.98183	5.6094	4.78429	4.82692	4.91995	5.00169	5.54614	5.63611	5.64122	5.53207	4.6282	4.56344	4.70441	5.2853	4.85562	5.01368	5.48855	5.46361	5.59956	5.27706	4.46925	4.62246	5.04214	4.89516	4.92307	5.40004	5.977	5.56784	5.67764	5.59169	6.33358	5.94707	6.16589	5.94347	6.10972	5.42651	5.7841	5.68519	5.19073	5.56669	5.58131	5.74573	6.05866	6.16296
100008924	VIM	vimentin	Ocu.1765	XM_002717420//XP_002717466	13.1184	13.034	13.3247	13.1022	13.0941	13.2149	13.2819	13.6497	13.2975	13.6223	13.5485	12.7932	12.7186	12.8339	13.1405	12.8887	13.1353	13.3882	13.3798	13.5813	13.384	12.3029	12.3253	12.4887	12.433	12.7657	13.7936	13.8346	13.8476	13.9771	13.7681	13.9286	13.8638	13.8638	13.9723	13.8296	13.7971	13.8464	13.8329	13.8778	13.84	13.8644	13.7194	13.7431	13.8722
100343720	LOC100343720	ADP-ribosylation-like factor 6 interacting protein 5	Ocu.4932	XM_002713307//XP_002713353	9.12659	9.41286	9.64213	9.37465	9.0596	9.57351	9.39719	9.90512	9.7378	10.0862	9.9514	8.968	9.24474	8.62475	9.18341	9.26129	9.44212	9.88159	9.95457	10.0666	9.92335	8.33116	9.071	8.24472	8.83486	9.0904	10.1701	10.3501	10.1582	10.1633	9.91446	10.1964	10.1257	10.1053	10.1733	10.0326	10.2528	10.3502	9.94018	9.98791	10.0172	10.216	10.0727	10.1095	10.25
100328915	LOC100328915	cytochrome b5	Ocu.6903	NM_001171264//NP_001164735	11.9886	11.8117	11.8615	11.8004	11.9868	11.9136	12.1825	12.4432	12.3071	12.4629	12.4817	11.7924	11.7818	11.7233	11.7757	11.851	11.8686	12.3388	12.2667	12.4422	12.1564	11.6058	11.7582	11.9722	11.8846	11.7011	12.5287	12.578	12.4713	12.7439	12.644	12.9539	12.7981	12.8014	12.7231	12.8734	12.5507	12.6529	12.5768	12.5696	12.7927	12.4476	12.7373	12.8104	12.623
100347516	SMYD3	SET and MYND domain containing 3	NA	XM_002717632//XP_002717678	7.8801	7.5303	8.13835	7.79333	7.77705	8.09819	7.93733	8.6674	8.42073	8.55898	8.51921	7.92068	7.82032	7.43965	7.89595	7.67251	7.96758	8.6767	8.53348	8.6527	8.37756	7.18153	7.73312	7.14162	7.38701	7.97121	8.79359	8.62451	8.70864	8.63144	8.73909	9.03636	9.01788	8.99528	8.91063	8.94294	8.71397	8.68587	8.47118	8.42919	8.65573	8.44766	8.73655	8.8314	8.66601
100352605	LOC100352605	Rho-related BTB domain containing 2	NA	XM_002718472//XP_002718518	5.04703	5.36808	5.25713	4.98776	5.42757	4.86795	5.2079	5.72861	5.32802	5.55093	5.78014	5.09892	5.34259	4.91791	5.18048	4.98793	5.40325	5.3774	5.34288	5.87794	5.17114	5.04964	4.97606	5.07476	4.76922	5.05702	5.81647	5.83007	6.29387	5.54703	5.91318	5.7444	5.89354	5.70722	5.92611	6.45172	6.1769	6.2891	5.95281	5.82167	6.2629	5.85049	5.8237	5.7939	5.76148
100347288	LOC100347288	NADH dehydrogenase (ubiquinone) 1 beta subcomplex, 6	Ocu.1431	XM_002708038//XM_002708039//XP_002708084//XP_002708085	10.2977	10.4008	10.3894	10.2269	10.3507	10.3608	10.4736	11.0538	10.7665	11.0626	10.9056	10.2639	10.5128	9.92012	10.2875	10.3069	10.4417	10.8989	10.6667	11.1715	10.7845	9.61456	10.5265	9.93218	10.3017	10.3934	11.074	11.0324	10.9538	10.9252	11.1837	11.2928	11.5463	11.3675	11.3341	11.2737	11.2299	11.1929	10.9994	10.8411	11.1826	10.9953	11.2732	11.3808	11.3719
100340420	LOC100340420	golgin subfamily B member 1	Ocu.1048	XM_002716638//XP_002716684	6.64973	6.44062	6.77608	6.20505	6.26027	6.25943	6.47432	6.98149	6.49893	7.01173	6.75474	6.34955	5.8907	6.30672	6.13743	6.00572	6.121	6.62323	6.82846	6.82993	6.52994	6.14825	6.16336	6.06874	6.13301	6.16005	7.25953	7.1665	7.33771	7.20768	7.0096	6.92451	6.81421	6.99354	7.05308	7.03583	7.14168	7.33493	7.14256	7.12063	7.48213	6.96759	6.97753	6.94825	7.30331
100339994	LOC100339994	UMP-CMP kinase 1	NA	XM_002715114//XP_002715160	5.80297	6.62045	6.75351	6.43727	6.3818	6.54917	6.26097	6.43933	6.55514	6.97802	6.67404	6.37731	6.54252	5.73426	6.78289	6.34894	6.78733	6.7441	6.75923	6.66248	6.75836	5.73152	6.20101	5.70155	6.31091	6.59839	7.44831	7.32612	6.85044	6.78836	7.15116	6.95924	7.05256	7.28508	6.78392	6.6117	7.91182	7.63914	7.18245	7.2481	7.43637	6.93894	7.04664	7.23573	7.22024
100354116	LOC100354116	activated RNA polymerase II transcription cofactor 4	NA	XM_002714111//XP_002714157	9.43584	9.12855	9.61887	9.11992	9.41907	9.54207	9.13522	9.43613	9.46483	9.65941	9.6537	8.75389	8.84476	8.56772	9.36974	8.84793	9.4813	9.38839	9.41384	9.97357	9.67138	8.40449	8.68	8.63716	8.84032	9.05584	9.67376	9.64355	9.96696	10.4392	10.0787	9.89682	9.90962	9.65619	9.89551	9.59672	10.0963	9.95011	10.1226	10.2495	10.3392	10.4935	9.90886	9.67032	9.97335
100339082	LOC100339082	NADH dehydrogenase (ubiquinone) 1 beta subcomplex, 5	Ocu.7257	XM_002716444//XP_002716490	9.74091	10.2292	10.1195	10.1843	10.0535	10.1481	10.2285	10.5895	10.3999	10.5249	10.5385	9.93145	10.3954	9.6695	10.1634	10.103	10.1632	10.5504	10.4429	10.6185	10.4549	9.21129	10.3355	9.60068	10.1132	10.2953	10.6863	10.7289	10.6421	10.656	10.7332	10.9936	11.2582	11.0818	11.2791	10.9719	10.782	10.8616	10.7	10.5504	10.7282	10.8367	11.1591	11.1207	11.1468
100344061	LOC100344061	poly (ADP-ribose) polymerase family, member 11-like	NA	XM_002712829//XP_002712875	6.90796	6.9542	7.36231	6.90659	6.93687	7.0181	7.04997	7.54159	7.16294	7.75151	7.47653	6.46791	6.7029	6.77586	7.11444	6.76593	6.88158	7.32965	7.1974	7.80314	7.28885	6.07857	6.42315	6.38384	6.13299	6.77594	7.39747	7.64033	7.75671	7.71347	7.78424	8.02759	7.99717	8.02905	8.17605	8.03374	7.45896	7.85639	7.52162	7.4528	7.65704	7.49546	7.66246	7.93909	7.91468
100343709	SGK3	serum/glucocorticoid regulated kinase family, member 3	NA	XM_002710450//XM_002710451//XP_002710496//XP_002710497	5.44399	5.95032	6.03872	5.75141	5.37028	5.52121	5.30358	6.22675	6.26463	6.99557	6.18399	5.25771	5.6907	5.27742	5.58083	5.46023	5.65839	5.58204	6.07007	6.08742	5.84269	4.97785	5.49968	5.3763	5.32608	5.59125	6.63395	6.90489	6.43793	6.05846	6.02525	6.45162	6.46422	6.77605	6.44178	6.53726	6.54306	6.67017	6.41487	5.98332	6.04464	6.19741	6.30938	6.62702	6.75732
100301543	ST1A8	arylsulfotransferase ST1A8	Ocu.7468	NM_001160287//NP_001153759	8.55564	7.74175	7.66727	7.40028	8.12367	8.24663	7.96397	8.20037	8.85167	8.36842	8.22383	8.1048	7.39576	7.62803	7.29792	7.91292	8.12331	8.07799	8.849	7.98947	8.09112	7.59361	7.28737	7.86429	7.5189	7.5233	9.11535	8.83816	8.30595	8.58231	9.4297	8.56813	8.79114	9.74266	8.75045	8.63021	8.70262	8.51395	7.96546	8.14408	8.24786	8.93105	8.46158	9.14411	8.24974
100351245	LOC100351245	galactosidase, beta 1-like	NA	XM_002712599//XP_002712645	6.52091	6.05906	6.60928	6.06682	6.12471	6.21977	6.44978	6.73227	6.38186	6.66559	6.80679	6.28711	5.82454	6.53712	6.21467	6.13524	6.05176	6.48303	6.193	6.51958	6.58021	6.20222	5.63711	5.80242	5.9309	5.95069	6.71514	6.87861	6.96167	7.01528	7.34139	6.99446	7.10314	6.96444	6.9263	7.21032	6.43608	6.62427	7.02556	7.22024	6.73038	6.13625	7.67441	7.14456	7.42083
100343561	PEX5	peroxisomal biogenesis factor 5	NA	XM_002712752//XM_002712753//XM_002712754//XM_002712755//XP_002712798//XP_002712799//XP_002712800//XP_002712801	5.9161	5.8785	6.22338	5.84667	6.06971	5.88963	6.17695	6.30919	6.10198	6.37963	6.30963	5.70535	5.38507	5.7033	5.62832	5.63843	5.55051	6.02683	6.20738	6.05248	5.99789	5.34603	5.55692	5.77662	5.94722	5.61211	6.6534	6.40423	6.37221	6.42254	6.61984	6.92716	6.63859	7.00521	7.05397	6.8492	6.53453	6.44634	6.23488	6.17674	6.54804	6.43223	6.65033	6.54231	6.98656
100350847	LOC100350847	uncharacterized LOC100350847	NA	XM_002719686//XP_002719732	7.24284	6.81003	7.08172	7.15224	7.04804	7.03327	7.1618	7.61854	7.50332	7.67298	7.61103	7.30047	6.84601	6.4639	7.3268	6.90449	6.85257	7.69628	7.60061	7.71487	7.21326	6.54706	7.09216	6.40918	6.66306	7.01147	7.85774	7.63849	7.58638	7.81927	7.89224	8.0644	8.39516	7.80301	8.07826	7.99216	7.95528	7.73679	7.76741	7.68141	7.84306	7.29952	8.1245	8.05268	8.18853
100338005	LOC100338005	proteasome beta 5 subunit-like	Ocu.4667	XM_002718075//XP_002718121	9.79967	10.2231	10.2265	10.1626	10.0975	10.3758	10.2827	10.6542	10.5907	10.7037	10.7284	9.9629	10.4142	9.57715	10.0846	10.1358	10.2876	10.702	10.6099	10.7833	10.6862	9.14214	10.3571	9.33016	9.96016	10.3917	11.2448	11.1338	11.0326	10.8743	11.0562	10.9235	11.0247	11.0488	10.9684	10.7767	11.2824	11.2279	10.8059	10.7616	10.9057	10.9014	10.9441	11.0632	10.9386
100349649	LOC100349649	SAP30-like	NA	XM_002710329//XM_002710330//XP_002710375//XP_002710376	7.46065	7.37922	7.62451	7.42341	7.07174	7.37191	7.42078	7.66346	7.16855	7.79222	7.7015	6.93815	7.04354	6.96002	7.52936	7.063	7.16773	7.61727	7.43222	7.59485	7.54062	7.01578	7.08967	7.12707	6.91924	6.90558	8.24673	8.41987	8.57866	8.42197	8.13426	8.01153	7.73508	7.60906	7.76255	8.04629	8.10354	8.22868	8.25708	8.25785	8.24921	7.77879	7.66696	7.57782	7.89094
100340419	LOC100340419	signal sequence receptor, gamma-like	Ocu.8336	XM_002716322//XP_002716368	11.2466	11.2739	11.3504	11.4131	11.3455	11.5168	11.4228	11.771	11.5998	11.7747	11.7011	10.9109	11.28	10.5579	11.3911	11.206	11.3881	11.7526	11.6887	11.974	11.657	10.3224	11.1768	10.4264	11.0173	11.3152	11.9668	12.0076	12.1108	12.2689	12.1247	12.1261	12.0955	11.8412	12.1983	11.953	12.0931	12.2609	12.1858	12.2437	12.1611	12.0417	12.0346	11.9659	12.0976
100346697	LOC100346697	tetratricopeptide repeat domain 35	Ocu.4432	XM_002710733//XP_002710779	9.34463	9.58585	9.52299	9.32878	9.20937	9.55273	9.34675	9.94431	9.8282	9.96112	9.83977	8.74889	9.64945	8.81121	9.53875	9.26818	9.40178	9.75091	9.80863	10.0433	9.79002	8.40884	9.63017	8.30524	9.06181	9.6116	10.2003	10.1544	10.059	10.1669	10.1316	10.1648	10.4246	10.3074	10.3117	9.98861	10.43	10.416	10.0924	9.97298	10.1197	10.0433	10.2643	10.3055	10.2216
100347682	LOC100347682	nidogen 2	Ocu.4203	XR_085287	4.20983	4.14726	4.09231	4.13062	3.77475	4.04075	4.00309	4.14726	4.03193	4.42069	4.28543	3.95366	4.25212	3.9696	4.10697	3.95854	4.07312	4.29429	4.1936	4.24588	4.42162	3.84803	3.84149	3.96486	4.16438	4.00449	5.42604	5.09462	4.66927	4.68471	4.72061	5.03938	4.66582	4.86182	5.05433	4.89275	4.38461	5.02668	4.53398	4.70178	4.70525	4.37951	4.78949	4.5587	5.07026
100328794	MDFIC	MyoD family inhibitor domain containing	Ocu.7715	NM_001171407//NP_001164878	6.73811	6.74819	7.13472	6.78205	7.05632	7.03177	6.29305	7.25143	7.09223	7.4075	6.90113	6.40161	6.50348	6.41932	6.88716	6.84473	6.84247	6.79374	7.04486	7.28339	6.87459	6.07324	6.25907	6.49239	6.38126	6.34507	8.0811	7.81214	7.51923	7.77218	7.65096	7.02682	7.40424	7.61434	7.19837	7.04585	8.13797	7.85604	7.58803	7.47842	7.85196	7.55976	6.98561	7.70578	7.24757
100353615	LOC100353615	transmembrane protein 77-like	NA	XM_002715783//XM_002715784//XP_002715829//XP_002715830	8.36154	9.10094	9.28281	9.42919	8.92821	9.18862	9.14958	9.20262	9.31045	9.85593	9.69788	8.16411	8.97567	7.99021	9.04581	8.83253	9.04506	9.46274	9.23915	9.26417	9.19521	7.69052	8.74569	8.15491	8.59803	8.9638	9.52948	9.81913	9.87824	9.93777	9.70433	9.93515	9.99777	9.44685	10.187	9.67521	9.65622	9.66534	9.38099	9.58731	9.47698	9.58074	10.0172	9.4608	10.0979
100348225	GTF3C3	general transcription factor IIIC, polypeptide 3, 102kDa	NA	XM_002712362//XP_002712408	5.71269	5.83089	6.08352	5.57947	5.29972	5.84897	5.49782	6.51261	5.57763	6.89681	6.46419	4.854	5.64292	5.21221	5.52122	5.41456	5.33102	6.24954	5.78531	6.40199	6.23295	5.03162	5.57921	5.07767	5.03526	5.77767	6.35379	6.77311	6.53442	6.3633	6.17024	7.02345	7.02574	6.25319	6.91575	6.77978	6.06981	6.42752	6.09712	6.00451	6.03913	6.23317	6.84168	5.98983	6.82481
100356934	NANS	N-acetylneuraminic acid synthase	NA	XM_002707953//XP_002707999	10.5784	9.97015	10.3313	9.73716	10.3218	9.89027	10.1581	10.6335	10.1598	10.4318	10.4735	10.4337	9.77574	10.1813	9.71037	10.0152	9.86007	10.5996	10.3322	10.5778	10.4914	9.92228	9.7773	9.6405	9.92591	9.65935	11.1444	10.8435	10.8253	10.3867	11.0001	10.686	11.1043	10.8391	10.6674	11.0923	11.2571	11.1326	10.8276	10.4721	11.0613	10.7124	11.0302	10.828	10.8159
100009416	AP2	adipocyte lipid-binding protein	Ocu.2351	XM_002710655//XP_002710701	13.3706	13.2542	13.3548	13.0843	13.2823	13.3676	13.2668	13.5865	13.6371	13.666	13.6413	12.9248	12.7902	12.2435	12.9372	12.9349	13.0775	13.4952	13.5996	13.5142	13.3294	12.1832	12.4948	12.1351	12.5846	12.5449	14.0449	13.9767	13.9434	13.9803	13.8691	13.9472	13.8979	13.9354	13.912	13.8957	14.0506	13.9756	13.8968	13.884	13.9848	13.9459	13.7966	13.8518	13.848
100356429	LGR4	leucine-rich repeat containing G protein-coupled receptor 4	NA	XM_002709023//XP_002709069	3.86196	4.27085	4.41667	3.95471	3.96282	4.11881	4.25646	4.18445	4.26375	4.4651	4.20082	3.77889	4.21364	3.72832	3.96474	3.83793	3.70193	4.37529	4.35685	4.91034	4.24296	3.7929	4.1025	3.74995	3.87042	3.72264	4.95089	4.77221	4.78227	4.17273	4.3861	5.11986	4.92801	4.82519	5.02119	4.70942	4.85745	4.76263	4.77938	4.99421	5.00923	4.52972	4.72245	4.36894	5.45479
100339669	LOC100339669	GRINL1A complex locus-like	NA	XM_002717707//XP_002717753	4.7877	4.28361	4.48838	4.53393	4.5451	4.29835	4.9342	4.88012	4.75467	5.17496	4.70362	4.78438	4.08372	4.22927	4.51292	4.63638	4.25102	4.80978	4.55731	5.07452	4.82711	3.98953	3.97428	4.1302	4.94973	4.32846	5.41671	5.63	5.41063	5.37575	5.12128	5.66497	5.14155	4.84303	5.72109	5.25045	5.21942	5.15371	5.0104	5.3652	5.24228	5.00098	5.24589	5.12294	5.74435
100344859	LOC100344859	family with sequence similarity 96, member B-like	NA	XM_002720074//XP_002720120	7.15217	7.15958	7.59177	7.36446	7.43306	7.68619	7.35755	7.88907	7.81046	7.48445	7.65613	6.8525	6.77307	6.88619	7.24568	7.03552	7.33275	7.56818	7.6694	8.05612	7.64662	6.36807	7.05119	6.73473	6.56992	6.95484	7.73313	7.81462	8.23313	8.42384	7.82475	7.86031	8.14924	8.04093	8.04058	7.97348	7.67711	7.79432	8.09515	8.6292	8.09683	7.73436	8.02419	8.65104	8.08862
100355564	LOC100355564	claudin domain containing 1 protein-like	NA	XM_002716620//XP_002716666	8.72871	9.27657	9.67584	9.54884	9.36456	9.34399	9.18294	10.1914	9.53739	10.4254	10.1852	8.15375	8.92287	8.33629	9.13716	8.82222	9.26837	9.85529	9.53722	9.95315	9.72379	7.57055	8.62505	8.22534	8.63114	8.95259	10.1177	10.1682	9.93612	10.0242	10.1014	10.238	10.168	9.96778	10.1472	9.96767	9.91383	10.1266	9.92797	10.0385	10.1734	9.78902	10.2229	9.9356	10.1305
100358709	LOC100358709	phospholipase A2, group XIIA-like	NA	XM_002717190//XP_002717236	8.48399	8.72036	9.0241	8.16026	8.66914	8.87958	8.59059	8.73093	9.10388	8.88888	8.8639	8.37994	8.43227	8.00532	8.13005	8.5354	8.69029	8.58362	9.13666	9.00209	8.65464	7.35289	8.41257	8.215	8.05335	8.46073	9.48178	9.16977	9.27154	9.09187	9.5584	9.27011	9.37619	9.48334	9.36838	9.04311	9.60338	9.30191	9.18334	9.27331	9.32487	9.10831	9.41254	9.51992	9.36816
100338923	CFI	complement factor I	NA	XM_002717131//XP_002717177	5.78496	5.92355	6.83978	5.75585	5.82343	5.98316	5.59925	6.7876	6.23873	6.7948	6.72953	5.33866	4.79747	5.42981	5.65862	6.06122	5.95817	6.56089	6.39521	6.90448	6.16736	4.25221	4.32912	6.04193	4.69446	5.14065	6.55937	6.59466	7.00334	7.45144	6.63078	7.30365	6.70764	6.34418	7.18864	6.90765	6.49531	6.43652	6.77264	6.78077	6.59248	6.31316	6.95271	6.21698	7.00577
100355934	LOC100355934	insulin induced gene 2-like	NA	XM_002712385//XP_002712431	7.27703	7.00318	7.16874	6.89186	6.76636	6.88228	6.67503	7.66759	7.216	7.68643	7.45854	6.53114	6.65091	6.46548	6.82984	6.63597	6.79552	7.25307	7.39493	7.62991	7.36708	6.65844	6.66803	6.36227	6.59217	6.92996	7.7194	7.70925	7.57325	7.50633	7.69547	7.82087	8.06376	7.93579	7.86977	7.91205	7.72301	7.92919	7.72403	7.38002	7.51046	7.3739	7.88045	7.79917	7.80079
100340148	MKRN2	makorin ring finger protein 2	NA	XM_002713153//XP_002713199	6.39837	6.95249	7.02211	6.50225	6.78475	6.80513	7.02805	7.34345	7.10076	7.44768	7.32061	6.63885	6.98143	6.57379	6.82646	6.65245	6.87995	7.06765	7.37093	7.41363	7.01232	6.34863	6.82487	6.65784	6.4864	6.83746	7.543	7.77509	7.67626	7.69349	7.40295	7.56456	8.07632	7.83038	7.77766	7.60566	7.55969	7.7789	7.56346	7.5275	7.57446	7.38846	7.53699	7.66055	7.62715
100353180	LOC100353180	AMP-activated protein kinase gamma2 subunit-like	NA	XM_002715077//XP_002715123	8.44618	7.45054	7.68538	7.53728	7.27436	7.57644	7.35188	8.74354	7.54651	8.16261	7.81555	7.96372	7.216	7.20751	7.76253	6.6963	7.4791	8.11493	7.73677	8.79508	8.26392	6.94779	6.77664	6.30876	6.54108	7.14688	8.97332	8.44087	8.05728	8.44606	8.15194	8.18374	8.4745	8.55741	8.40431	8.09438	9.13869	8.67721	8.19967	8.35464	8.40703	8.40212	8.38072	8.6545	8.57947
100345074	ZMYM2	zinc finger, MYM-type 2	Ocu.8047	XM_002712901//XP_002712947	9.22058	8.91443	9.29522	8.72523	8.84105	8.886	8.7331	9.37741	9.31831	9.68205	9.40167	8.67562	8.43839	8.69767	8.75213	8.37355	8.7665	9.40315	9.45617	9.5237	9.25118	8.14522	8.22322	8.10125	7.84016	8.27067	9.75913	9.98601	9.84864	9.6699	9.67605	9.66299	9.72162	9.89283	9.7342	9.68932	9.6279	9.86289	9.6076	9.50517	9.70883	9.45566	9.72718	9.7306	9.80455
100352790	LOC100352790	Tectonic-3-like	NA	XM_002718545//XP_002718591	5.43407	5.27461	5.72491	5.46979	5.41889	5.65218	5.55695	5.8207	6.03707	6.12712	6.20062	5.15413	5.07242	5.43654	5.56446	5.23771	5.20364	5.99486	5.86292	6.23228	6.003	4.92805	5.39751	4.87014	4.95894	5.42127	6.35331	6.58508	6.66651	6.52361	6.55992	6.29196	6.2941	6.46911	6.20972	6.2185	6.07737	6.5111	6.44993	6.10502	6.32933	5.75615	6.27632	6.19588	6.26651
100352656	CTNNBL1	catenin, beta like 1	NA	XM_002710815//XP_002710861	8.51606	8.50797	8.61739	8.41642	8.49202	8.51749	8.68288	9.19028	8.87863	9.11925	8.94854	8.30385	8.42145	8.0242	8.40401	8.24126	8.31776	8.9741	8.88221	8.97874	8.75423	8.06903	8.41587	8.11064	8.2555	8.21821	9.31595	9.25754	9.34613	9.29082	9.31707	9.34601	9.48485	9.1568	9.35451	9.23875	9.42033	9.55968	9.39651	9.13241	9.56526	9.25776	9.33196	9.13565	9.24705
100344132	LOC100344132	RAB28, member RAS oncogene family	NA	XM_002709359//XP_002709405	4.85111	4.63299	4.95504	4.16431	4.22698	4.67405	4.47946	5.49809	5.23111	5.27581	5.27338	4.11609	4.03679	4.47912	4.36515	4.01393	4.19199	5.05398	5.4298	5.45475	5.0631	3.62063	3.80249	3.71488	3.39377	4.24542	5.59067	5.69055	5.63653	5.40949	5.14175	5.58011	5.52202	5.70251	5.48145	5.47483	5.60705	5.60013	5.27745	5.16845	5.23361	5.02831	5.24989	5.37317	5.39277
100343745	LOC100343745	transmembrane protein 85	NA	XM_002718012//XP_002718058	9.2235	9.27977	9.44235	9.10815	9.14509	9.39724	9.36054	9.68766	9.62903	9.85056	9.84227	8.92202	9.10059	8.55879	8.9624	9.01675	9.10749	9.70896	9.73646	9.81207	9.58032	8.47133	9.06011	8.46226	8.83315	8.99446	9.80378	10.0175	9.91648	10.0117	10.0175	10.2177	10.3137	10.2327	10.2881	10.1557	9.97903	9.92688	9.70926	9.8621	10.085	9.72559	10.112	10.1967	10.0827
100352683	LOC100352683	chromosome 1 open reading frame 151 protein-like	Ocu.1037	XM_002716006//XP_002716052	11.5203	11.2699	11.6358	11.1666	11.4209	11.3947	11.4396	11.8493	11.6728	11.8384	11.8191	11.2763	11.2615	11.1606	11.2219	11.2421	11.4037	11.8109	11.7868	11.9963	11.746	11.0168	11.2554	11.0831	11.1557	11.1399	12.1196	12.1541	12.1062	12.1814	12.1594	12.1235	12.1985	12.2633	12.2079	12.1016	12.252	12.3487	12.1871	12.1574	12.2441	12.2259	12.2119	12.3739	12.2662
100338219	UQCRQ	ubiquinol-cytochrome c reductase, complex III subunit VII	Ocu.2162	NM_001198931//NP_001185860//XM_002710206//XP_002710252	11.4525	11.2577	11.592	11.3773	11.3887	11.4307	11.6255	11.8126	11.7168	11.8556	12.0428	11.4358	11.1313	11.2169	11.3652	11.2211	11.3038	11.9531	11.803	11.8002	11.6917	11.0273	11.0568	11.0714	11.01	11.141	12.251	12.1798	12.0631	12.0323	12.0742	12.4985	12.5661	12.477	12.4004	12.3755	12.2437	12.1396	12.0235	11.8423	12.0396	12.0757	12.2916	12.4951	12.3791
100344676	LOC100344676	nudix-type motif 6-like	NA	XM_002717259//XP_002717305	7.68679	7.26543	8.15195	6.86749	7.17415	7.28204	7.74948	7.76281	7.75788	7.90422	7.88635	6.72571	6.33263	7.40134	6.74252	6.82695	7.0849	7.41104	7.8613	7.6571	7.40197	6.24771	6.19642	6.79183	6.38783	6.22392	7.76858	8.09717	8.27276	8.32139	8.23619	8.65977	8.40733	8.43552	8.47992	8.26443	7.24414	7.72577	7.83224	7.58628	7.73111	7.55902	8.21269	8.1321	8.40781
100350382	LOC100350382	suppression of tumorigenicity 5-like	NA	XM_002708611//XP_002708657	7.9664	7.63146	7.91245	7.43166	7.30722	7.54109	7.60708	8.34217	8.30577	8.62963	8.30285	7.87895	7.28979	7.51906	7.32701	7.48554	7.54813	8.25539	8.60575	8.42475	8.29957	7.78827	7.1368	7.22706	7.25391	7.63978	8.54307	8.52742	8.57286	8.29088	8.35085	8.69782	8.39188	8.87829	8.51449	8.62082	8.55007	8.76622	8.73536	8.25186	8.51088	8.09835	8.70111	8.94623	8.72882
100345449	TRIP4	thyroid hormone receptor interactor 4	NA	XM_002718101//XP_002718147	8.21789	8.29179	8.49622	8.26729	8.24593	8.46308	8.28165	8.70224	8.68803	8.8839	8.82098	7.90332	8.11197	7.90177	8.22159	8.39527	8.30762	8.59018	8.55652	8.74427	8.47098	7.8415	8.07051	7.82451	8.10979	8.32561	9.02513	9.03733	9.35763	9.32464	9.43217	9.21458	9.29086	8.93332	9.26918	9.00925	8.98822	9.01525	9.09494	9.03233	9.23851	8.90581	9.05742	8.83731	9.08978
100345114	LOC100345114	PDZ domain containing 11	NA	XM_002720075//XP_002720121	9.26355	9.34496	9.26081	8.97432	8.95029	9.37413	9.28161	9.61857	9.53517	9.65244	9.65879	9.07472	9.08514	8.5202	9.03229	9.01847	9.09621	9.58314	9.42327	9.64093	9.51362	8.15306	9.10593	8.78548	8.90078	9.16434	10.1577	10.0912	9.93532	9.74518	10.0369	9.93114	10.1336	10.3132	9.92643	10.0842	10.2414	10.013	9.73159	9.64659	9.97457	9.75387	9.93895	10.2467	9.77249
100339584	LOC100339584	uncharacterized LOC100339584	NA	XM_002718422//XP_002718468	6.86435	6.98846	7.59087	6.9791	6.77802	7.08433	7.34098	7.7009	7.81306	8.00925	7.86938	6.57535	6.7967	6.86446	7.00826	6.57618	6.85117	7.68255	7.83782	7.78101	7.49857	6.0555	6.69424	6.94931	6.1385	6.8594	7.46979	7.66108	8.13524	7.74303	7.65184	8.24289	8.34794	8.38362	8.55122	8.20733	7.35423	7.56581	7.90346	7.66432	7.60989	7.39633	8.25611	8.28066	8.65317
100351017	ANKRD13C	ankyrin repeat domain 13C	NA	XM_002715925//XP_002715971	6.15673	6.2913	6.31793	6.13174	5.99755	6.08352	6.25068	6.96464	6.22532	6.79971	6.60924	5.95344	5.79445	5.73366	6.10688	5.8555	6.20151	6.65764	6.52443	7.2835	6.40498	5.49748	5.92656	5.55238	4.85667	5.92172	7.11136	6.94185	7.19725	6.89688	7.00317	7.13037	6.93204	6.91124	6.9531	6.80281	7.0473	7.17838	7.21193	6.87482	7.05137	6.78721	7.03514	6.88571	7.0327
100344815	LOC100344815	B-cell translocation protein 1-like	NA	XM_002711276//XP_002711322	10.8231	10.5759	10.7811	10.6919	10.5769	10.7054	10.5437	10.818	11.0604	11.3364	10.9583	10.2986	10.6395	9.93833	10.6284	10.5735	10.5543	11.15	11.1799	11.1853	10.9014	9.72662	10.101	9.66371	10.0994	10.3992	11.5676	11.7928	11.3395	11.4928	11.6179	11.6208	11.5858	11.4067	11.7218	11.2355	11.3588	11.3376	10.95	11.2111	11.6787	11.4211	11.51	11.4478	11.7465
100356131	BBS7	Bardet-Biedl syndrome 7	NA	XM_002717233//XP_002717279	5.10771	5.20629	5.46751	4.87409	4.74882	5.02201	5.52773	5.5053	5.64958	5.83936	5.57965	4.70947	5.16548	4.76683	4.88545	5.39781	4.53189	5.38367	5.53895	5.60782	5.12461	4.50808	5.01374	4.38825	4.84685	4.79366	6.09133	6.48259	6.25738	6.22309	6.05092	5.60371	5.81492	5.86332	6.05124	5.67038	5.63299	6.61775	5.81691	5.85866	6.11485	5.34999	5.56843	5.84505	5.98922
100339709	LOC100339709	RAB1A, member RAS oncogene family	Ocu.2466	XM_002709837//XM_002709838//XP_002709883//XP_002709884	11.7204	11.5214	11.313	11.0721	11.2419	11.4403	11.3861	11.7439	11.7239	11.4974	11.6094	11.3559	11.3246	10.6014	11.0543	11.0795	11.3899	11.5729	11.7077	11.404	11.4567	10.8799	11.1469	10.3632	10.7194	11.1689	12.3076	12.4108	12.0931	11.94	12.0114	11.9738	11.9841	12.2227	11.5973	11.9741	12.4383	12.6853	12.1319	11.8081	12.1464	12.1592	11.8832	12.3161	11.721
100347343	FBLN5	fibulin 5	Ocu.6754	XM_002719596//XP_002719642	5.76044	5.69945	6.4582	5.48297	6.0623	5.97658	6.03253	6.81795	5.93435	6.33453	6.30146	6.21881	5.56196	6.07134	5.96756	5.88784	6.21061	6.31599	5.89388	7.24871	6.62904	4.98926	4.97034	5.95123	5.74138	5.32407	6.73655	6.95339	7.00788	7.0392	6.9342	7.03385	6.56627	6.62053	6.72073	6.77702	6.70208	7.23899	7.11707	7.28133	6.7556	6.40424	7.06126	6.27092	6.3796
100346637	LOC100346637	glycine/arginine rich protein 1-like	NA	XM_002716126//XP_002716172	5.19823	5.04775	5.26607	4.86601	4.65141	5.00583	4.98919	5.34419	5.37837	5.53009	5.51859	5.09655	4.80339	5.31358	4.6639	4.58672	4.7145	5.23065	5.61504	5.43921	5.56737	4.53909	4.73421	4.81489	4.5893	4.65015	6.15652	5.84025	6.04414	5.85504	5.45709	5.89662	5.83231	5.334	5.85061	5.7712	6.56482	5.91985	6.27697	5.77252	5.64119	5.95092	5.49565	5.31733	5.99546
100340474	LOC100340474	mKIAA0666 protein-like	NA	XM_002709767//XM_002709768//XP_002709813//XP_002709814	7.69443	7.30165	7.91388	6.92726	7.09985	6.57216	7.52007	8.16377	7.98927	8.35876	8.08097	6.92969	6.99558	6.968	7.05236	7.03076	6.61503	7.73492	7.91742	8.07551	7.73951	6.73805	7.09533	6.9467	6.75372	6.86437	8.16479	8.42638	8.35796	8.12407	8.17936	8.23508	8.3998	7.92765	8.38102	8.18097	8.24877	8.56961	8.20989	8.13666	8.30872	7.47761	8.05876	7.75913	8.26138
100358428	FER	fer (fps/fes related) tyrosine kinase	NA	XM_002713958//XM_002713959//XP_002714004//XP_002714005	8.30807	7.90682	8.48507	7.80494	7.83179	8.22712	8.43427	8.92417	8.3056	8.98599	8.80054	7.94159	7.41542	7.7459	7.60494	7.67681	7.92624	8.59242	8.41807	8.74071	8.69578	7.55426	7.3612	7.10602	6.74325	7.21167	8.75783	9.0081	9.03262	8.62987	8.6975	9.29747	8.93459	8.783	9.11878	9.37898	8.65496	8.95966	8.97441	8.79049	8.84427	8.51711	9.0616	8.87734	9.05972
100351025	LOC100351025	nidogen 1	NA	XM_002717322//XP_002717368	4.9459	5.36576	4.99903	5.21174	5.0943	5.4226	5.06263	6.17017	4.57594	6.1509	5.48837	5.11149	4.96122	4.87159	4.62487	5.0943	5.65917	5.90572	4.84391	6.24651	5.77347	4.41147	5.14268	4.50376	4.96258	4.91481	6.52966	5.96347	6.17017	5.91499	6.52428	5.67555	5.67716	5.42029	5.97668	5.70688	6.2999	6.37569	5.78001	5.77935	5.97069	5.30733	6.56638	5.55289	6.30428
100342099	LOC100342099	frizzled-4-like	NA	XM_002708648//XP_002708694	5.46368	5.04322	5.54799	5.34798	4.97611	5.16034	5.54879	5.71891	5.66636	6.03119	5.97797	5.06957	4.68419	4.7267	4.9816	4.96982	5.01883	5.46071	5.57161	5.31602	5.35981	4.60829	5.06129	4.73628	4.87442	4.77753	6.21501	6.32404	5.70918	5.49423	5.75887	6.05647	6.26565	6.39631	6.14313	6.53544	6.2279	6.43318	5.70254	5.66861	5.64066	5.31544	6.11471	5.98256	6.20985
100342558	HACL1	2-hydroxyacyl-CoA lyase 1	NA	XM_002716184//XP_002716230	7.71695	7.97407	8.57011	8.29324	8.20643	7.59495	8.19559	8.61476	8.47785	8.73354	8.63437	7.50941	7.78154	7.16931	8.07977	7.79936	7.42225	8.37793	8.4123	8.36056	8.11095	7.20886	7.87269	7.95374	7.41168	7.20791	8.32152	8.88525	9.0497	9.13488	8.77186	8.70166	8.8283	8.59886	9.08211	8.37913	8.76535	9.19236	8.75335	8.90159	9.3738	7.93138	8.76096	8.89803	9.20326
100358528	MIOS	missing oocyte, meiosis regulator, homolog (Drosophila)	NA	XM_002713782//XP_002713828	8.1142	8.07944	8.37366	8.22612	8.05964	8.13078	8.24189	8.55565	8.08548	8.82184	8.73618	8.06746	8.13444	7.89337	8.23528	8.07763	8.16212	8.60398	8.20765	8.52415	8.49768	8.0065	8.11021	7.8308	7.90883	8.23334	9.16417	8.92751	9.25759	9.10961	9.18364	9.07312	9.01344	8.57596	9.06583	8.8802	9.3299	9.05384	9.05984	8.86457	9.30483	8.91338	8.74322	8.4871	9.11056
100009036	CCND1	cyclin D1	Ocu.6498	XM_002712830//XP_002712876	8.01943	8.22573	8.33239	8.04516	8.18674	8.32115	8.09563	8.44655	8.2001	8.27116	8.32947	7.64471	8.04985	7.77622	8.17207	8.09685	8.07317	8.13259	8.08012	8.06681	7.98264	6.85141	7.66843	7.89376	7.94178	8.23525	8.87453	9.07118	8.95615	8.74225	8.62728	8.67281	8.61345	9.02248	8.3714	8.82769	9.14998	9.24643	9.24655	8.71399	8.89144	9.0754	8.55252	8.92639	8.42196
100340244	LOC100340244	uncharacterized LOC100340244	NA	XM_002714876//XP_002714922	7.00968	7.07637	7.36636	7.06735	7.129	7.23024	7.11314	7.806	7.29951	7.78035	7.95346	6.66609	6.74813	6.49034	7.10734	6.67469	7.11031	7.61189	7.46347	7.91553	7.7256	6.28985	6.88023	6.37381	6.28792	6.69255	7.60765	7.69874	7.78985	8.16483	7.86098	8.09908	8.23363	7.66986	8.11892	8.4551	7.78142	7.84686	7.83037	8.06691	7.82222	7.78023	8.08634	7.79645	8.1817
100337708	LOC100337708	tetratricopeptide repeat domain 32	NA	XM_002710052//XP_002710098	8.90053	8.8923	9.26223	8.8088	8.4149	8.78595	9.22098	9.40389	9.25195	9.49527	9.49322	8.47946	8.35686	8.84836	8.75493	8.32846	8.79936	9.19644	9.24384	9.35453	9.11613	8.34022	8.40567	8.49577	7.97951	8.47114	9.60557	9.99863	9.67244	9.77137	9.28939	9.72775	9.78259	9.55281	9.76667	9.94643	9.57827	10.1337	9.54464	9.65112	9.38159	9.59401	9.57272	9.72262	9.73236
100353709	LOC100353709	Rho GTPase activating protein 5	Ocu.7220	XM_002718129//XP_002718175	9.67839	9.088	9.81833	9.03333	9.14773	9.24239	9.59586	10.2929	9.68421	10.3005	9.92579	8.88314	8.49997	8.7132	9.01326	8.64226	9.01558	9.87717	9.70966	10.3386	9.85	7.65094	8.20332	8.23125	8.00126	8.38752	10.2392	10.3206	10.3356	10.3054	10.1294	10.1502	10.2027	10.0568	10.2103	10.0528	10.3442	10.4397	10.3499	10.0834	10.1096	9.8755	9.98667	9.8358	10.0176
100008899	VEGFA	vascular endothelial growth factor A	Ocu.2339	XM_002714697//XP_002714743	6.12527	6.2345	6.68457	6.36674	6.18121	6.23799	6.88939	6.89014	6.36332	6.7857	6.83381	5.95511	5.65612	6.51175	6.2571	6.09268	5.48979	6.5338	6.31447	6.23702	5.97356	5.68287	5.64286	6.02231	5.53427	5.81865	6.95644	7.39437	7.38187	7.43188	7.46936	7.32497	7.22761	6.67638	7.33353	6.85013	6.53049	7.13866	6.95027	7.16143	7.30956	6.18198	6.94362	6.71714	7.10755
100008614	CDKL2	cyclin-dependent kinase-like 2 (CDC2-related kinase)	Ocu.2407	NM_001081999//NP_001075468	5.28238	5.06143	5.2261	4.94201	5.7765	5.76294	5.33201	5.9638	6.08533	5.78074	5.30138	4.99785	4.95351	5.1029	5.13576	4.91109	5.68569	5.30436	5.92478	6.22139	5.4727	4.91172	4.71655	4.92106	4.7868	5.10114	6.10048	6.03242	5.97908	5.94194	6.74937	5.5046	5.85417	6.52924	5.82161	5.69409	6.48988	6.66466	6.47916	6.13299	7.09915	6.23344	5.75289	6.47987	5.8047
100343208	NAB1	NGFI-A binding protein 1 (EGR1 binding protein 1)	NA	XM_002712343//XP_002712389	5.00837	5.27867	5.31246	4.91011	4.601	4.92041	4.72342	6.258	5.04503	5.8362	5.31763	4.68155	5.0525	4.73524	5.0362	4.81037	5.05724	5.42759	4.99258	6.06023	5.37433	4.29691	5.10267	3.96836	4.53787	5.1	5.97069	6.13957	5.68134	6.11371	5.56447	5.7548	5.81025	6.14957	5.9978	5.4399	6.29295	6.43318	5.78983	5.68049	5.88054	5.80475	5.50632	6.11781	5.74901
100353118	ULK2	unc-51-like kinase 2 (C. elegans)	NA	XM_002718949//XP_002718995	6.42384	6.4921	6.74571	6.14494	6.30909	6.43768	6.29081	7.03867	6.77053	6.94723	7.1706	5.97631	5.78542	6.23861	6.09925	6.29092	6.02633	6.87352	6.73137	6.53267	6.61686	5.92256	5.91504	6.31371	5.61911	5.72236	7.24259	7.30287	7.12151	7.11818	7.11102	7.27952	7.22856	7.45287	7.20657	7.45444	7.19644	7.20393	6.89857	6.90642	7.41216	6.8192	6.86141	7.53782	7.12776
100346021	LOC100346021	BRCA1 associated protein-1-like	NA	XM_002713379//XP_002713425	5.51312	5.75199	5.73181	5.28418	5.75333	5.26545	5.44092	5.34889	5.923	5.94707	5.92097	5.66297	5.65179	5.45669	5.27759	5.22862	5.45072	5.72408	5.71567	5.70809	5.68973	5.21017	5.40139	5.39503	5.3156	5.20154	6.01701	6.3476	6.39656	6.5405	6.367	6.21813	6.34334	6.32428	6.31092	6.28135	6.18366	6.58631	6.53573	6.18731	6.59752	5.89897	6.38553	6.01582	6.5181
100348395	ERCC3	excision repair cross-complementing rodent repair deficiency, complementation group 3	NA	XM_002712415//XP_002712461	7.30827	7.24583	7.72543	7.19959	7.04325	7.30819	7.08762	7.53173	7.63888	7.9	7.74056	6.89207	6.83528	6.59319	7.07684	7.00341	7.1062	7.56972	7.6077	7.69195	7.36883	6.48315	6.91777	6.65658	6.43274	7.04262	8.03406	8.09816	8.2422	8.08098	8.06988	8.08048	8.02212	8.14761	8.26026	7.89278	7.91509	8.13047	7.98287	7.84441	8.03791	7.70381	8.11954	8.02369	8.01225
100350272	LOC100350272	platelet-derived growth factor C-like	NA	XM_002716942//XP_002716988	3.7646	3.77716	3.91175	3.49193	3.91175	3.983	3.50268	4.03803	3.89997	3.87611	4.11598	3.44834	3.63168	3.79703	3.55344	3.78014	3.96434	3.97376	4.13758	4.68468	4.08093	3.32661	3.62008	3.63748	3.56887	3.55511	4.50084	4.9714	4.11767	4.38382	4.02233	4.6598	4.5321	5.62614	4.58024	4.86859	4.16206	4.78003	4.47713	4.36306	4.24477	4.24307	4.61292	5.23919	4.76194
100344579	LOC100344579	F-box and leucine-rich repeat protein 4	Ocu.1399	XR_085146	7.10599	7.09367	7.1671	7.09198	6.98184	7.03574	7.06476	7.24483	7.3942	7.65623	7.46525	6.8981	6.70473	6.86257	7.12119	7.01723	7.0984	7.23387	7.44437	7.2167	7.30951	6.71973	6.84167	7.05999	6.50794	6.96475	7.90369	8.03772	8.05009	7.9197	8.12651	8.0505	7.86515	8.07719	7.87013	7.85725	7.85835	7.95136	7.78873	7.5698	8.03495	7.55197	7.64484	7.66796	7.99168
100328910	LOC100328910	glutathione S-transferase alpha I	Ocu.6221	NM_001171097//NP_001164568	13.0784	12.7454	13.0924	12.8459	13.0255	12.7885	13.2185	13.4202	13.3526	13.5405	13.5352	12.3641	11.9413	11.8269	12.7938	12.4058	12.3977	13.2672	13.3062	13.2826	13.0533	11.4139	11.3681	11.9196	11.6846	11.3763	13.574	13.7592	13.7616	13.8071	13.7211	13.7401	13.7191	13.6027	13.8877	13.5614	13.5353	13.7229	13.6336	13.6696	13.826	13.2243	13.5404	13.4944	13.626
100339217	DPYSL3	dihydropyrimidinase-like 3	NA	XM_002710291//XP_002710337	4.7906	5.01503	5.05345	4.87315	4.80014	4.91208	5.01855	5.38993	4.28873	5.27739	4.84861	4.99542	5.01501	5.33024	4.96406	4.89819	4.64353	5.25735	4.57185	5.82996	5.34222	4.91864	4.48692	4.88671	4.42455	4.55953	6.12776	5.52459	6.26881	5.88264	6.31755	5.24335	5.59481	5.55963	5.23049	5.34524	5.29183	5.63948	6.23163	6.23297	5.53262	5.32539	6.00553	5.39219	5.23916
100344962	LOC100344962	transmembrane protein 126A-like	Ocu.4586	XM_002708659//XP_002708705	10.3871	10.5875	10.6836	10.5071	10.5926	10.6494	10.6255	11.2524	11.1759	11.1997	11.216	10.3362	10.661	9.96831	10.5218	10.4104	10.5638	11.1492	10.9912	11.2392	10.816	9.72451	10.7271	10.1397	10.3041	10.7235	11.2881	11.348	11.2875	11.3747	11.5556	11.5093	11.7305	11.6351	11.7324	11.4036	11.3579	11.529	11.2939	11.2231	11.554	11.0977	11.6491	11.6904	11.5694
100353611	LOC100353611	chromosome 1 open reading frame 41-like	Ocu.265	XM_002715083//XP_002715129	7.3828	7.39919	7.625	7.1423	7.5489	7.55075	7.53899	8.42805	8.19563	8.39501	8.4019	6.95449	7.29174	6.71765	7.22045	7.14409	7.26372	8.18994	8.17215	8.38552	7.92586	6.30417	7.24383	6.91552	6.86865	7.27164	8.29827	8.37897	8.24158	8.20539	8.48896	8.37276	8.65622	8.75158	8.40799	8.51212	8.24194	8.34713	8.2343	8.00213	8.56006	7.83639	8.5685	8.84387	8.39929
100350319	YTHDF3	YTH domain family, member 3	NA	XM_002710525//XM_002710526//XM_002710527//XP_002710571//XP_002710572//XP_002710573	5.94187	6.18499	6.03888	5.93132	5.56901	5.77387	5.7934	6.62023	6.16377	6.57004	6.37735	5.9543	6.05916	5.41648	5.67986	5.80276	5.6887	6.36848	6.44839	6.48552	6.09002	5.44219	5.55993	5.08959	5.45413	6.08612	7.09721	7.05999	6.72699	6.42888	6.5499	6.44873	6.56521	6.84575	6.54734	6.37504	7.35402	7.41234	6.88091	6.49394	7.16541	6.57048	6.70405	6.80286	6.86849
100354375	LOC100354375	talin 2-like	Ocu.8389	XR_085278	6.39051	5.82875	6.12328	5.62281	5.58164	5.77322	6.19221	6.26355	6.75463	6.21153	6.1629	5.85482	5.82857	5.14974	5.5792	5.1337	5.72971	6.15459	6.46616	6.10367	6.19897	5.08717	5.94835	5.0455	5.73997	5.02175	6.54512	6.60236	6.13384	6.14358	6.30139	7.48642	7.29356	7.63968	7.01471	7.04691	6.2961	6.59799	6.15709	6.29048	6.10582	6.1278	7.16561	7.28226	6.82776
100346096	LOC100346096	rCG42655-like	NA	XM_002710599//XP_002710645	11.0337	10.8201	10.9054	10.706	10.9965	10.7846	10.9638	11.4708	11.2071	11.506	11.3609	10.9816	10.8757	10.5955	10.8798	10.8404	10.9605	11.3628	11.2604	11.5914	11.2733	10.4257	10.9508	10.6945	10.844	10.7814	11.7824	11.6604	11.4857	11.5472	11.6991	11.8194	12.1314	11.888	12.0294	11.8481	11.9015	11.9623	11.5645	11.4338	11.7653	11.8113	11.8787	11.9631	12.0309
100347918	LOC100347918	nudix-type motif 9	Ocu.4736	XM_002717030//XM_002717031//XP_002717076//XP_002717077	9.2245	9.36256	9.62846	9.36004	9.34843	9.57488	9.49735	9.90408	9.76321	9.90454	9.89829	9.1202	9.15894	8.83148	9.03489	9.11436	9.38307	9.78791	9.8028	9.78414	9.77454	8.36998	9.26133	8.72488	9.14588	9.35442	10.4169	10.3753	10.5324	10.5787	10.5797	9.85541	10.09	10.1746	9.86452	9.81037	10.6439	10.4283	10.1444	10.3485	10.5913	10.4267	9.91155	10.2043	9.97279
100352178	KLHL24	kelch-like 24 (Drosophila)	NA	XM_002716493//XP_002716539	11.3591	11.1017	11.6651	11.1723	11.4728	11.0866	11.482	11.4959	11.3944	11.6417	11.5234	11.1964	10.8989	11.4253	11.2617	11.2149	11.0093	11.5124	11.4593	11.5261	11.3244	11.3084	10.8017	11.1587	11.0824	10.5377	12.0723	12.1238	12.2444	12.1845	12.2417	12.2826	12.1591	12.0934	12.1896	12.2117	11.8295	11.9907	11.9754	11.951	12.1767	11.6048	12.0391	12.0168	12.1925
100354006	LOC100354006	Protein NOXP20-like	NA	XM_002709389//XP_002709435	4.92172	4.96521	4.80685	4.81581	5.11867	4.74107	5.22939	5.41663	5.04841	5.10064	5.12842	4.89835	4.7318	4.8082	4.71357	4.45273	5.07965	4.84972	5.19735	5.60691	5.19809	4.6099	4.37452	4.95239	4.82855	4.47577	6.07147	5.6828	5.81578	5.35497	5.63364	5.25259	5.59131	5.82081	5.34712	5.4362	5.77181	6.3332	6.20668	5.70442	5.99396	5.23687	5.72465	5.94163	5.33504
100343044	LOC100343044	Bardet-Biedl syndrome 2 protein	NA	XM_002711528//XP_002711574	7.435	7.54422	8.01469	7.38924	7.37175	7.63973	8.11038	8.62071	8.39197	8.76013	8.63766	7.07034	7.18403	6.93442	7.20751	7.02908	7.37745	8.49653	8.63884	8.61538	8.29265	5.94213	6.65609	6.06497	6.30733	6.94438	8.5351	8.48203	8.60778	8.46085	8.64699	8.95239	8.87808	8.82895	8.78895	8.76783	8.34292	8.44894	8.16581	8.31622	8.37822	7.91236	8.75619	8.77549	8.80682
100337985	LOC100337985	translocase of outer mitochondrial membrane 7 homolog-like	Ocu.3561	XM_002713710//XP_002713756	9.92531	9.76558	9.98515	9.6147	10.046	9.83755	9.89796	10.2379	10.1241	10.2957	10.3286	9.68497	9.78892	9.47633	9.7625	9.74381	9.7454	10.1261	10.2707	10.5302	10.0672	9.17273	9.80358	9.42553	9.74899	9.62543	10.6666	10.5604	10.4756	10.6174	10.745	10.7523	10.8925	10.8839	10.8516	10.7667	10.6398	10.7811	10.5321	10.6503	10.6289	10.5381	10.7683	10.902	10.7509
100342385	EPB41L2	erythrocyte membrane protein band 4.1-like 2	Ocu.5764	XM_002714817//XP_002714863	7.83155	7.36746	8.07509	7.10511	7.40624	7.61166	7.59955	8.791	8.34233	8.65625	8.11396	7.37028	6.75553	6.91859	7.1391	7.0125	7.59031	8.37608	8.45496	8.98129	8.45701	5.52618	6.26241	6.44573	5.77704	6.68599	8.98343	8.8091	8.82938	8.16438	8.33766	8.09593	8.20155	8.86904	8.02376	8.18562	8.8098	8.5278	8.75728	8.52579	8.60421	8.56931	8.65955	8.95388	8.35384
100358615	LOC100358615	uncharacterized LOC100358615	Ocu.3455	XM_002713282//XP_002713328	6.85044	6.13511	6.47769	5.70024	6.42648	5.78907	6.52459	7.00015	6.45597	7.21654	7.21423	6.02498	5.95181	5.78105	6.08439	6.02227	6.18138	6.73411	6.36462	7.34512	6.98299	4.86333	5.58793	4.9551	5.6783	5.25349	7.44654	7.13342	7.06861	7.44021	7.8066	7.25754	7.01992	6.84399	7.20057	7.35801	7.69735	7.29656	6.93819	6.96713	7.89615	6.4919	7.06557	6.62466	7.28623
100342225	LOC100342225	necdin	NA	XM_002718285//XP_002718331	7.12502	7.35569	8.053	7.10992	7.48694	7.48989	7.6423	8.20378	7.98058	8.40662	8.1952	6.69225	6.81944	6.63226	7.21134	7.16578	7.45564	8.04314	8.00281	8.43414	7.92353	5.56581	6.49548	6.11751	6.20233	6.63378	8.35322	8.46018	8.31307	8.31751	8.33111	8.42487	8.56783	8.3213	8.43364	8.44327	8.26309	8.30808	8.07365	8.15057	8.11894	7.84358	8.5025	8.51926	8.44113
100338466	LOC100338466	ring finger protein 181	NA	XM_002709604//XP_002709650	8.99315	8.76178	8.94692	8.7349	8.91782	9.00816	8.98197	9.42758	9.20561	9.46685	9.48787	8.86275	8.65109	8.37539	8.87601	8.85815	8.92399	9.39328	9.17982	9.36259	9.21254	8.42291	8.4853	8.1666	8.30418	8.74799	9.76707	9.54089	9.79479	9.68695	9.8879	9.78881	10.0428	9.68234	9.90279	9.89304	9.74486	9.77904	9.68907	9.6751	9.76408	9.64627	9.86867	9.71307	9.87612
100008823	CPN2	carboxypeptidase N, polypeptide 2	Ocu.6234	NM_001082113//NP_001075582	11.4167	11.1468	11.4106	11.0627	11.2062	11.3566	11.4138	11.8917	11.8799	12.1211	12.0919	10.9397	10.8031	10.4831	11.033	11.0697	11.2324	11.8106	12.0086	11.8893	11.7218	10.5778	10.741	10.3305	10.7122	11.0355	12.3815	11.863	12.0157	11.7595	12.208	12.1971	12.259	12.0982	12.3882	12.1962	12.3814	11.9735	12.0844	11.9351	12.2507	12.2085	12.2839	12.1512	12.4736
100009424	ADRA2A	adrenoceptor alpha 2A	Ocu.3191	NM_001082693//NP_001076162	5.63317	4.61071	5.41883	4.57913	5.49293	4.90665	5.13152	5.96972	5.12332	5.1069	5.11571	5.64635	4.36911	4.72384	4.66237	5.39061	5.06098	6.10064	5.46245	5.69241	5.20392	4.8206	4.5047	4.45752	4.1601	4.12361	5.90413	5.99094	6.22798	6.0381	6.15924	6.2401	6.31696	5.80861	6.14005	5.40182	5.68888	5.45025	5.82432	6.3655	6.28229	5.01162	6.62173	5.20065	6.42173
100339397	RANBP9	RAN binding protein 9	Ocu.6111	XM_002714249//XP_002714295	7.73327	7.78861	8.22557	7.65815	7.55499	7.70253	7.65018	8.18488	8.22703	8.47652	8.42803	7.67796	7.45312	6.99281	7.69617	7.4591	7.59323	8.24585	8.35873	8.36481	8.11468	7.14217	7.49158	7.29512	7.09409	7.4518	8.76895	8.80815	8.75745	8.4545	8.61832	8.40752	8.48056	8.74021	8.35818	8.26581	9.04659	9.16182	8.80021	8.49422	8.82637	8.62014	8.33739	8.86042	8.55555
100345948	LOC100345948	uncharacterized LOC100345948	NA	XM_002715616//XP_002715662	7.73155	7.62731	7.87629	7.55289	7.69328	7.70331	8.09796	8.36801	8.16855	8.46725	8.44263	7.69533	7.64995	6.87637	7.68166	7.64449	7.83736	8.07214	8.25693	8.43195	8.00721	6.82645	7.50504	7.0581	7.23897	7.50751	8.63524	8.42035	8.49482	8.53138	8.75296	8.82593	8.74284	8.87365	8.88988	8.51621	8.71366	8.48008	8.47976	8.48759	8.61434	8.39966	8.69093	8.98884	8.81591
100354626	ARHGAP12	Rho GTPase activating protein 12	Ocu.8265	XM_002717285//XM_002717286//XP_002717331//XP_002717332	9.41902	8.77111	9.63915	8.7643	8.94781	8.96938	9.07322	9.58283	9.3397	9.65412	9.28034	8.487	7.84922	9.01045	8.58043	8.27151	8.52707	9.23415	9.31859	9.46006	9.00753	8.54223	7.8459	8.68785	7.98659	7.8216	9.8354	9.95137	10.1952	10.1192	10.0432	9.6984	9.76101	10.0959	9.66026	9.73702	9.75133	9.7018	9.71994	9.57686	10.0475	9.48883	9.29138	9.63972	9.27463
100340218	LOC100340218	Uncharacterized protein C2orf64 homolog	NA	XM_002709995//XP_002710041	7.95246	7.71961	8.00347	7.57267	7.74098	7.66742	7.97083	8.35899	8.23303	8.50322	8.26776	7.68503	7.72861	7.57022	7.82065	7.61381	7.64801	8.21569	8.25961	8.33918	8.0808	7.24911	7.53702	7.42817	7.43787	7.72548	8.31211	8.60609	8.47669	8.75755	8.69567	8.77112	9.13514	8.78405	9.08249	8.66227	8.43	8.70623	8.45805	8.62004	8.76895	8.34684	8.91141	8.79733	9.0837
100343048	SESTD1	SEC14 and spectrin domains 1	NA	XM_002712220//XP_002712266	7.39322	7.03205	7.68182	6.65539	6.9628	7.02332	7.18855	7.44978	7.34898	7.65721	7.45814	6.78641	6.06996	7.05126	6.79359	6.26398	6.83683	7.21045	7.27666	7.53736	7.393	5.773	5.96195	6.10951	5.91813	6.0765	7.78481	7.94286	8.09654	7.80667	7.73999	7.77963	7.56253	7.73544	7.64349	7.71437	7.56749	7.63482	8.06694	8.07933	7.65898	7.32976	8.26896	8.09162	8.00275
100346091	LOC100346091	Gamma-glutamyl carboxylase-like	NA	XM_002709673//XP_002709719	6.21604	6.3515	6.73371	6.26405	5.93201	6.49851	6.61742	6.8308	6.51496	6.93798	7.09936	6.12408	6.00375	6.04758	6.17713	5.92722	6.30999	7.069	6.78269	7.41135	7.04188	6.01375	6.04197	6.04862	5.70863	6.30486	6.96563	7.03257	7.17948	6.95212	7.0928	7.69643	7.70294	7.26241	7.74288	7.72151	6.91932	6.98272	7.1216	7.07273	6.93756	6.57828	7.6972	7.35613	7.68092
100341508	LOC100341508	ATPase, H+ transporting, lysosomal 9kDa, V0 subunit e1	Ocu.1748	XM_002710381//XP_002710427	10.3566	10.4215	10.57	10.4504	10.4587	10.6454	10.4775	10.6028	10.6635	10.5914	10.7455	10.5107	10.4409	10.1146	10.4352	10.449	10.4532	10.7573	10.6183	10.6328	10.5887	9.98554	10.3134	10.2786	10.3839	10.3712	11.5448	11.3791	11.3413	11.2535	11.3739	11.1459	11.2455	11.2935	11.1673	11.123	11.652	11.5299	11.2583	11.1512	11.4612	11.3189	11.0495	11.2898	10.9907
100346258	LOC100346258	uncharacterized LOC100346258	NA	XM_002709263//XP_002709309	6.42564	6.63792	7.40876	7.61182	7.44311	7.61166	7.65328	7.77579	7.73618	8.12581	8.02583	6.78763	7.27572	6.56198	7.29086	6.87317	7.16109	8.14213	7.62587	8.05314	7.63983	5.7577	6.67825	6.57216	7.10631	7.31568	7.7694	7.73344	8.09787	8.15611	8.13008	8.47626	8.8706	8.32907	8.7575	8.12131	7.4257	7.64444	7.74525	8.18778	8.12649	7.75445	8.89968	8.37493	8.62682
100357381	LOC100357381	dpy-19-like 4	NA	XM_002710695//XP_002710741	5.92842	5.55398	5.64704	5.52662	5.53861	5.91933	5.50981	6.20821	5.94791	6.31791	6.21003	5.37322	5.40615	5.07588	5.54256	5.31122	5.2955	5.75331	5.82631	6.01808	6.08621	5.36106	5.19669	5.17446	5.41114	5.4177	6.60383	6.66263	6.27298	6.43822	6.90997	6.47304	6.4836	6.49278	6.6736	6.38862	6.8332	6.40007	6.23899	6.24082	6.63365	6.24219	6.41689	6.39683	6.39815
100343751	LOC100343751	uncharacterized LOC100343751	NA	XM_002719586//XP_002719632	4.97058	4.59916	5.46002	4.61304	4.54315	4.76308	5.95894	5.48681	5.62918	5.57087	5.98816	4.71787	4.22332	4.8126	4.29524	4.64118	4.22975	5.39116	5.32204	5.23748	5.06058	4.23246	4.34078	3.95106	3.93762	4.14056	5.58615	6.02586	6.38123	6.65723	5.96794	6.26672	5.88721	5.11885	6.21407	5.97012	5.34504	5.44828	5.30196	5.99466	6.19583	4.84239	5.35219	5.30297	6.20201
100356441	LOC100356441	hypoxia-inducible protein 2	NA	XM_002712063//XP_002712109	6.60249	6.59484	6.79725	6.5447	6.71229	6.79944	6.37043	6.59059	6.58846	7.14381	6.8572	6.41793	6.35564	6.25011	6.66084	6.64754	6.56375	6.61252	6.74731	7.20657	6.95388	6.12297	6.29071	6.5331	6.74799	6.41224	7.6226	7.39474	7.41395	7.44049	7.66347	7.05595	7.20164	7.34283	7.35849	7.2572	7.72533	7.35548	7.53658	7.49151	7.72	7.56639	7.099	7.37465	7.48467
100340906	LOC100340906	heat shock factor binding protein 1	NA	XM_002711660//XP_002711706	8.86906	8.51384	9.20577	8.32517	8.62629	8.37208	8.80354	9.38731	8.62659	9.10811	9.04811	8.48708	8.17334	8.53906	8.46881	8.22044	8.3217	8.78557	8.59661	9.06544	8.73512	8.42303	8.27657	8.45076	8.03859	7.92583	9.59931	9.38541	9.64232	9.22154	9.47571	9.24018	9.60895	9.2508	9.30829	9.34782	9.72433	9.64763	9.5699	9.21638	9.51582	9.2783	9.50418	9.34969	9.377
100347933	LOC100347933	diamine N-acetyltransferase 1	Ocu.7282	XM_002719977//XP_002720023	10.3148	10.7518	10.8738	10.955	10.6657	10.9668	10.521	10.8654	10.5289	10.8107	10.6301	10.3828	10.7264	10.2819	10.7544	10.8277	10.6299	10.928	10.7193	10.6792	10.4788	9.76079	10.4117	10.0297	10.5165	10.622	11.5918	11.9166	12.0314	12.1049	11.9669	10.8672	10.6231	10.2244	11.0363	10.4165	11.889	12.0923	11.9547	11.9728	12.1618	11.9154	11.0721	10.8172	11.1056
100343987	ELTD1	EGF, latrophilin and seven transmembrane domain containing 1	NA	XM_002715900//XM_002715901//XP_002715946//XP_002715947	7.88252	7.98523	8.35976	7.26139	7.74768	8.16171	7.41743	8.62429	8.30461	9.24493	8.76735	7.86863	7.28982	6.96137	7.34059	7.47869	8.0458	8.44717	8.64584	8.89873	8.30943	5.08321	6.0607	5.86992	6.52855	6.93048	9.36797	9.66057	9.17847	8.77679	8.39685	8.68757	8.03168	8.13762	8.61576	8.66604	9.39553	9.47521	8.90146	8.85138	8.79183	8.85647	8.63772	8.12453	8.9717
100327270	COX6A1	cytochrome c oxidase subunit VIa	Ocu.4982	NM_001170883//NP_001164354	10.7497	10.8778	11.0393	10.8918	10.6838	11.037	11.1526	11.511	11.3317	11.5584	11.5179	10.7603	10.8885	10.2402	10.8719	10.6838	11.0117	11.4884	11.3983	11.5675	11.2975	10.1859	11.0103	10.3134	10.3684	11.0289	11.7819	11.8517	11.7243	11.7203	11.7482	11.8497	12.0316	11.7522	12.024	11.7637	11.916	12.0773	11.7991	11.5612	11.8382	11.9038	11.7965	11.8551	12.1043
100338006	LOC100338006	Sec23 homolog B-like	Ocu.5841	XM_002718150//XP_002718196	4.94474	5.09391	5.20559	4.63992	4.45831	4.74616	4.73844	5.50394	5.2036	6.34386	5.49996	5.15963	5.01856	4.63006	4.69342	4.47067	4.84764	5.48865	5.43733	6.70151	5.78327	4.18	4.99006	4.01386	4.15915	5.09131	6.27697	6.1348	5.90974	5.16365	6.21749	5.76941	5.79879	6.36473	5.62991	5.77701	6.1886	6.20952	5.88304	5.71734	5.75007	5.21458	6.27138	6.23134	5.75137
100353504	LOC100353504	Tmem87b protein-like	NA	XM_002709563//XP_002709609	4.11906	3.94284	4.25977	3.98248	4.21534	3.97709	3.93738	4.24202	4.18283	4.44737	4.41147	4.09173	3.83932	3.98231	3.98377	3.76752	3.68423	4.21036	4.4854	4.57202	4.30767	3.96922	3.84295	3.72583	3.65455	4.133	5.31624	5.08787	5.17307	4.7576	4.83249	5.13987	5.19187	4.56547	5.24986	5.08683	5.05737	4.94348	4.51633	4.56445	4.51834	4.66575	4.75596	4.71531	5.04805
100345211	LOC100345211	chromatin modifying protein 5	Ocu.1679	XM_002708030//XP_002708076	8.51295	8.66387	9.04603	8.64184	8.54244	8.78497	8.92294	9.41952	9.1297	9.56696	9.2945	8.16536	8.72952	8.27902	8.56732	8.4224	8.64782	9.24523	9.20848	9.4408	9.04639	7.58261	8.61493	7.68924	8.21497	8.51428	9.79571	9.90095	9.75336	9.58712	9.79198	9.58	9.77416	9.71258	9.64997	9.55534	9.70676	9.76925	9.42718	9.42403	9.48549	9.276	9.69515	9.68228	9.65647
100338269	PSMD12	proteasome (prosome, macropain) 26S subunit, non-ATPase, 12	Ocu.3449	XM_002719211//XP_002719257	10.2493	10.3023	10.5085	10.0939	10.3386	10.4422	10.5289	10.9934	10.6459	11.0795	10.8984	10.0684	10.3381	9.70894	9.9791	10.0571	10.3012	10.7793	10.7109	10.9579	10.6463	9.68548	10.3351	9.59585	10.0392	10.1882	11.0938	11.2099	11.0619	11.0285	11.385	11.3368	11.3385	11.1781	11.4491	11.3043	11.1465	11.141	11.0291	11.0257	11.4686	11.2341	11.3572	11.2041	11.3813
100340334	HSPG2	heparan sulfate proteoglycan 2	NA	XM_002716041//XP_002716087	6.12541	5.8013	6.60971	5.5928	5.54345	5.99938	6.13047	6.36624	6.04817	6.73053	6.39104	5.40273	5.38232	5.31091	5.43063	5.25579	5.42608	6.2858	6.31656	6.42992	6.26954	4.59497	4.83492	5.48725	5.27262	5.02423	6.92282	6.92378	6.95713	6.85567	6.66365	6.63732	6.48423	6.70006	6.76659	6.62193	6.35414	6.8945	6.9565	6.77153	7.04493	6.18612	6.49243	6.69857	6.8271
100343384	LOC100343384	myosin, light chain 12A, regulatory, non-sarcomeric-like	Ocu.8162	XM_002710781//XP_002710827	8.09011	8.38866	8.73927	8.47025	8.49847	8.33361	7.99174	8.73316	8.08504	8.34594	8.2994	8.37012	8.0858	8.26191	8.37149	8.37412	8.51517	8.17626	8.24669	8.50707	8.53387	8.48029	7.93545	8.00474	8.04966	7.99097	9.19417	9.29425	8.95629	8.6836	8.86428	8.57217	8.72401	9.29639	8.51502	8.74424	9.76381	10.2022	9.58723	9.24569	9.76755	9.30814	8.73235	9.56286	8.78386
100125988	SLC2A1	solute carrier family 2 (facilitated glucose transporter), member 1	Ocu.6281	NM_001105687//NP_001099157	6.46787	6.12821	6.65561	6.16186	6.54061	6.19586	6.8423	6.29388	7.06497	6.62881	6.59496	6.13156	6.13294	6.31445	6.06118	6.41488	6.22618	6.29367	7.13611	6.39869	6.42784	6.16453	5.99166	6.10448	6.12922	6.03392	6.49324	6.87325	6.80523	7.06162	6.6752	7.84871	7.50566	7.219	7.93356	7.88706	6.90903	7.0195	7.235	7.49283	6.79569	7.11335	7.04726	6.96913	7.46381
100338895	PHTF2	putative homeodomain transcription factor 2	Ocu.1739	XM_002712019//XP_002712065	6.14627	5.83614	6.22993	5.75226	5.55637	5.50189	5.86643	6.11845	5.74933	6.14298	5.96578	5.27182	5.06475	5.65249	5.65186	5.38396	5.35721	6.13764	5.65673	5.91654	5.79886	5.24943	5.18649	5.6901	5.24828	4.60205	6.7642	6.71386	6.37191	6.26722	6.14006	6.39681	6.41852	6.38281	6.18849	6.17573	7.20155	6.98424	6.49762	6.72525	6.52773	6.48591	6.61327	6.57321	6.35102
100349784	LOC100349784	transcription factor-like protein 4	NA	XM_002719400//XM_002719401//XM_002719402//XP_002719446//XP_002719447//XP_002719448	5.82474	5.69561	5.48355	5.66697	5.42189	5.58717	5.54284	6.06175	5.73959	6.05087	6.05198	5.70591	5.43716	5.37839	5.51905	5.74727	5.61393	5.96886	5.72453	5.9884	5.63002	5.7272	5.61113	5.43535	5.06871	5.45918	6.40385	6.48411	6.35902	6.32966	6.30804	6.62158	6.78909	6.53415	6.58242	6.75758	6.28601	6.83173	6.30993	6.24125	6.46766	6.13004	6.75415	6.57875	6.59984
100353370	LOC100353370	uncharacterized LOC100353370	NA	XM_002718789//XP_002718835	6.26444	6.7048	6.93446	6.6154	6.61586	6.71469	7.00764	7.04519	7.19111	7.18514	7.46085	5.89792	6.55474	5.98309	6.68965	6.57973	6.67845	7.22039	7.30467	7.34257	7.12434	5.79909	6.48959	6.15773	6.18317	6.78638	7.46	7.64456	7.47245	7.57768	7.55868	7.82709	7.79471	7.94	7.72021	7.6864	7.40109	7.59233	7.49921	7.38376	7.41318	7.34065	7.56948	7.83384	7.66959
100354835	LOC100354835	histidine triad nucleotide binding protein 2	NA	XM_002707996//XP_002708042	11.0697	10.2265	10.72	10.4136	10.6765	10.4058	10.9304	10.9813	11.1299	11.3213	11.2195	10.6669	10.1401	10.3877	10.3307	10.1663	10.1798	11.0075	11.134	11.0467	10.9194	10.5535	10.0872	10.1376	10.3937	10.4393	11.3465	11.2073	11.2161	11.3222	11.4505	11.7027	11.7454	11.5857	11.9038	11.6692	11.3034	11.2989	11.2349	11.3196	11.4904	11.259	11.6116	11.689	11.9705
100348636	LOC100348636	uncharacterized LOC100348636	NA	XM_002710326//XP_002710372	7.03943	7.37838	7.48926	7.51913	7.29481	7.09857	7.11492	7.89694	7.71907	8.10613	7.9269	7.13802	6.93939	6.41932	7.23059	7.28838	6.90224	7.8526	7.80021	8.05006	7.68452	6.33462	6.96602	6.18143	7.01611	6.94225	8.23866	8.34024	8.24221	8.14102	8.14611	8.18207	8.16409	8.32064	8.24091	8.14306	8.28904	8.20579	8.11881	7.88095	8.27698	7.98193	8.41143	8.47405	8.26699
100009582	FMO4	flavin containing monooxygenase 4	Ocu.1822	NM_001082784//NP_001076253	9.00045	8.83272	9.22787	8.76672	8.67995	8.75587	9.14128	9.07351	9.08114	9.20983	9.25774	8.6654	8.29437	9.29235	8.66433	8.38052	8.57823	8.92734	9.01534	8.68716	8.89994	8.66803	8.36646	8.76703	7.98967	8.26465	9.5821	9.91547	9.9993	9.89427	9.48153	9.68947	9.58135	9.42253	9.7308	9.68392	9.49605	9.79079	9.81895	9.7104	9.58646	9.54692	9.54855	9.45591	9.84787
100338667	RNF13	ring finger protein 13	Ocu.5991	XM_002716263//XP_002716309	9.76274	9.6602	10.1589	9.94353	9.61843	9.97241	9.87373	10.4693	10.3106	10.3175	10.441	9.74852	9.25757	9.54806	9.90922	9.53625	9.7142	10.3391	10.4047	10.2171	10.1252	9.25728	9.08475	9.35017	9.15278	9.26581	10.6157	10.8576	10.8683	10.7904	10.5099	10.7923	10.7836	10.8136	10.7337	10.7073	10.7277	11.0296	10.793	10.6764	10.4758	10.4438	10.9288	10.9688	10.592
100008746	NPC1	Niemann-Pick disease, type C1	Ocu.2405	NM_001082071//NP_001075540	7.7919	7.85661	8.05998	7.47361	7.62006	8.01605	7.94851	8.20043	8.31029	8.40232	8.25295	7.64202	7.48827	7.2702	7.39105	7.34968	7.85938	8.15336	8.35101	8.1555	8.08414	7.39972	7.53124	7.50627	7.22225	7.2865	8.78119	9.05151	8.82873	8.97576	8.57012	8.59328	8.38909	8.93245	8.86669	8.62497	8.8363	9.14938	8.64765	8.51162	8.49381	8.44945	8.13683	8.70176	8.76071
100008912	PDGFD	platelet derived growth factor D	Ocu.3223	NM_001195762//NP_001182691//XM_002708533//XM_002708534//XP_002708579//XP_002708580	5.70889	5.69664	6.04262	5.57079	5.46047	5.81792	5.90745	6.68612	6.07284	6.85448	6.34152	5.08208	5.52549	4.97989	5.44417	4.96416	5.43469	6.32326	6.21361	6.60744	6.26534	5.20092	5.14795	5.03932	4.72075	5.26427	6.19596	6.48287	6.72979	6.74351	6.32469	6.07496	6.17655	6.43383	6.25782	6.12247	6.51062	7.17678	7.25198	7.05556	7.08238	6.05875	7.0293	7.38078	6.70636
100008856	C-JUN	c-jun transcription factor	Ocu.145	NM_001198947//NP_001185876//XM_002715955//XP_002716001	9.05258	9.1668	9.26631	7.95046	9.51535	8.33408	8.98635	9.05049	9.10846	9.55195	9.34285	8.39658	7.44761	8.96218	8.30923	9.2264	8.11785	8.83151	9.46723	9.04394	9.1132	7.63393	7.67183	8.48559	8.46523	6.59297	9.73506	9.7426	9.58926	10.1234	9.99024	9.39356	9.28188	9.23866	9.22895	9.31816	10.3446	9.98985	9.78591	9.88624	10.1623	9.37837	9.35705	9.54848	9.45139
100355322	LOC100355322	serine racemase-like	NA	XM_002718878//XP_002718924	7.59482	7.10431	7.8427	7.24345	7.32437	7.25078	7.84786	7.67532	7.45906	7.93006	7.8955	7.19919	7.01741	7.66329	7.25222	6.99396	6.90301	7.47055	7.39893	7.69952	7.59614	7.12412	7.09258	7.2539	6.8182	7.06123	8.27873	8.40585	8.35475	8.05814	8.31225	8.20887	8.37569	8.36635	8.17307	8.42755	8.29834	8.52281	8.17539	7.95445	8.33437	7.93299	8.06528	8.21276	8.20267
100340507	LOC100340507	CLIP-associating protein 2	NA	XM_002716231//XP_002716277	5.98197	6.07202	6.42798	5.76638	5.76159	5.74698	5.69633	6.39921	6.96078	7.17206	6.70341	5.2177	5.42408	5.47826	5.80854	5.35764	5.48181	6.12212	6.92733	6.66604	6.35814	4.5523	5.68901	5.20046	5.21099	5.52767	7.38928	7.06381	7.1138	6.73712	6.9409	6.72689	6.77714	7.1762	6.69183	6.52926	7.19601	7.0382	6.73245	6.78605	6.94351	6.19009	6.76439	7.10814	6.76959
100358191	LOC100358191	uncharacterized LOC100358191	Ocu.1573	XM_002718263//XP_002718309	8.55748	7.70389	8.36445	7.40902	7.94455	7.79221	8.2207	8.55032	8.29137	8.81741	8.50123	7.21564	6.95965	7.48345	7.69017	7.25127	7.57047	8.47933	8.26977	8.57219	8.45237	7.04387	6.98666	6.97084	7.11535	6.98247	8.6974	8.99115	8.85737	9.34761	8.7772	9.0421	8.76304	8.43136	8.97464	8.5893	8.75886	8.80987	8.78533	8.99054	9.00168	8.68215	8.68897	8.32889	8.80448
100357858	LOC100357858	chromosome 10 open reading frame 107-like	NA	XM_002718362//XP_002718408	3.86405	3.68388	3.65743	3.72721	3.65439	3.80211	3.77492	4.2715	3.99723	4.44136	3.90201	3.99268	3.46968	3.58651	3.45417	3.72969	3.64413	3.94875	3.80006	4.05458	3.67941	3.86058	3.24842	3.41191	3.55206	3.3268	4.69427	5.03203	4.92856	4.90519	4.95186	4.56715	4.59995	4.89963	4.93764	4.40711	4.46835	4.58307	4.58902	4.56352	5.17446	3.77551	4.19087	4.26125	4.9367
100341296	PAOX	polyamine oxidase (exo-N4-amino)	Ocu.4470	XM_002718768//XP_002718814	7.40982	6.896	7.63359	7.01025	7.13644	7.25043	7.71754	7.93154	7.88677	8.11684	8.02374	7.12177	6.72257	6.84213	7.05882	6.93843	6.77124	7.83741	7.85661	7.7553	7.44315	7.05431	6.61556	7.20502	6.77056	7.0929	7.91489	7.96708	7.9735	8.1194	7.90931	8.61797	8.6611	8.29931	8.65637	8.44775	7.95134	8.01959	8.05091	7.79206	8.03172	7.67685	8.36569	8.43259	8.68454
100009171	DCN	decorin	Ocu.1430	NM_001082330//NP_001075799	12.9517	12.8928	13.2679	12.8305	13.0195	12.9584	13.0205	13.5511	13.2857	13.3891	13.3378	12.214	11.9447	11.8407	12.6677	12.569	12.7944	13.0495	13.3041	13.6497	13.3335	8.88689	11.1604	11.3681	11.7483	11.5363	13.5275	13.6373	13.819	13.8324	13.6509	13.8142	13.7277	13.8727	13.7812	13.6968	13.4419	13.4395	13.8019	13.9696	13.5604	13.4255	14.0232	14.0233	13.8065
100347006	LOC100347006	vesicle amine transport protein 1-like	Ocu.8052	XM_002719174//XP_002719220	4.78849	4.76068	5.1498	4.91698	5.04363	4.47177	4.73217	5.1834	4.87335	5.22013	4.99294	4.49727	4.9629	4.48237	4.61492	4.65747	4.4622	4.87792	4.80295	4.82236	5.05573	4.4952	4.58658	4.71476	4.26401	4.23021	5.68004	5.75422	5.8037	5.8115	5.42612	5.42316	5.2056	5.46173	5.18828	5.31611	5.73715	6.34717	6.12918	5.65192	5.43366	5.20272	5.71627	5.59239	5.57902
100351063	STAMBP	STAM binding protein	NA	XM_002709738//XP_002709784	6.28927	6.90175	7.23955	6.64799	6.58674	6.94091	6.86811	7.35059	7.24158	7.56233	7.61106	6.57587	6.67266	6.14718	6.55575	6.41322	6.60776	7.31449	7.23549	7.39995	7.11135	6.4468	6.68374	6.0923	6.01115	6.66052	7.85418	7.68481	7.75162	7.45063	7.81202	7.9824	8.03297	7.86707	7.97118	7.8146	7.67071	7.72429	7.30398	7.40917	7.66729	7.47608	7.86569	7.73723	7.85392
100358165	LOC100358165	KIAA0305-like	Ocu.1306	XR_085086	6.51644	6.23943	6.775	5.84736	6.10092	6.275	6.44561	6.98996	6.62375	7.22891	6.88179	6.37196	5.66661	6.12829	6.00567	5.8149	6.07533	7.04157	6.80234	7.19058	7.03222	5.86174	5.258	5.73812	5.98461	6.07271	7.63996	7.25212	7.37915	6.87495	7.27857	7.40997	7.33193	7.38771	7.36057	7.37654	7.6602	7.26709	7.23333	6.94963	7.5096	6.91926	7.11543	7.22653	7.43668
100352765	LOC100352765	MLN64 N-terminal homolog	NA	XM_002713765//XP_002713811	8.16562	8.07723	8.39446	8.05479	8.27728	8.41253	8.18049	8.9475	8.67722	9.08692	8.9261	7.68803	7.60179	7.31879	7.92317	7.72078	8.24256	8.8251	8.78098	9.31884	8.726	6.30206	7.1379	6.9013	7.0727	7.7421	9.32354	9.52437	9.42649	9.32132	9.24693	8.8713	9.1545	9.0721	8.96309	8.76874	9.49159	9.39114	9.12631	9.19231	9.30294	9.29842	8.87946	9.04479	8.92424
100352381	MTMR2	myotubularin related protein 2	NA	XM_002708615//XP_002708661	7.43076	7.12045	7.83732	7.14064	7.4308	7.35162	7.3845	7.97807	7.94557	8.46299	8.00174	6.96711	6.38603	6.54352	6.76911	6.71064	7.16235	7.83341	7.9626	8.02298	7.61455	5.81684	6.15078	6.09204	6.21733	6.47311	8.39421	8.60922	8.39907	8.3885	8.23653	8.25172	7.9853	8.38725	8.17003	8.10968	8.43734	8.61245	8.25275	8.25707	8.30644	7.76271	7.9481	8.2097	8.25921
100346915	LOC100346915	p53-inducible cell-survival factor-like	NA	XM_002719792//XP_002719838	7.62474	7.79077	7.82595	7.89997	7.74449	7.89344	7.68937	8.03563	8.09504	8.18652	8.15796	7.53798	7.98046	7.04649	7.8767	7.78764	7.72503	8.07461	7.94674	8.16065	7.84139	6.73804	8.03355	7.21363	7.42962	8.02316	8.87387	8.72479	8.53759	8.63714	8.84699	8.58285	8.76496	8.73916	8.68665	8.58429	8.88322	8.82952	8.539	8.43249	8.738	8.32389	8.67807	8.73342	8.69343
100346386	LOC100346386	protein tyrosine phosphatase-like, member A	NA	XM_002717358//XP_002717404	6.47522	6.5246	7.08186	6.62151	6.51135	6.62705	6.46367	6.7745	6.59704	7.23445	7.06753	6.04231	6.49744	6.56494	6.68885	6.30613	6.9517	6.91431	6.63602	7.62864	7.14576	5.50302	6.26326	7.12614	5.27119	6.28305	7.97637	7.6843	7.60838	7.62959	7.89386	7.3962	7.04728	7.24718	7.53324	7.11064	8.27258	7.78076	7.4884	7.64729	8.02203	7.54654	7.20825	7.27052	7.48935
100346334	LOC100346334	nicotinamide riboside kinase 1	NA	XM_002708211//XM_002708212//XP_002708257//XP_002708258	6.4167	6.50233	6.71736	6.39364	6.31822	6.67661	6.3995	7.25773	7.16921	7.58676	7.40888	5.73003	6.07876	5.72934	6.01742	5.88347	6.49489	7.12925	7.30114	7.17295	6.90536	4.68656	5.6304	5.39389	5.72917	6.1038	7.26566	7.30855	7.02398	7.27384	7.05805	7.79672	7.81229	7.84862	7.74505	7.62234	7.47169	7.35208	7.09309	7.06889	7.15918	6.94013	7.81736	7.90443	7.80331
100340740	LRP12	low density lipoprotein receptor-related protein 12	NA	XM_002710594//XP_002710640	5.55691	5.28815	5.46926	5.28922	5.27596	5.1786	5.41099	6.13921	5.78354	6.17343	5.91769	5.52863	5.45028	4.83759	5.26428	4.95376	5.44013	5.92935	5.76138	6.2609	5.68674	5.01412	5.11121	4.87495	4.61693	5.34299	6.35593	7.13925	6.37819	5.79397	5.61802	6.43961	6.39124	7.02778	6.53104	6.36752	6.39473	7.28925	6.29288	6.12863	5.97189	5.93807	6.21829	6.89368	6.30918
100349702	LOC100349702	armadillo repeat containing, X-linked 3	NA	XM_002720360//XP_002720406	8.65007	8.29375	8.97845	8.85308	8.58367	8.58355	8.15882	8.70388	8.95726	8.88379	8.75666	7.93065	8.00069	8.24985	8.71345	8.24757	8.27213	8.74337	8.96315	8.82697	8.53193	7.68947	7.67799	7.7968	7.60574	8.1543	10.095	9.35275	9.68176	10.2374	10.0412	8.92927	8.82143	9.63601	8.8064	8.62806	10.127	9.29646	9.41702	9.9609	9.98794	8.70526	8.75496	9.62482	8.81644
100342306	LOC100342306	syntaxin 12-like	NA	XM_002716116//XP_002716162	7.08134	7.20384	7.41802	7.28661	6.84153	7.12492	7.40989	7.81995	7.77223	8.19321	7.71292	7.19256	7.40597	6.85633	7.32465	6.84575	7.30784	7.67032	7.75125	7.7946	7.31482	6.97064	7.21464	6.62667	6.50605	7.33946	8.48197	8.67503	8.27628	8.0613	8.16646	8.1026	8.24154	8.32358	8.28257	7.88914	8.36744	8.64128	8.20696	7.92338	8.2329	7.82004	8.03018	8.2349	8.19499
100353097	APPL1	adaptor protein, phosphotyrosine interaction, PH domain and leucine zipper containing 1	NA	XM_002713260//XP_002713306	6.86995	6.06263	6.82256	6.19513	6.62274	6.00318	6.88739	7.27702	6.81119	7.32612	6.98767	6.60978	5.87541	6.62803	6.36994	6.52287	6.29001	7.04282	6.82378	7.25964	6.64479	6.37483	5.67579	5.72901	5.92236	5.53215	7.60224	7.08832	7.74847	7.50532	7.68183	7.34448	7.45077	7.5533	7.44483	7.32846	7.55982	7.35882	7.77536	7.5422	7.80266	6.925	7.42248	7.54152	7.50112
100346510	KDELC2	KDEL (Lys-Asp-Glu-Leu) containing 2	Ocu.4364	XM_002708481//XP_002708527	6.38691	7.10254	7.3471	6.89865	6.25618	7.27969	6.34703	7.36204	7.435	7.23383	7.54182	6.15738	6.48541	6.18919	6.8423	5.72887	6.98757	7.14371	7.46748	6.89674	7.35192	5.05769	6.18854	5.72087	5.20955	6.4184	7.43812	7.88154	8.07936	7.9265	7.62202	7.1669	7.88142	8.04755	7.05746	7.7597	7.34819	7.69873	7.95172	8.15687	7.33098	7.23114	8.01032	8.07878	7.07373
100339922	RAB3GAP2	RAB3 GTPase activating protein subunit 2 (non-catalytic)	NA	XM_002717394//XP_002717440	5.92804	6.25961	6.38314	6.19847	5.93293	6.2273	6.11143	6.23944	6.50047	6.8235	6.3729	5.82717	5.88533	5.9615	6.16563	5.70582	5.92454	6.38657	6.53936	6.51058	6.22002	5.85999	6.00993	5.73276	5.83247	5.99361	7.08376	7.22644	7.48735	7.38285	7.0497	7.00787	7.02326	7.01393	6.9831	6.837	7.08188	7.05769	6.91782	7.00245	7.03956	6.73791	6.91373	7.07437	6.87656
100348513	LOC100348513	uncharacterized LOC100348513	NA	XM_002718726//XP_002718772	6.18759	5.98459	6.17715	5.39139	5.31122	5.36831	6.85102	6.80918	6.3498	6.82023	6.63306	5.81021	4.8804	6.22457	5.1639	5.30517	4.92582	6.43082	6.47084	6.4139	6.41969	5.34729	4.87672	5.41093	4.62616	4.171	6.89659	7.00966	6.96317	6.52553	6.71813	7.29044	6.73947	6.59109	7.20287	7.06317	6.88698	7.08528	6.63684	6.77421	7.23091	5.64499	6.81747	6.61721	7.19136
100350583	LOC100350583	cyclin G2	NA	XM_002717097//XP_002717143	6.20665	6.52508	6.86038	6.82672	6.54524	6.6115	6.17103	6.80406	6.8705	8.00614	7.30222	5.9515	6.62081	5.77964	6.70632	6.34576	6.6363	6.93289	6.83517	7.64764	6.86478	5.28996	6.10109	5.30339	5.8398	6.50824	7.88353	8.03629	8.07708	7.5373	8.11483	7.49054	7.50968	7.27125	7.75483	6.94527	7.42044	7.81264	7.38859	7.38381	8.19239	7.03259	7.12015	7.10639	7.81968
100354934	ADCY6	adenylate cyclase 6	NA	XM_002711010//XM_002711011//XP_002711056//XP_002711057	5.78746	5.59077	5.93831	6.16178	5.93231	5.47156	5.74902	6.27198	6.31941	6.5877	6.43561	6.23714	5.77898	5.46346	6.30795	5.90611	5.29222	6.32884	6.57794	6.33171	6.11195	5.97119	5.53529	5.63312	5.26981	5.07589	6.94319	6.84276	6.33103	6.45065	6.94317	7.10984	7.00571	6.97968	7.23817	7.01632	7.00086	7.03198	6.55858	6.66436	6.99661	6.48985	6.57175	6.77168	7.2727
100339387	LOC100339387	transmembrane protein 60	NA	XM_002712020//XP_002712066	10.0869	10.0147	10.237	10.0629	10.082	10.2793	10.2117	10.6338	10.6666	10.6669	10.6854	9.72456	9.70108	9.5812	9.9656	9.99565	9.98965	10.7698	10.6999	10.6644	10.461	9.28422	9.62062	9.42226	9.61821	9.63526	11.0062	10.9323	10.8199	10.8142	10.7383	11.1415	11.2883	11.3029	10.93	11.1356	11.2933	11.1458	11.0995	11.029	10.9631	11.0873	11.2617	11.4482	11.0709
100009092	CAPN2	calpain 2, (m/II) large subunit	Ocu.1954	NM_001195722//NP_001182651//XM_002717488//XP_002717534	9.34823	9.39929	9.88555	9.49946	9.22918	9.64293	9.41675	9.90283	9.64685	10.145	10.0354	9.25177	9.13654	8.68605	9.43965	9.21085	9.3273	9.90046	9.89609	9.94441	9.91029	8.95003	9.16123	8.88554	8.47287	8.73897	10.6242	10.6408	10.7812	10.5065	10.378	10.2245	10.0483	10.3703	10.1011	10.0692	10.6013	10.7223	10.4331	10.3922	10.3076	10.4788	10.2442	10.378	10.189
100344812	LOC100344812	DDRGK domain containing 1-like	Ocu.4438	XM_002710920//XP_002710966	7.15217	7.01462	7.51247	7.11018	6.96821	7.1858	6.94659	7.56645	7.46415	7.65768	7.39824	6.93914	7.01996	6.60023	7.06246	6.93156	6.89203	7.52083	7.45086	7.67471	7.22363	6.51352	7.04906	6.17667	6.68524	6.89743	8.10712	7.8969	7.91412	7.95232	8.15709	8.27101	8.22384	8.1922	8.59018	8.05308	8.07318	7.90423	7.49743	7.78314	7.97067	7.77737	7.97579	8.11055	8.45434
100008903	CALU	calumenin	Ocu.3115	NM_001082154//NM_001082734//NP_001075623//NP_001076203	5.98775	5.6426	6.14686	5.69901	5.68097	5.69043	5.20898	7.05197	5.6023	6.57838	6.0167	4.69105	5.01107	5.19997	5.58093	5.10878	5.58564	6.08966	5.89007	6.8845	6.28941	4.50782	5.16516	5.16296	5.11356	5.75288	7.03234	6.59079	6.5302	6.52269	6.76482	6.23216	6.206	6.30744	6.20292	6.45831	6.86601	7.18662	7.07258	6.64564	6.85791	6.48245	6.6746	6.45998	6.33964
100351096	CALCOCO2	calcium binding and coiled-coil domain 2	NA	XM_002719119//XP_002719165	7.71662	7.92972	8.00562	7.74987	7.55979	7.80726	8.01784	8.24733	8.18086	8.66995	8.34058	7.83257	7.93489	7.65902	7.69419	7.67226	7.68869	8.26647	8.46971	8.29143	8.20687	7.64173	8.03418	7.39877	7.48566	7.80715	8.86633	8.97633	8.90762	8.69646	8.74192	8.94933	8.83476	8.99244	9.06127	8.71543	8.9336	8.97091	8.71007	8.6887	8.85068	8.50252	8.72412	8.83184	9.00229
100337689	SLC44A1	solute carrier family 44, member 1	NA	XM_002708140//XP_002708186	8.27502	7.58467	8.14821	7.70727	7.96936	7.68719	7.56146	9.05039	7.92518	8.88493	8.23818	7.74137	7.45205	6.93831	7.7615	7.33842	7.69771	8.46846	8.30438	9.40273	8.64681	7.26809	6.9046	7.05298	7.18815	7.06807	8.96482	8.70797	8.67813	8.37406	8.61722	8.83602	8.85286	8.66337	8.95387	8.85042	9.01279	9.03699	8.85209	8.64925	9.18267	8.45243	9.16049	8.98843	9.41793
100342690	LOC100342690	transmembrane protein 17-like	NA	XM_002709849//XP_002709895	5.95941	5.72885	6.25922	5.63465	5.54991	6.40856	6.37027	7.34677	6.69364	7.2357	7.07699	5.71974	5.3156	4.96326	5.55111	5.5071	5.87576	6.87259	6.735	7.33291	6.74859	4.5014	4.83884	5.01834	5.10188	5.78977	6.80369	7.00769	6.89372	6.91985	7.38902	7.31872	7.62092	7.34499	7.49612	7.26025	6.71794	7.16825	6.72916	6.74662	6.92144	6.43716	7.30869	7.20997	7.14369
100338152	VPS4B	vacuolar protein sorting 4 homolog B (S. cerevisiae)	NA	XM_002713631//XP_002713677	6.40452	6.71421	6.5736	6.43225	6.23118	6.28873	6.15106	7.28107	6.95373	7.13977	7.05313	6.42273	6.55469	5.7941	6.37856	6.08525	6.35622	6.99396	6.91025	6.86621	6.46901	6.01428	6.42062	5.71892	5.79811	6.60972	7.57334	7.63485	7.29762	7.14819	7.06577	7.39004	7.47134	7.50383	7.46685	7.12765	7.56915	8.00648	7.40931	7.05346	7.37155	7.09004	7.55258	7.5918	7.52441
100343548	LOC100343548	CCDC69 protein-like	NA	XM_002710168//XP_002710214	6.00569	5.81031	5.93204	6.05234	6.08385	5.85028	6.68566	6.72127	6.54631	6.36558	6.43208	6.1358	5.95391	6.00041	5.76044	5.63409	5.90983	6.76598	6.38895	6.08427	6.01371	6.14711	5.85766	5.57493	5.2917	5.60123	6.51013	7.0168	6.22559	6.63637	6.54198	7.82445	7.85027	7.30792	7.09308	7.25396	6.1908	7.15809	6.27441	6.54172	6.64542	7.08964	7.70762	7.44944	7.37203
100338330	OMA1	OMA1 zinc metallopeptidase homolog (S. cerevisiae)	NA	XM_002715588//XP_002715634	5.13138	5.91038	5.49953	5.57024	5.48139	5.18707	4.91367	5.7009	6.40042	6.12275	6.34591	4.82519	5.52313	4.53993	5.1338	5.17741	4.57759	5.9974	6.28761	5.50987	5.6756	4.87637	5.69826	4.70325	4.76358	4.48976	6.2676	6.79311	5.99999	6.40235	6.50676	5.94997	6.79442	6.4843	6.04424	6.34125	6.38739	7.11095	5.74715	6.25028	6.65976	5.55173	6.5572	6.72765	6.29649
100352005	PAM	peptidylglycine alpha-amidating monooxygenase	Ocu.7023	XM_002713942//XP_002713988	7.99078	7.47366	8.54709	7.54072	7.77682	7.92734	8.12663	8.79634	8.32652	9.0635	8.80058	7.60074	7.00144	7.25512	7.59627	7.2894	7.76461	8.62144	8.40033	9.20378	8.66399	6.38006	6.35133	6.69152	6.55682	6.90936	8.89711	8.88875	8.92312	8.6972	8.924	9.36411	9.07892	9.17483	9.16483	9.26234	8.55938	8.47183	8.67541	8.51414	8.5437	8.27449	9.28047	9.11735	9.42642
100351667	LOC100351667	utrophin	NA	XM_002714782//XP_002714828	4.12187	3.63437	4.29392	3.5627	3.64107	3.79814	4.08777	4.38759	3.99625	4.60851	4.25349	3.8146	3.73426	3.7505	3.52176	3.87236	3.49862	4.13103	4.25145	4.2378	3.88205	3.52065	3.63782	3.84577	3.96422	3.18849	4.77246	4.90961	5.01286	4.78769	4.32202	5.06558	4.97512	4.69276	4.52263	5.09468	4.76448	4.79678	4.97012	4.47982	4.76434	4.78621	4.90114	4.68419	4.99809
100350655	TMEM30A	transmembrane protein 30A	NA	XM_002714534//XM_002714535//XP_002714580//XP_002714581	5.32111	5.00681	4.98315	5.31469	4.94855	5.15582	4.92319	6.04308	5.67008	6.40686	6.03635	4.59591	5.31774	4.2199	5.13519	4.92357	5.24131	5.69269	5.67596	6.30936	5.92811	5.05523	4.78878	4.65006	4.54682	5.08167	6.49113	6.21611	6.22771	6.0423	6.26559	6.32609	6.3406	6.27979	6.66058	6.2567	6.5356	6.30398	5.82978	6.12908	6.01125	5.53466	6.16882	6.19953	6.39123
100340829	LOC100340829	microsomal glutathione S-transferase 1-like	Ocu.1178	XM_002712624//XP_002712670	11.9313	11.8169	11.9033	11.9966	11.7589	12.0492	11.8591	12.2834	12.5488	12.4351	12.4791	11.4091	11.6456	10.7841	11.8007	11.7846	11.6954	12.4042	12.5041	11.911	12.0007	11.0646	11.5021	11.0654	11.491	11.7508	12.8335	12.9032	12.6452	12.8181	12.749	12.8772	13.0465	12.8763	12.9751	12.8438	12.8327	12.8563	12.5739	12.6691	12.8877	12.587	12.8394	12.854	12.8438
100346628	YES1	v-yes-1 Yamaguchi sarcoma viral oncogene homolog 1	NA	XM_002713436//XP_002713482	4.92771	5.12402	5.96796	4.67772	5.37323	5.42833	5.54926	6.73771	5.72047	6.71501	6.17981	4.53365	4.51372	3.99353	4.99054	4.61533	4.8373	5.89181	6.02492	6.36019	5.72868	3.52173	4.19686	4.2517	4.05194	4.00652	6.3188	6.4949	6.4639	6.3529	6.2316	6.43632	6.52377	5.98147	6.61834	6.10042	6.36105	6.655	6.4246	5.94219	6.23149	5.51405	6.17326	5.98513	6.48042
100359018	LOC100359018	reticulocalbin 1	Ocu.8200	XR_084867	7.01217	6.78593	7.60124	7.05744	6.97703	7.15635	6.61095	7.47755	7.02028	7.71298	7.42732	6.86422	6.99341	6.40987	7.14248	6.7306	7.58824	7.33836	7.15995	7.95732	7.58963	6.12432	6.71781	6.34459	6.2978	6.84388	7.97547	7.89682	7.93248	7.69322	7.67596	8.00065	7.99848	8.02823	7.75827	7.93586	7.94112	8.15853	8.15028	8.23755	7.78469	8.34972	8.40788	8.07636	8.05373
100357378	LOC100357378	HIRA interacting protein 5	NA	XM_002709823//XP_002709869	8.01185	8.0542	8.30568	8.13145	8.08287	8.31787	8.26546	8.79782	8.74564	8.89658	8.82907	7.63616	7.97029	7.46863	8.05311	7.85726	8.1663	8.52411	8.70116	8.72954	8.36406	6.85764	7.80025	7.4978	7.78311	8.17144	9.09826	9.01017	9.1388	9.20309	9.2235	9.17601	9.41606	9.25029	9.32782	9.11353	9.11458	9.02531	9.05529	9.0388	9.10899	8.85329	9.13273	9.33524	9.17557
100338596	LOC100338596	sushi-repeat-containing protein, X-linked	NA	XM_002719826//XP_002719872	9.32976	9.65221	10.2174	9.06613	9.1458	9.42822	9.85991	9.75912	9.73225	10.3116	10.0733	8.59959	8.11484	7.90088	8.89719	8.69258	9.16501	9.64129	9.96156	9.84602	9.77399	6.84222	7.57655	7.97322	7.72905	7.95611	9.87645	10.3141	10.093	10.4162	10.2451	10.2682	9.66687	9.73249	9.85823	9.80139	9.60309	9.8799	10.7289	11.1537	10.3279	9.40378	11.094	10.7449	10.5941
100338029	LOC100338029	hydroxysteroid dehydrogenase-like protein 2-like	NA	XM_002708005//XP_002708051	9.75298	9.72512	9.95629	9.62783	9.39573	9.65101	9.61381	9.88214	10.032	10.3027	10.0763	9.27398	9.29675	9.15059	9.43314	9.15421	9.31732	9.88778	9.98782	9.92555	9.82404	8.64954	9.13774	9.03091	8.82622	9.28044	10.7377	10.6345	10.5031	10.3956	10.3325	10.6234	10.6226	10.6961	10.6368	10.487	10.6789	10.6768	10.3928	10.2852	10.3444	10.2502	10.5333	10.7088	10.7256
100358717	LOC100358717	Kazal-type serine peptidase inhibitor domain 1-like	NA	XM_002718621//XP_002718667	6.52862	6.27848	6.68771	6.61343	6.32585	6.45437	6.26742	6.60495	6.24069	6.2549	6.61806	6.57333	6.40205	6.68711	6.56656	6.51261	6.61024	7.15749	6.74772	7.244	7.33735	5.9664	6.04181	6.25043	6.22633	6.1774	7.20285	7.23028	7.11468	7.25647	7.96646	7.17951	6.9424	6.80951	7.33909	7.12245	7.22382	7.50505	7.91317	8.06831	7.33569	7.19468	8.01859	7.94436	7.50872
100353545	PPP2R3A	protein phosphatase 2, regulatory subunit B'', alpha	NA	XM_002716352//XP_002716398	5.36528	5.2931	5.81645	5.42229	5.33701	5.46141	5.76174	6.04694	5.70405	5.88233	5.81473	4.82734	4.80249	5.66845	5.15159	4.83874	5.37118	5.81798	5.80464	5.32464	5.64255	4.933	4.69923	5.39503	5.09951	4.64746	6.17496	6.22533	6.58152	6.55958	6.31378	6.66091	6.77061	6.53698	6.54056	6.54129	5.68284	6.0816	6.42886	6.35278	6.23338	5.76011	6.34288	6.19095	6.52443
100352441	LOC100352441	adaptor-related protein complex 4, sigma 1 subunit	NA	XM_002718125//XP_002718171	7.35766	7.72824	8.02141	7.88359	7.38625	8.04869	7.87583	8.14763	8.07096	8.35442	8.41993	7.111	7.5887	7.06587	7.86703	7.51185	7.49463	8.21679	8.04404	8.55777	8.33307	6.3231	7.43218	6.88059	7.16388	7.70951	8.59535	8.63393	8.69175	8.95739	8.71484	8.69697	8.85729	8.87982	8.61352	8.72649	8.47235	8.82922	8.64201	8.61639	8.79197	8.51991	8.70653	9.01215	8.74634
100353651	LOC100353651	protein kinase C, delta binding protein-like	Ocu.67	XM_002708757//XP_002708803	7.83188	7.53282	8.59462	7.24481	7.80962	7.93278	8.15294	9.14112	8.24251	8.94798	8.87725	7.67572	6.79311	7.62268	7.71287	7.44165	7.90477	8.53316	8.55162	9.2359	8.79756	5.64731	6.28892	6.8462	6.70715	6.48375	8.82291	8.81511	9.09104	9.15501	8.96189	9.01346	8.88657	8.78445	9.05237	8.93071	8.96167	8.9847	9.21836	9.26893	8.74645	8.61568	9.0213	8.80098	9.16442
100351674	LOC100351674	beta chimerin-like	NA	XM_002715850//XP_002715896	7.19041	6.63307	7.46345	6.63318	7.01131	6.88073	6.68258	7.82252	7.46408	8.2962	7.53288	6.90705	6.22918	6.40403	6.40579	6.65575	6.84712	7.55181	7.55533	8.00642	7.33362	5.81227	5.88845	5.97668	6.24109	6.46672	8.13208	8.05093	8.38025	7.79766	8.04725	7.62043	7.54412	8.02058	7.71301	7.57528	8.23832	8.14322	8.40948	7.96106	8.17626	7.55318	8.07202	7.88922	7.98856
100346695	PREX2	phosphatidylinositol-3,4,5-trisphosphate-dependent Rac exchange factor 2	NA	XM_002710460//XP_002710506	5.78242	5.97302	5.98499	5.6758	5.62949	6.03524	5.18667	6.09184	5.92991	6.48098	6.06619	5.50826	5.27294	5.57697	5.47714	5.64192	5.46348	5.6507	6.32188	6.04734	5.74785	4.89345	4.75344	5.03	5.0792	4.9503	6.98722	7.41564	7.17234	7.17656	6.25191	6.90612	5.8754	6.02842	6.74767	6.3725	7.01282	6.92844	6.81877	7.09413	6.76997	6.29541	6.05867	5.87051	6.87597
100346648	TARSL2	threonyl-tRNA synthetase-like 2	Ocu.569	XM_002718222//XP_002718268	7.18525	6.36697	7.4534	6.18795	6.41206	6.69764	7.29341	7.67871	7.00269	8.04163	7.69831	6.74043	5.94581	6.90127	6.34939	5.95311	6.55306	7.32691	7.21308	7.8427	7.55832	5.36088	5.67922	6.0378	5.02366	5.77687	8.12771	7.99183	8.06532	7.6775	7.87238	7.83224	7.49552	7.57306	7.64391	7.63983	8.2847	8.15633	8.06731	7.7721	8.0257	7.40347	7.56447	7.75293	8.0344
100354780	LOC100354780	protein kinase, interferon-inducible double stranded RNA dependent activator	NA	XM_002712313//XP_002712359	7.31735	7.54381	7.86225	7.48859	7.19046	7.46305	7.44922	8.21141	7.72443	7.93838	7.68887	7.38248	7.39551	7.1994	7.32314	7.13373	7.27588	7.94945	7.82264	8.03168	7.5518	7.0442	7.16614	6.94633	6.58566	7.04246	8.21687	8.46511	8.34852	8.28502	8.28333	8.60356	8.76551	8.57653	8.48226	8.24811	8.21778	8.87401	8.6371	8.22098	8.57359	7.93424	8.6267	8.59376	8.46361
100340603	LOC100340603	membrane protein, palmitoylated 3 (MAGUK p55 subfamily member 5)-like	NA	XM_002719520//XP_002719566	7.29607	7.35634	7.95584	7.11483	7.15985	7.53684	7.63576	8.49806	7.82896	8.45505	8.17992	6.70677	6.63252	6.41005	7.30408	6.7719	7.04145	8.05	7.87451	8.28127	7.68559	5.74152	6.40579	6.30774	5.98622	6.46662	8.37472	8.45177	8.69509	8.53273	8.53002	8.32413	8.47513	8.48715	8.30798	8.51931	8.5458	8.48646	8.45728	8.11955	8.4105	7.97213	8.18609	8.11507	8.05846
100344858	LOC100344858	Membrane-bound transcription factor site-2 protease-like	NA	XM_002719970//XP_002720016	3.48572	3.84573	3.80628	3.77598	3.67593	3.95807	3.63758	4.23403	4.20605	4.33881	4.0513	3.57201	3.857	3.41726	3.80382	3.55416	3.62124	3.89142	4.09766	4.57312	4.01219	3.40962	3.49382	3.3506	3.52681	3.60564	5.19003	5.05576	4.88012	4.58822	4.72571	4.49338	4.7633	4.84151	4.6546	4.8654	5.16886	4.5829	4.70218	4.20077	4.55849	4.61297	4.84151	4.89447	4.62387
100339551	JAG1	jagged 1	NA	XM_002710971//XP_002711017	7.7674	7.29123	8.32787	6.88226	7.12379	7.08303	7.88521	8.40051	7.95396	8.35365	8.27752	6.98911	6.41357	7.33027	6.54708	6.58097	7.34704	7.68535	7.82778	8.20248	7.84847	5.99168	6.17294	7.21054	6.45343	6.30013	7.9696	8.76569	8.39708	8.2385	7.96432	8.67385	8.37398	8.51547	8.66328	9.07874	7.90998	8.5398	8.66517	8.40265	8.04539	7.69914	8.37278	8.22833	8.68792
100355615	PKP4	plakophilin 4	NA	XM_002712198//XM_002712199//XP_002712244//XP_002712245	7.00967	6.32027	6.8332	6.43971	6.39548	6.22058	6.73535	7.46944	6.87282	7.13244	6.80566	5.92978	5.90019	6.3685	6.22613	6.35551	6.31263	6.7767	6.38555	7.19669	6.52158	6.04532	5.92774	6.13952	6.10067	6.15623	7.7567	7.92968	7.52054	7.60092	7.42104	7.23871	7.15264	7.37003	6.91582	7.25168	7.87024	7.98634	7.4609	7.26447	7.7874	7.49736	6.8689	7.53285	7.289
100341928	LOC100341928	Family with sequence similarity 98, member A-like	NA	XM_002709923//XP_002709969	8.26289	8.2643	8.62687	7.98925	8.08224	7.96365	8.07521	8.67494	8.38567	8.68474	8.51588	7.67929	7.84651	7.65281	8.09739	7.7843	8.19619	8.5057	8.5271	8.93875	8.52171	7.52257	7.86584	7.65386	7.69073	7.7596	9.35572	9.79663	9.0609	8.90998	9.09021	8.76719	8.70655	8.87903	8.70712	8.88194	9.71925	10.0374	9.24996	9.17936	9.33138	9.40628	8.70971	8.85967	8.77394
100337891	NCKAP1	NCK-associated protein 1	Ocu.993	XM_002712325//XP_002712371	8.6537	8.13259	8.61594	7.97482	7.96125	7.90898	8.42147	8.92171	8.43832	9.18962	8.68549	7.82306	7.35639	7.89417	7.84544	7.67112	8.00534	8.43022	8.6273	8.92974	8.53505	7.71813	7.31124	7.63793	7.28044	7.03445	9.13297	9.33393	9.33393	9.28869	9.12243	9.26209	9.07349	9.10336	9.14388	9.06318	9.07156	9.17577	9.21536	9.09366	9.27844	8.7468	9.10451	8.90547	9.25267
100347176	LOC100347176	FRA10AC1 protein	NA	XM_002718386//XP_002718432	8.30356	7.71528	8.35037	7.69407	8.05676	8.11185	8.34619	8.6693	8.51009	8.74498	8.80785	7.24023	7.15621	7.52525	8.00183	7.57087	7.51117	8.22711	8.4582	8.67229	8.44147	7.23415	6.92318	7.62058	7.45763	7.39999	8.46113	8.63064	8.99306	9.39433	9.28473	9.36659	9.26141	8.87864	9.48404	8.99928	8.45032	8.50417	8.91084	9.02858	9.15847	8.7823	9.10969	8.69163	9.17317
100346997	PPP2R5A	protein phosphatase 2, regulatory subunit B', alpha	NA	XM_002717413//XP_002717459	10.1186	9.62488	10.0051	9.41126	9.52069	9.2707	9.65006	10.0654	10.0716	10.493	10.1783	9.16737	8.90773	9.30749	9.06549	8.94832	9.14842	9.924	10.1507	9.97847	9.9564	9.35735	8.99826	8.60174	9.00898	9.13051	10.4698	10.8808	10.4091	10.4696	10.1172	10.4499	10.6146	10.9239	10.7399	10.357	10.4928	10.8368	10.3259	10.1959	10.432	10.1948	10.499	10.953	10.8742
100354687	LOC100354687	uncharacterized LOC100354687	NA	XM_002712945//XP_002712991	7.5644	7.4247	7.66376	7.40888	7.70736	7.85362	7.72179	8.02729	8.13892	8.27429	8.2998	7.33277	7.4716	6.89712	7.26113	7.47806	7.66527	8.14155	8.08617	8.14612	7.85196	7.09718	7.37971	6.58626	7.01162	7.55642	8.57399	8.45193	8.28099	8.16043	8.57803	8.78579	9.00767	8.90693	8.79575	8.72224	8.70809	8.78444	8.09486	8.18911	8.69309	8.26559	8.82737	8.83982	8.88764
100345000	LOC100345000	DDB1 and CUL4 associated factor 8	NA	XM_002715266//XP_002715312	6.8945	6.84596	6.78054	6.95934	6.77136	6.61783	6.97321	7.40851	7.46745	7.47955	7.49754	6.74936	6.50627	6.70265	6.74448	6.63653	6.58585	7.3471	7.47522	7.02165	7.05426	6.46851	6.84033	6.60354	6.38704	6.89051	7.88719	7.84531	7.60906	7.56631	7.58023	7.92102	8.26612	8.20897	8.15372	8.10693	7.7616	7.84938	7.46352	7.45945	7.77293	7.39317	8.01637	8.03808	8.0644
100358523	LOC100358523	coiled-coil-helix-coiled-coil-helix domain containing 6-like	Ocu.5330	XM_002713078//XP_002713124	6.92203	6.77456	7.15919	7.02444	6.8455	6.82861	6.966	7.46696	7.10552	7.5667	7.21985	6.72875	6.8319	6.09229	6.96052	6.48536	6.62281	7.24634	7.18872	7.33294	6.99901	6.42307	6.87591	6.29794	6.69659	6.59893	7.86728	7.63495	7.69445	7.78019	7.98553	7.95121	8.37224	8.22769	7.98817	8.01003	7.762	7.75431	7.6378	7.27678	7.55664	7.82925	7.88485	7.97226	8.01249
100346721	LOC100346721	HD domain containing 2-like	NA	XM_002714715//XP_002714761	6.78828	6.53222	6.83881	6.34243	6.73005	6.69103	6.63259	7.23288	7.38094	7.24033	7.33797	6.59262	6.33228	6.07717	6.51315	6.44428	6.50343	7.02853	7.44892	7.23629	7.12373	5.92244	6.1354	5.81197	5.91339	6.32493	7.703	7.47385	7.39709	7.55183	7.84116	7.44139	7.69241	7.96914	7.59213	7.71782	7.79102	7.92053	7.46247	7.58378	8.09727	7.13738	7.62176	8.3358	7.77068
100356768	PTPDC1	protein tyrosine phosphatase domain containing 1	NA	XM_002708293//XP_002708339	7.55012	7.07311	7.65536	7.07393	7.45453	6.8786	7.82174	7.93061	7.83496	7.75652	7.64685	7.40415	6.8734	7.2867	6.87347	7.0823	6.97558	7.67296	8.10256	7.6445	7.55837	7.42435	6.87626	6.90561	7.17672	6.43711	7.91582	8.02736	7.84723	8.46155	8.02664	8.6615	8.74177	8.43556	8.37884	8.58123	8.18333	8.14721	7.81466	8.2528	8.31775	7.8944	8.75696	8.70609	8.63441
100339588	LOC100339588	golgi SNAP receptor complex member 1	NA	XM_002718900//XP_002718946	7.53689	7.5496	7.61219	7.23482	7.42428	7.48215	7.41684	8.05165	7.65528	7.99043	7.78941	6.76817	7.28433	7.0954	7.36209	7.16832	7.18999	7.5441	7.6725	7.95548	7.59147	7.32381	7.50649	6.97521	6.84865	7.08843	8.14785	8.55332	8.29088	8.30816	8.16532	8.50592	8.79893	8.29465	8.51013	8.49271	8.45344	8.57258	8.19695	8.12831	8.24889	8.17969	8.37508	8.27378	8.62363
100352123	LOC100352123	spindlin	NA	XM_002708282//XP_002708328	7.55642	7.23987	7.61749	7.27013	7.19142	7.30222	7.44948	7.83227	7.37711	7.86828	7.76871	7.57282	7.21461	7.14088	7.40357	7.20308	7.25774	7.73834	7.61166	8.05697	7.60304	7.37881	7.39517	6.85598	6.66694	7.16512	8.35774	8.3123	8.62261	8.53625	8.64442	8.48421	8.44564	7.97429	8.63125	8.42447	8.4564	8.4217	8.30265	8.2688	8.75705	8.05642	8.16652	8.12748	8.36583
100355637	LOC100355637	kappa B-ras 1-like	NA	XM_002716213//XP_002716259	4.76273	4.42829	4.70726	4.65086	4.31376	4.73557	4.37909	4.89949	4.50315	4.91839	4.91081	4.40462	4.74897	4.19904	4.51129	4.65821	4.44757	4.75917	4.71679	4.93643	4.72037	4.1505	4.42492	4.23422	4.18003	4.7273	5.75842	5.67565	5.78635	5.2937	5.64995	5.55912	5.46692	5.72709	5.48868	5.57846	5.71181	5.2827	5.85887	5.31089	5.55809	4.78494	5.50145	5.53612	5.50145
100346521	LOC100346521	annexin VI	Ocu.5048	XM_002710318//XM_002710319//XP_002710364//XP_002710365	8.2849	7.86565	8.47415	7.87068	8.09839	8.13054	8.33403	8.57697	8.70478	9.07863	8.87379	7.78485	7.51849	7.38062	7.78054	7.94766	8.00741	8.64933	8.71162	8.7443	8.68418	6.91398	7.06385	7.2539	7.49329	7.46154	9.30408	9.00438	8.92879	8.5867	9.01333	9.49295	9.12887	9.33493	9.31583	9.53312	9.11916	9.01047	8.78216	8.64831	9.17089	8.9228	9.31691	9.49615	9.40567
100356656	LOC100356656	TSC22 domain family, member 3	NA	XM_002720173//XP_002720219	5.19172	5.29983	5.44461	5.06656	4.77372	5.16208	5.71991	5.61274	5.99707	6.00243	5.603	5.27399	5.04783	5.27023	5.09053	4.91837	4.94398	5.99232	5.93837	5.89151	5.67724	4.96652	5.05129	4.95977	5.09989	5.05713	6.44771	6.37851	6.02788	5.76917	5.97561	6.71726	6.75884	6.46724	6.71753	5.94764	6.45805	6.07118	5.95297	5.8823	6.11323	6.07249	6.94658	6.35496	6.6555
100359012	LOC100359012	adipocyte-specific adhesion molecule-like	NA	XM_002708358//XP_002708404	6.72312	6.20493	6.76845	6.3228	6.38289	6.55658	6.6614	7.29126	6.64422	7.67277	6.99826	6.23933	5.79783	6.23128	6.41644	5.65214	6.18876	6.89832	6.66381	7.76305	7.03705	5.6708	5.74663	5.88553	5.57787	5.9532	7.41938	7.74183	7.56119	6.97919	7.15763	7.89686	7.71704	7.45256	8.05977	7.65819	7.12076	7.95043	7.47074	6.90475	7.22329	7.06814	7.73202	7.52944	8.07472
100340579	PPP1R9A	protein phosphatase 1, regulatory subunit 9A	NA	XM_002713794//XM_002713795//XM_002713796//XM_002713797//XM_002713798//XM_002713799//XP_002713840//XP_002713841//XP_002713842//XP_002713843//XP_002713844//XP_002713845	5.21196	5.00542	5.10106	4.54809	4.38625	4.65233	5.30021	5.50026	5.05406	5.30634	5.23864	4.75608	4.2524	4.93841	4.15887	4.14508	4.49315	4.8706	4.84707	4.81983	5.21006	4.49671	4.43899	4.35086	4.4462	4.31737	5.48598	6.24093	5.56181	6.17176	5.61946	5.65909	5.80114	5.40685	5.85162	5.62904	5.79165	6.07478	5.72249	5.81701	6.14653	5.20485	5.33602	5.51068	6.16821
100350542	ECM2	extracellular matrix protein 2, female organ and adipocyte specific	NA	XM_002708224//XM_002708225//XP_002708270//XP_002708271	11.1148	10.9339	11.6702	10.7394	10.937	11.4017	11.4679	12.0792	11.5473	11.9057	12.0941	9.9695	9.58849	9.75292	10.6995	10.2406	10.7725	11.5028	11.408	11.6297	11.6632	8.69855	9.18113	9.72301	9.30098	9.79607	11.727	12.2725	12.0169	12.2007	11.9355	11.7792	12.0604	12.0985	11.8064	12.0534	11.4421	12.0695	11.9732	12.3045	12.1466	11.6159	12.1873	12.1573	11.838
100338091	ARHGEF9	Cdc42 guanine nucleotide exchange factor (GEF) 9	NA	XM_002720119//XP_002720165	4.79262	4.74097	5.13297	4.24566	4.53449	4.99881	4.87979	6.09707	5.28843	6.49197	6.06768	4.39691	3.98862	4.8058	4.61186	4.17565	5.05299	5.56875	5.69332	6.12539	5.44307	3.58452	3.554	3.72422	3.44794	4.03229	5.80022	6.09731	6.2798	6.11626	5.839	5.984	6.27285	6.04891	5.97388	6.1926	5.76232	6.2269	5.96868	5.97304	5.74287	5.43382	6.21481	5.91117	6.20336
100347127	LOC100347127	hepatocellular carcinoma related protein 1	NA	XM_002709510//XM_002709511//XP_002709556//XP_002709557	5.38032	5.84907	6.19745	5.45703	5.46657	5.91269	5.54288	6.44358	6.37376	6.90065	6.40061	5.22192	5.65431	5.54865	5.77354	5.56422	5.90422	6.35642	6.3214	6.72591	6.32562	4.85527	5.53513	4.98267	5.45353	5.98263	6.90866	7.09773	6.98181	6.78095	6.82572	6.92458	6.81307	6.7342	7.05589	6.55476	7.18904	7.18499	6.72023	6.74514	6.84533	6.58771	6.77392	6.90722	6.95402
100341093	SUCLG2	succinate-CoA ligase, GDP-forming, beta subunit	Ocu.6190	XM_002713297//XP_002713343	8.33022	8.32473	8.742	8.36182	8.24362	8.1166	8.54189	8.72358	8.81425	9.25964	8.89366	8.02982	8.24502	7.88072	8.1691	8.06714	8.24943	8.86005	8.88714	8.80212	8.48816	7.40747	8.00752	7.58789	7.97754	8.24764	9.29563	9.56083	9.17682	9.04326	9.22502	9.59163	9.81444	9.36078	9.73443	9.20792	9.30076	9.56291	8.96993	8.84079	9.45519	9.25647	9.63745	9.38967	9.73444
100359212	LOC100359212	immediate early response 3-like	NA	XM_002714361//XP_002714407	6.5479	6.81794	6.79973	6.843	7.02833	6.92273	6.80619	6.77702	7.18394	6.65398	7.19452	6.60605	6.42271	6.49048	6.31511	6.84376	6.72168	6.91483	7.11579	6.1103	6.51592	6.08121	6.1901	6.41339	6.36651	6.21861	7.48695	7.42297	7.35034	7.96432	8.43926	7.52517	8.05751	7.69578	7.32052	7.49438	8.80723	7.30117	7.63434	7.46121	7.54443	7.61053	7.64978	7.59139	7.20415
100349027	LOC100349027	CCDC (human Coiled Coil Domain Containing) homolog family member (ccdc-47)-like	Ocu.5056	XM_002719474//XP_002719520	9.3196	9.32789	9.71938	9.26548	9.12056	9.29128	9.18532	9.72164	9.74891	10.0514	9.7011	8.95537	8.98762	8.51427	9.05294	9.0039	9.17066	9.66756	9.74338	9.90645	9.63533	8.83329	8.98162	8.71416	8.82667	9.07352	10.3268	10.326	10.3986	10.4374	10.2483	10.2685	10.2352	10.3725	10.5338	10.1848	10.3682	10.3248	10.2546	10.156	10.3579	10.1717	10.1067	10.2246	10.433
100343648	LOC100343648	peroxisomal trans-2-enoyl-CoA reductase	NA	XM_002712578//XP_002712624	6.16086	6.56676	6.76116	6.89354	6.17155	6.97075	6.60848	7.25143	7.20488	7.45221	7.45014	5.91752	6.92979	5.55392	6.72833	6.54015	6.71166	7.39594	7.33293	7.4793	7.14627	5.4403	6.71166	5.6386	6.08732	6.85708	7.37759	7.60507	7.86034	7.96006	7.799	8.05067	8.10198	7.52696	8.20166	7.82769	7.2824	7.83803	7.6982	7.55934	7.55323	7.00367	7.99137	7.65864	8.14698
100347517	HMCN1	hemicentin 1	NA	XM_002717685//XP_002717731	5.40886	5.27574	5.88249	5.13514	5.04738	5.29579	5.24664	5.45077	5.12138	5.93809	5.76113	5.01107	4.74437	5.15964	4.68862	4.99834	4.96383	5.12946	5.33581	5.54427	5.53167	4.83741	4.4954	5.09929	4.46038	4.79214	5.93065	6.28756	6.46082	5.94403	5.63628	6.52257	5.8201	6.15635	6.68853	6.39107	5.50303	6.04183	6.37477	6.00789	6.22098	5.54949	6.38886	6.69291	6.69449
100351532	LOC100351532	transmembrane protein 49	NA	XM_002719255//XP_002719301	6.27242	6.68457	6.83483	6.91871	6.46338	6.74592	6.58848	7.44424	7.30609	7.61708	7.59361	6.35339	6.70734	5.46125	6.53406	6.43819	6.61909	7.34946	7.23118	7.48966	6.82899	5.58492	6.36688	5.70655	5.67068	6.77162	7.61713	7.67899	7.62068	7.33205	7.85416	7.98015	8.02151	7.81726	8.27566	7.56142	7.80701	7.71187	7.51194	7.41724	7.83113	6.90522	8.19599	7.76855	8.01012
100358972	LOC100358972	putative deoxyribonuclease TATDN3-like	NA	XM_002717519//XM_002717520//XP_002717565//XP_002717566	6.11092	6.77579	6.57808	6.25019	6.27836	6.41549	6.67382	7.07397	7.04209	7.37046	7.05339	6.41043	6.78434	6.1267	6.49389	6.40496	6.25641	6.9818	6.94205	7.04916	6.77306	5.83905	6.56517	5.71158	6.07854	6.64636	7.53849	7.70299	7.3853	7.46244	7.89561	7.87092	7.99195	7.67099	7.91747	7.74324	7.23166	7.57841	7.2141	7.34004	7.68247	6.69088	7.78021	7.57796	7.98604
100347794	VPS13A	vacuolar protein sorting 13 homolog A (S. cerevisiae)	Ocu.4397	XM_002708215//XM_002708216//XM_002708217//XP_002708261//XP_002708262//XP_002708263	8.34057	8.0037	8.51134	7.68161	7.98462	7.8215	8.52595	8.71003	8.73656	8.93823	8.67952	7.80796	7.64155	7.79637	7.65824	7.60544	7.64873	8.59466	8.8047	8.72438	8.61138	7.7367	7.99628	7.70778	7.62989	7.41624	9.06425	9.16505	9.06997	8.88788	9.11185	9.43809	9.03134	9.10615	9.44088	9.3301	9.14031	9.18769	9.01922	8.792	9.23733	9.07498	9.17723	9.03091	9.58873
100357917	LOC100357917	glutathione S-transferase Mu 1-like	NA	XR_085175	10.3758	9.86922	10.8012	10.3322	10.0699	10.2146	10.6563	11.0916	10.8091	10.9923	10.9188	9.94955	9.33631	9.97164	10.2444	9.56304	10.0842	10.8887	10.8879	11.0788	10.759	9.02648	9.14501	9.52453	9.20622	9.38556	11.3567	11.3869	11.7242	11.685	11.3005	11.3824	11.4372	11.6847	11.3937	11.2733	11.2071	11.1716	11.472	11.3891	11.0427	10.8132	11.2851	11.485	11.3042
100008954	RHOA	ras homolog family member A	Ocu.6243	XM_002715765//XP_002715811	9.27127	8.59083	9.39982	8.68063	9.11458	9.43088	8.95534	9.74775	9.5583	9.92384	9.59727	9.15294	8.20837	8.46877	8.8999	8.55166	9.07828	9.46281	9.72662	9.91833	9.51847	7.42314	7.5324	7.86751	7.61943	7.93297	10.2765	10.1745	10.3524	10.1913	10.1164	9.84954	9.81235	10.1281	9.81985	9.78672	10.4518	10.4276	10.3146	10.3009	10.3708	10.3159	9.78914	10.2465	9.91213
100349423	LOC100349423	OX-2 membrane glycoprotein-like	NA	XM_002716840//XP_002716886	8.93234	8.54375	9.58003	8.12809	8.3782	8.83445	8.99771	9.91089	9.53587	9.99016	9.6638	7.85421	7.68732	7.42649	8.28805	7.84058	8.54727	9.59286	9.62025	10.1625	9.58776	6.15625	7.01903	6.89736	6.10888	7.29732	9.81877	10.4435	9.87486	9.67668	9.82902	10.0912	10.1422	10.4738	10.3818	9.88322	9.66268	10.2011	9.37028	9.34731	9.37715	9.15956	9.74736	10.0932	9.8615
100355018	UGDH	UDP-glucose 6-dehydrogenase	Ocu.8037	XM_002709393//XP_002709439	7.39299	7.47826	7.8051	7.29028	6.76618	7.41853	7.15675	8.33665	7.92419	8.46175	8.28522	6.73235	7.02326	5.96637	6.98769	6.64581	7.06978	8.04587	7.80896	8.1445	7.89133	5.57018	6.48335	6.01259	5.83959	7.08838	8.36185	8.19113	8.50622	7.76614	8.32476	8.43641	8.34729	8.18445	8.47477	8.0978	9.07461	8.3712	8.55754	8.18261	7.98745	7.9035	8.97114	8.57235	8.32915
100339004	UAP1	UDP-N-acteylglucosamine pyrophosphorylase 1	Ocu.8402	XM_002715958//XM_002715959//XP_002716004//XP_002716005	7.9026	8.15126	8.23319	7.82979	7.66132	8.00138	8.16969	8.7363	8.71248	8.86555	9.00777	7.1802	7.46536	6.93208	7.6025	7.41522	7.60083	8.37426	8.68998	8.42979	8.48152	6.48017	7.27542	6.57646	6.88814	7.10632	8.82025	8.70645	8.6364	8.60216	8.61714	9.05022	9.07588	9.17913	9.02527	8.99163	9.23588	8.91647	9.01467	9.24587	8.5342	8.3001	9.76112	9.41982	9.02513
100358716	LOC100358716	phosphatase and tensin homolog	NA	XM_002718493//XP_002718539	8.51562	8.11353	8.60206	7.84983	8.05891	8.05893	8.1247	8.68221	8.12415	8.94997	8.59075	7.99062	7.51354	7.78921	8.09245	7.87958	7.96101	8.42108	8.28389	8.61246	8.31859	7.99178	7.55077	7.8429	7.51797	7.22517	8.91066	8.96331	9.04705	9.00606	9.04606	9.12012	9.15491	8.89331	9.30063	9.08106	9.13627	9.22201	9.42211	9.19993	9.60809	9.08301	9.23712	9.15955	9.50953
100349662	LOC100349662	NIMA-related kinase 4-like	NA	XM_002713250//XP_002713296	6.80118	6.87591	6.94417	6.67622	6.6032	6.88813	6.82043	7.16079	7.19599	7.40995	7.21732	6.53058	6.72962	5.88713	6.46722	6.19626	6.66906	7.22253	7.29045	7.26546	7.1439	6.42368	6.70266	6.08531	6.266	6.68187	7.79028	7.85261	7.78279	7.54097	7.90443	7.90389	8.04299	7.87449	7.93552	7.79301	7.78098	7.5945	7.48883	7.57133	7.87188	7.46606	8.10586	7.7749	8.1432
100349029	LOC100349029	heat shock 22kDa protein 8	Ocu.5792	XM_002719801//XP_002719847	6.9219	6.49894	6.85761	6.33443	6.95718	6.92383	6.43897	7.45068	8.32336	7.55403	7.2663	5.82944	5.41806	5.9044	5.80633	6.23151	6.00389	7.51149	8.41743	7.0767	6.47194	6.22533	5.26149	5.6413	6.03713	5.4236	8.11147	8.01687	7.81916	8.08289	7.70523	7.23654	7.5729	8.55661	7.18373	7.221	8.35755	7.93469	7.55692	7.62245	7.73212	7.59475	7.42028	7.99541	7.16906
100351247	LOC100351247	candidate growth-related and time keeping constitutive hydroquinone (NADH) oxidase-like	NA	XM_002712916//XP_002712962	7.06989	6.02814	6.71496	6.10061	6.51927	6.53229	7.08757	7.54116	7.39864	7.75023	7.3742	6.59487	6.03128	5.96904	6.46893	5.73133	6.47925	7.53492	7.58127	8.18783	7.36236	5.18182	5.15052	5.57772	5.53045	5.41477	7.69155	7.91355	7.34845	7.66185	7.68773	8.14861	8.10589	7.90411	7.81851	8.04016	7.69742	8.20585	7.45728	7.61026	7.9697	7.19733	7.8546	8.10597	7.95869
100009355	SPARC	secreted protein, acidic, cysteine-rich (osteonectin)	Ocu.544	XM_002710323//XP_002710369	11.4329	11.0444	11.6428	10.9417	11.0408	11.1623	10.6533	11.9423	10.7879	11.7134	11.3518	11.0236	10.5338	10.171	10.8776	10.493	11.3367	11.9084	11.5491	12.4855	12.1358	8.3904	9.29457	9.34357	9.20959	10.2242	12.2333	12.5264	12.4539	12.4267	12.2192	11.8353	11.5796	11.7421	11.9452	11.759	11.9427	12.5435	12.7063	12.6854	12.3209	11.8968	12.3405	12.1535	12.1749
100008881	KIR6.1	inward rectifier potassium channel 6.1	Ocu.2612	NM_001082140//NP_001075609	5.26663	4.89868	5.53019	5.05901	5.01493	5.07096	4.76647	5.6034	5.30886	5.33961	5.06184	5.0145	4.55567	5.06103	4.74272	4.78878	5.15638	5.17119	5.61902	5.69096	5.35338	5.08388	4.64111	4.54248	4.70795	4.4958	6.14094	6.0389	6.00468	5.91244	5.59793	5.6123	5.32525	5.43381	5.50493	5.63908	5.74817	6.26961	6.7552	7.01889	5.84911	5.50021	7.29812	6.41225	6.21066
100348174	POLDIP2	polymerase (DNA-directed), delta interacting protein 2	NA	XM_002718931//XP_002718977	6.95424	6.84452	7.07953	6.81548	6.72691	6.82865	7.0354	7.33417	7.51939	7.47616	7.41253	6.92305	6.98196	6.41758	6.82869	6.74613	6.80692	7.33837	7.40477	7.42277	7.09541	6.81646	6.93225	6.44627	6.28605	7.05215	8.07904	8.16891	7.82224	7.62506	7.87517	8.08128	8.2538	8.29788	8.17796	8.00445	8.12017	8.16676	7.68295	7.55366	8.08379	7.59503	8.05934	8.31785	8.11297
100353779	LOC100353779	uncharacterized LOC100353779	NA	XM_002713767//XP_002713813	6.45216	6.71889	6.66208	6.30548	6.16212	6.52155	6.7696	7.88369	6.84928	7.60554	7.42628	6.27985	6.74701	6.14699	6.57254	6.25443	6.68933	7.41196	7.18221	7.84232	7.15947	5.66929	6.68803	5.38902	5.7482	6.62465	7.36045	7.96595	7.57854	7.83191	7.83258	7.53826	8.05	7.64321	7.72354	7.53685	7.67527	8.34161	7.65645	7.75231	7.66813	7.48064	8.26453	8.0077	7.82667
100352407	LOC100352407	uncharacterized LOC100352407	NA	XM_002712604//XP_002712650	6.19367	6.21585	6.33744	6.42461	6.16907	6.25281	5.99775	5.99171	6.17281	6.35578	6.36699	6.22586	6.35294	6.10883	6.39639	6.08694	6.02542	6.37058	6.25889	6.4055	6.34808	5.66509	6.39713	6.08913	5.58007	6.36415	7.17875	7.40763	7.30527	7.49362	7.38672	7.16035	7.15989	6.97407	7.47891	6.92669	7.29768	7.44449	7.15496	6.98221	7.28543	6.95879	6.84809	7.0961	7.48427
100347792	LOC100347792	glyoxylate reductase/hydroxypyruvate reductase	NA	XM_002707980//XP_002708026	7.04914	6.96945	7.51377	6.85229	7.21609	7.19578	7.37477	7.70629	7.76276	8.09402	7.98086	6.86799	6.82721	6.12299	6.96101	6.86594	7.01483	7.91464	7.7595	7.92255	7.48862	6.06663	6.504	6.51452	6.61237	6.41601	8.25361	8.23955	8.30359	8.38262	8.23059	8.38518	8.37636	8.28286	8.45162	8.02329	8.22501	8.50118	8.09885	8.17298	8.29584	8.04398	8.30302	8.29227	8.34058
100344850	LOC100344850	transmembrane 4 superfamily member 15	NA	XM_002718443//XP_002718489	7.31165	6.59203	7.43451	6.46799	7.15696	6.53191	7.15334	8.02091	8.01082	8.18221	8.00641	6.81325	5.9494	6.26331	6.34234	6.47427	5.83717	7.68453	8.16064	7.85175	7.25747	5.77886	5.47581	5.74427	5.72982	5.76085	8.16718	8.546	8.19334	7.9987	8.42569	8.15481	8.28052	8.0928	8.2827	7.86713	8.00396	8.3785	7.94773	7.94606	8.34737	7.12136	8.11642	8.02543	8.18563
100352350	LOC100352350	cooperator of PRMT5-like	NA	XM_002718786//XP_002718832	7.75101	7.16941	7.54042	6.85578	7.18571	6.95757	7.70803	8.43077	8.06011	7.95219	8.26966	7.23489	7.07631	7.49581	6.65157	6.82888	7.02199	7.97765	8.23715	8.29111	7.92121	6.76515	7.166	6.52111	6.71836	6.46604	8.60965	8.6271	8.27146	8.30789	8.33607	8.47248	8.71755	8.59231	8.70278	8.6403	8.46133	8.65776	8.22801	8.24519	8.20597	8.0972	8.85655	8.78549	8.79886
100338475	LOC100338475	plasma glutamate carboxypeptidase	Ocu.4823	XM_002710705//XP_002710751	9.75411	9.54792	10.0601	9.26026	9.59355	9.84537	10.0404	10.5925	9.93985	10.5546	10.4673	9.34435	8.80648	9.12141	9.34628	9.10375	9.68292	10.3056	10.1808	10.894	10.5583	7.7832	8.52901	8.71028	8.23485	8.97321	10.5359	10.6961	10.8867	10.8181	11.0709	10.6739	10.5501	10.6927	10.6311	10.8181	10.3508	10.4924	10.8755	11.1971	10.7273	10.3315	11.2608	11.2312	10.7956
100345783	LOC100345783	ubiquitin thiolesterase 3	NA	XM_002718174//XP_002718220	7.58806	7.72975	7.82861	7.86692	6.74017	7.42662	7.29852	7.90878	7.43274	7.92872	7.84746	7.37303	7.54009	7.3246	7.82224	7.06891	7.25794	7.80325	7.61805	7.83212	7.81497	7.24256	7.54678	7.43922	6.75221	7.20743	8.59561	8.92889	8.67511	8.67326	8.16661	8.51832	8.43155	7.97699	8.35762	8.25146	8.80153	9.2707	8.71049	8.4808	8.64025	8.69125	8.46959	8.29232	8.62673
100358976	RNLS	renalase, FAD-dependent amine oxidase	NA	XM_002718494//XP_002718540	7.02762	7.01666	7.14189	7.06627	6.9437	7.2102	7.31269	7.80614	7.3847	7.94998	7.81948	7.1777	7.13725	6.25982	7.22028	6.59555	6.9167	7.8732	7.53309	7.996	7.43533	6.13646	6.46586	6.4017	6.28327	6.70169	8.24722	8.14448	8.05481	7.86066	8.17939	8.3786	8.42553	8.23993	8.318	8.42995	8.48439	8.38899	7.96773	7.93736	8.47307	7.67892	8.38919	8.41667	8.5459
100337736	LOC100337736	uncharacterized LOC100337736	Ocu.4837	XM_002714564//XP_002714610	9.1905	8.80566	9.44551	9.21952	9.14078	9.54455	9.52034	9.97564	9.48178	9.93343	10.0771	8.82076	8.83685	8.85808	9.38989	8.90309	9.37404	9.83901	9.45129	10.1015	9.79584	8.35862	8.71761	8.55896	8.76818	9.23436	10.2976	10.1373	10.4402	10.3377	10.3438	10.4282	10.6859	10.3489	10.4732	10.5385	10.4536	10.2911	10.4619	10.2624	10.4654	10.426	10.3145	10.2907	10.4524
100355472	TBCK	TBC1 domain containing kinase	NA	XM_002717178//XM_002717179//XM_002717180//XP_002717224//XP_002717225//XP_002717226	6.33132	6.48924	6.77639	6.24097	6.3257	6.04841	6.60826	7.22838	6.84567	7.36934	7.27809	5.81423	6.32116	5.80911	6.04394	5.66894	6.32076	6.87704	6.92104	7.30961	6.87278	5.6632	6.45922	5.61245	6.06394	6.10877	7.65205	7.48651	7.23236	6.97189	7.57211	7.62364	7.69172	7.66657	7.71324	7.66766	7.70538	7.43789	7.22373	7.10756	7.76485	7.07119	7.68565	7.8478	7.61891
100347467	LOC100347467	testis expressed sequence 261	NA	XM_002709793//XP_002709839	8.98104	8.71822	9.06136	8.65785	8.92629	8.85833	8.72082	9.38668	9.18052	9.38263	9.36408	8.71709	8.69964	7.8879	8.69389	8.58657	8.68244	9.37586	9.32664	9.47679	9.13757	8.07551	8.52372	8.08752	8.43079	8.50051	10.0372	9.84969	9.70924	9.59182	10.015	9.8384	10.0183	10.1863	9.93618	9.80272	10.2435	9.93124	9.68279	9.75567	10.1392	9.66582	9.9	10.2489	9.89791
100008743	LOC100008743	cardiac junctin	Ocu.2547	XM_002710499//XP_002710545	5.42254	5.60753	6.17584	5.41805	5.58491	5.63375	5.86788	6.41391	6.30261	6.69153	6.28865	5.194	4.77496	5.45902	5.3433	5.36736	5.4033	6.14052	6.19432	6.34343	6.01025	5.06524	5.14113	4.86925	5.42889	5.28328	6.89813	7.03364	6.75408	6.60385	6.6687	6.93758	6.87701	7.23283	7.05386	6.91262	6.47653	7.03388	6.36914	6.52974	6.49574	5.98013	6.72193	7.08248	6.92011
100354523	LOC100354523	heat shock protein beta-1	Ocu.5983	XM_002711905//XP_002711951	11.1656	11.1524	11.8169	10.9151	11.1305	11.3342	11.4088	11.8585	11.6764	11.8048	11.9393	10.5366	10.0517	10.6345	10.5899	10.6026	10.9648	11.5788	11.6195	11.4638	11.5513	9.54865	9.75327	10.4858	10.0229	10.0434	12.2333	12.3763	12.2433	12.0041	11.9421	12.2149	12.27	12.5915	12.0342	12.4168	12.295	12.4863	12.2557	11.9643	11.7874	12.0266	12.1977	12.4912	11.9712
100353178	LOC100353178	androgen-induced 1	NA	XM_002714854//XP_002714900	6.94231	7.033	7.0853	6.98188	7.12669	7.08054	7.09132	7.79978	7.58696	7.77266	7.63437	6.10817	6.63288	6.06829	7.10675	6.53583	6.65333	7.58638	7.60322	7.56024	7.30382	5.04282	6.32059	6.09891	6.13888	6.85922	8.04898	8.1703	8.09121	8.08887	8.11015	8.37287	8.25192	8.34367	8.09416	8.05134	7.96695	8.00278	8.04356	8.01505	7.97584	7.63556	8.08961	8.15899	8.12929
100356314	COPS2	COP9 constitutive photomorphogenic homolog subunit 2 (Arabidopsis)	Ocu.6664	XM_002717812//XM_002717813//XM_002717814//XP_002717858//XP_002717859//XP_002717860	8.72594	8.87155	9.22578	8.5956	8.56192	8.54064	8.98662	9.56314	9.28029	9.9035	9.45303	8.16299	8.6636	8.37617	8.51707	8.26158	8.79071	9.22466	9.28816	9.61637	9.26533	7.86356	8.86869	8.24636	8.64631	8.53848	9.57833	9.88381	9.68599	9.87131	9.73141	10.2005	10.2609	10.0378	10.4565	9.95204	9.65106	9.9308	9.66707	9.8557	9.73302	9.71107	10.1692	9.8673	10.4011
100342897	LOC100342897	transforming growth factor, beta receptor III-like	NA	XM_002715496//XP_002715542	5.25984	5.96431	6.39708	6.1185	5.71085	5.55321	5.39094	6.69766	6.58693	6.6317	6.84801	5.35788	5.49752	5.08508	5.71943	5.64029	5.26245	6.42666	5.94004	5.69291	6.00727	5.10029	5.01271	5.02245	5.17818	5.17106	6.55807	6.97454	6.91907	7.14761	6.85784	6.66648	7.20684	7.16304	6.66122	7.2884	6.49848	6.77809	6.98317	6.79273	6.57321	5.98947	7.30283	7.17253	6.56847
100340270	P4HA1	prolyl 4-hydroxylase, alpha polypeptide I	NA	XM_002718425//XM_002718426//XM_002718427//XP_002718471//XP_002718472//XP_002718473	8.34733	8.32168	8.61668	8.22926	8.2426	8.5645	8.22247	8.68019	8.52563	8.83575	8.48872	8.26236	7.82584	7.7007	8.03837	8.08936	8.27404	8.7257	8.51257	9.23086	8.72437	7.603	8.13333	7.68606	7.48763	8.29657	9.78073	9.46193	9.50524	9.31978	9.33536	9.01419	9.20679	9.63036	8.92044	9.15041	9.74942	9.61222	9.42095	9.43017	9.66006	9.49042	9.12224	9.60881	9.13833
100348759	LOC100348759	DnaJ homolog, subfamily C, member 19	NA	XM_002716338//XP_002716384	9.3845	9.255	9.62322	9.18912	9.29715	9.26236	9.58806	10.0162	9.66387	9.91594	9.99329	8.97123	9.22732	8.81632	9.22445	9.07371	9.10636	9.79096	9.71066	10.0572	9.68985	8.68172	9.16648	8.64235	8.87089	9.33282	10.0869	10.0647	10.1795	10.3042	10.4244	10.643	10.7147	10.4968	10.823	10.6009	10.4041	10.4734	10.3385	10.222	10.6537	10.3693	10.7167	10.5684	10.7723
100356867	LOC100356867	MORN repeat containing 2-like	NA	XM_002709751//XP_002709797	4.51671	4.12876	4.48109	3.69084	4.06763	4.21273	4.37215	4.67418	4.53031	5.01859	4.73243	4.328	3.96809	4.37173	4.35863	3.90833	4.31686	4.45477	4.20478	4.97981	4.515	4.07433	3.95471	4.09722	3.93277	3.81654	4.92816	5.23555	5.42987	5.86589	5.72834	5.44698	5.93155	5.85708	5.51444	5.67613	4.87654	5.46897	4.83898	5.46516	5.7291	4.46238	5.01815	5.08589	5.68272
100342904	LOC100342904	annexin 5	Ocu.4140	XM_002717255//XP_002717301	12.3796	12.0703	12.5048	11.8322	12.1139	12.2971	12.5918	12.8642	12.7182	13.0524	12.9676	11.7198	11.1291	11.1094	11.6969	11.5852	11.9504	12.7523	12.8028	12.8121	12.6631	10.5146	10.7858	10.8645	10.8994	10.9559	13.2497	13.2186	13.1619	13.1676	13.186	13.3192	13.3354	13.2978	13.257	13.2674	13.2722	13.2659	13.1547	13.2765	13.3944	13.3075	13.3079	13.4017	13.3182
100346177	LOC100346177	quinoid dihydropteridine reductase	Ocu.4594	XM_002709364//XP_002709410	7.3559	7.4553	7.59065	7.25006	7.40662	7.78973	7.66713	8.26311	8.39233	8.36311	8.39789	7.36308	7.54146	6.67344	7.37068	7.25081	7.56267	8.10223	8.51517	8.34002	8.06428	6.27026	7.14288	6.50922	6.49209	7.57849	9.07564	8.79785	8.59727	8.37454	8.62454	8.82876	8.6597	9.1392	8.93451	8.54919	9.13202	9.07608	8.4184	8.34398	8.57266	8.17687	8.70203	9.25058	8.97847
100345963	LOC100345963	CG9005-like	NA	XM_002717720//XP_002717766	10.0989	9.64576	9.99522	9.21795	9.45262	9.54591	10.0865	10.1296	10.2739	10.4868	10.2453	9.27532	8.61089	8.8912	9.00148	8.90021	9.26365	10.0775	10.3831	10.0037	9.80534	8.79321	8.35936	8.45568	8.3001	8.56253	10.8925	11.1844	10.7348	10.3878	10.5786	10.947	10.8197	11.0206	10.893	10.8176	10.8432	10.7027	10.5216	10.1797	10.5525	10.1559	10.5925	10.7109	10.9057
100357476	LOC100357476	G protein-coupled receptor 85-like	NA	XM_002712012//XP_002712058	5.09059	4.07114	4.65813	4.3876	4.66869	4.66221	4.9646	5.30221	5.21889	5.03759	4.72199	4.40456	4.12762	4.16368	4.5533	4.31239	4.07922	5.20197	5.12395	5.25635	5.10596	4.05463	4.20258	3.77589	4.29456	4.28692	6.14793	6.27897	5.39503	5.33633	5.63215	5.95526	5.87079	6.20677	5.75482	5.41327	6.34683	6.39823	5.13373	5.12638	5.51934	5.21696	5.49763	6.04862	5.80209
100347389	LOC100347389	chromosome 5 open reading frame 4-like	NA	XM_002710178//XP_002710224	4.7089	4.72451	4.99986	4.88212	4.97592	4.97946	4.74295	5.71689	4.99943	5.65907	5.618	4.06538	4.8367	4.47642	4.92183	4.50299	4.90665	5.30436	5.34989	5.55696	4.6486	4.21339	4.33057	4.46768	4.8367	4.66582	5.57259	6.04486	6.3205	6.3114	5.86088	6.24136	6.13641	6.08964	6.50261	6.02024	5.52392	5.87533	6.02407	5.97601	6.14007	5.48842	5.7984	5.89694	6.26192
100355614	LOC100355614	transmembrane 4 superfamily member 12-like	NA	XM_002712109//XP_002712155	5.86156	5.56527	5.54291	5.3213	5.31791	5.21178	5.75207	5.99135	6.01279	6.9533	6.34976	5.59233	5.13865	4.68027	5.08267	5.12327	5.44741	6.05238	6.0467	6.28081	5.53085	4.76151	4.44998	4.80161	5.15937	4.94181	7.52045	6.79245	6.56191	6.21522	6.14102	7.43951	7.03503	6.54026	7.13392	6.74785	7.25496	6.47971	6.06607	5.95297	6.3847	5.75032	7.09313	6.3805	7.31503
100341927	EHBP1	EH domain binding protein 1	Ocu.905	XM_002709845//XM_002709846//XM_002709847//XM_002709848//XP_002709891//XP_002709892//XP_002709893//XP_002709894	6.90033	6.92433	7.62013	6.74197	6.9351	6.79427	7.14576	7.98071	7.58844	8.07664	7.6291	6.59861	6.36856	6.42591	6.70215	6.70423	6.91019	7.76542	7.60544	8.15558	7.67701	6.11836	6.22234	6.35795	6.09665	6.314	8.28526	8.52275	8.41401	8.12848	8.30531	8.08577	7.90568	8.30012	8.08919	7.83608	8.10957	8.49355	8.09921	8.11679	8.4801	7.80451	8.27789	8.41617	8.27832
100343572	LOC100343572	karyopherin alpha 6-like	NA	XM_002714763//XP_002714809	4.83074	4.39748	5.04478	4.85885	4.60266	4.56047	4.501	4.94887	4.99832	5.07888	5.24108	4.54493	4.60914	4.46128	4.79857	4.7096	4.12851	4.93097	5.08131	4.97974	4.71528	4.80556	4.34236	4.37948	4.31042	4.23939	6.23946	6.08074	5.84604	5.56569	5.56436	6.04217	5.83168	6.36397	5.83299	5.82988	5.94398	6.21331	5.31405	5.33109	5.57498	5.20268	5.78521	6.18109	5.43783
100344401	LOC100344401	Amyotrophic lateral sclerosis 2 chromosomal region candidate gene 4 protein-like	NA	XM_002712524//XP_002712570	6.71316	6.86956	7.20856	6.58155	6.61635	7.10929	7.06909	7.83499	7.49184	8.26659	7.85423	6.33463	6.41607	5.1034	6.37664	6.19679	6.826	7.75781	7.83999	8.04716	7.47365	4.47846	5.06269	5.01848	5.14152	5.88419	8.01996	8.07404	7.99881	7.98063	8.04005	8.17087	8.1557	7.91232	8.18256	8.15801	7.96505	7.88708	7.90679	8.00921	7.96223	7.39289	8.42576	8.10966	8.36757
100344721	LOC100344721	thioredoxin 2-like	NA	XM_002711412//XP_002711458	8.18241	8.47812	8.75138	8.37007	8.34395	8.54964	8.68489	9.16608	9.05838	9.13259	9.24304	8.31165	8.64708	7.84275	8.34436	8.41359	8.26993	9.06168	9.11272	9.07678	8.99452	7.83471	8.7179	8.00709	8.23109	8.48764	9.75269	9.69565	9.43246	9.2956	9.51538	9.83671	10.0667	9.89284	9.88153	9.75537	9.80077	9.93674	9.34634	9.18587	9.53143	9.35793	9.81145	9.95632	9.84396
100356299	LOC100356299	bis(5-adenosyl)-triphosphatase-like	NA	XM_002713411//XP_002713457	5.29198	5.42636	5.81513	5.44451	5.44356	5.55803	5.77776	6.30526	6.36882	6.02907	6.39026	5.65842	5.29208	4.43857	5.5261	5.03888	5.20317	6.36004	6.23926	5.76468	5.9009	4.86559	4.9503	5.03974	5.53347	5.41774	6.62197	6.52461	6.46875	6.51077	6.78688	6.94324	7.37018	7.266	6.81181	7.19701	6.43112	6.67341	6.33562	6.2785	6.80756	6.25731	6.7702	6.91239	6.49494
100358121	SMURF2	SMAD specific E3 ubiquitin protein ligase 2	NA	XM_002719208//XP_002719254	7.9504	7.71878	8.08954	7.52729	7.64218	7.83223	7.85892	7.96671	7.85624	8.15426	8.02775	7.68574	7.23681	7.59959	7.48069	7.5814	7.19627	7.87657	8.03253	8.15199	7.91603	7.32874	7.20821	7.32486	7.04097	7.48703	8.86304	8.77582	9.1264	8.79728	9.08284	8.55209	8.46496	8.5877	8.66648	8.58258	8.87901	8.91731	8.91863	8.86193	9.00296	8.76148	8.76014	8.83548	8.61663
100356819	ZFYVE9	zinc finger, FYVE domain containing 9	Ocu.4325	XM_002715095//XM_002715096//XP_002715141//XP_002715142	6.08532	5.76869	6.74906	5.87724	5.90668	5.51646	6.06936	7.16497	6.57479	7.03141	7.08874	6.1323	5.21399	6.16307	5.73151	5.39368	5.67264	6.11137	6.74476	7.194	6.46651	4.40768	4.34458	5.10876	4.92808	5.52851	7.14244	7.56627	7.02898	7.23092	7.14992	7.08841	7.33682	7.21864	7.24957	7.34225	7.33368	7.59674	7.50561	7.20685	7.47138	6.75754	6.9315	7.0464	7.25912
100343954	LOC100343954	PARK2 co-regulated-like	NA	XM_002709256//XP_002709302	5.73292	5.98916	6.51238	6.11744	6.00774	6.01007	6.33209	6.54413	6.56946	6.94818	7.06784	5.69515	5.93309	5.08095	5.91928	5.98656	6.08837	6.88949	6.70297	7.07798	6.6877	4.12273	5.64383	4.79859	5.31056	5.75282	7.46317	7.5177	7.20563	7.10293	7.3316	7.15283	7.6259	7.43809	7.38648	7.19663	7.39882	7.53865	7.03521	7.05309	7.42486	7.04747	7.31106	7.42243	7.35054
100352345	SCARB2	scavenger receptor class B, member 2	NA	XM_002717104//XP_002717150	5.70708	6.39021	6.84457	6.5155	6.16632	6.69705	6.13781	6.92314	6.85534	7.28953	6.7089	4.90348	5.57068	5.0532	6.088	5.66798	5.97096	6.66698	6.60717	6.93561	6.24557	4.70078	5.38125	5.07178	5.23926	6.02741	7.9095	7.53933	7.38205	7.16697	7.37468	7.14944	6.83695	7.58643	7.23975	6.62188	7.89987	7.72599	6.98886	7.15404	7.30705	7.21271	7.15017	7.58055	7.41008
100351166	WDR60	WD repeat domain 60	Ocu.4345	XM_002715015//XM_002715016//XP_002715061//XP_002715062	6.71244	6.59728	6.969	6.30232	6.7658	6.50622	7.0324	7.38445	7.25243	7.63147	7.3219	6.51501	6.43145	6.42751	6.49238	6.48917	6.54099	7.29825	7.47391	7.30264	7.188	6.30291	6.46967	6.60318	6.72039	6.32446	7.59971	7.93387	7.9414	7.86114	7.98509	7.93384	7.96053	8.18395	8.08979	7.67458	7.61035	7.74084	7.74184	7.85752	8.15057	7.69601	8.05047	8.22364	8.17951
100352418	LAMA4	laminin, alpha 4	Ocu.1644	XM_002714905//XP_002714951	10.1554	9.70458	10.7983	9.61603	9.70298	10.0404	10.1465	10.544	10.4491	10.9476	10.9073	9.73515	8.61816	9.38991	9.61775	9.21191	9.68007	10.3009	10.4048	10.4318	10.4233	8.38107	7.9412	8.99167	8.55431	8.38127	10.8218	11.1719	11.3973	11.0089	10.8053	11.3818	11.1399	11.1541	11.5362	11.4835	10.2625	10.8362	11.1054	11.0827	10.6574	10.4098	11.2892	11.0751	11.3482
100355477	LOC100355477	CDGSH iron sulfur domain 1	Ocu.3466	XM_002718483//XP_002718529	10.7169	10.2577	10.5482	10.1175	10.426	10.3361	10.6411	11.2958	11.0423	11.0917	11.2619	10.2386	9.91652	9.69583	10.1458	9.91602	10.208	11.0603	11.065	11.3397	10.9384	9.25442	9.88247	9.48871	9.68912	9.90023	11.761	11.6265	11.2812	11.1547	11.3977	11.6162	11.8328	11.8735	11.5974	11.6334	12.0634	11.8942	11.3897	11.151	11.6238	11.5526	11.6562	11.9168	11.6487
100344462	LOC100344462	proopiomelanocortin preproprotein-like	NA	XM_002710073//XP_002710119	7.37696	6.51916	6.90106	6.75936	6.93827	6.827	7.0379	7.61919	7.02058	7.35948	7.39464	6.74045	6.01674	6.47203	6.45516	6.56793	6.70303	7.11324	7.13666	7.70195	7.36693	6.19323	6.37556	6.38128	6.21835	6.46868	7.95065	7.5948	7.75828	7.83748	8.24676	7.91433	7.97265	7.92436	8.27946	7.96957	7.93878	7.89543	7.76733	7.63829	8.21435	7.57861	8.30278	8.18439	8.42906
100351691	LOC100351691	vasopressin-induced protein, 32kDa	NA	XM_002718601//XP_002718647	6.06148	6.12388	6.40441	5.94722	6.20187	6.30498	5.66405	6.62322	6.09268	6.21703	6.4364	6.16451	5.95	5.79393	6.01158	6.30048	6.23178	6.34823	6.5383	6.54523	6.26141	5.70501	5.81611	6.1598	6.06346	5.8548	7.61548	7.46912	7.27571	6.99601	7.18417	6.29308	6.5401	6.94014	6.54213	6.6042	8.4892	8.40904	7.84272	7.32359	7.99543	7.481	6.76831	7.22209	6.65667
100349755	EGFLAM	EGF-like, fibronectin type III and laminin G domains	NA	XM_002713986//XP_002714032	6.62143	6.07009	7.29661	6.15038	6.34411	6.73479	5.53534	6.56494	6.0614	6.61344	6.63239	6.35705	5.33931	5.76281	5.98317	6.27316	6.41151	6.56274	6.34448	6.89132	6.62305	4.95911	5.22961	5.25616	5.25346	5.6241	7.61644	7.91339	8.07585	7.80041	7.00889	7.45314	6.87069	7.10305	7.20653	7.35667	7.7822	7.72837	7.88972	7.31226	7.30676	7.09226	6.80323	6.9694	7.47242
100338209	LOC100338209	N-acylsphingosine amidohydrolase 1	Ocu.1331	XM_002709339//XP_002709385	8.74747	9.0066	9.43188	9.17134	8.704	8.90887	8.77265	9.65371	9.39591	10.1155	9.7348	8.1656	8.31662	7.58633	8.66747	8.30283	8.7664	9.71798	9.45975	9.99093	9.41612	7.16728	8.09899	7.49887	7.61172	8.23311	10.2814	10.7017	10.4412	10.4949	10.2588	9.97328	9.76534	9.85896	10.0771	9.36026	10.2998	10.4843	10.0752	10.1466	10.3969	9.8915	9.87511	9.77894	9.95887
100338391	LOC100338391	guanine nucleotide binding protein, alpha inhibiting activity polypeptide 2	NA	XM_002712018//XP_002712064	7.39058	6.6386	7.31695	6.19365	6.72683	7.06292	7.55279	8.15621	7.58265	8.37463	8.03229	6.17355	5.83343	5.85835	6.25969	5.89466	6.71527	7.78897	7.61441	7.91013	7.57459	5.44139	5.14013	5.9965	5.73894	5.26196	7.88252	8.46827	8.13853	7.89098	8.21785	8.33914	8.48611	8.06473	8.43397	8.43614	7.94728	8.13147	7.75802	7.60266	8.04527	7.63079	8.22873	7.96206	8.43972
100346953	LOC100346953	GM2 ganglioside activator protein-like	Ocu.7011	XM_002710320//XP_002710366	7.77706	8.02063	8.2697	8.22158	7.58555	8.14737	7.84293	8.99374	8.46769	9.05242	8.85086	7.30412	7.75961	6.59124	7.73707	7.24894	7.8943	8.78714	8.65133	9.02486	8.72419	6.09306	7.25671	5.99168	6.6993	7.87084	10.0708	9.66068	9.1556	8.83242	9.48419	8.85405	8.94187	9.03919	9.0739	8.83346	9.68567	9.35078	8.95871	8.81559	9.16532	9.00657	9.31283	9.19773	9.04611
100354112	LMAN1	lectin, mannose-binding, 1	NA	XM_002713615//XP_002713661	6.03242	6.10743	6.57808	6.4195	6.12017	6.23517	5.73528	6.57228	6.52817	6.54546	6.54834	6.18451	6.29703	5.66895	6.47741	5.74761	6.19081	6.71703	6.58757	7.01254	6.43525	5.86947	6.12973	5.67017	5.6581	6.32022	7.87351	7.46011	7.35668	7.19753	7.48822	7.04261	7.06381	7.6288	7.21078	6.93623	7.7763	7.89747	7.39135	7.24859	7.5973	7.19397	6.86232	7.69616	7.38504
100341412	LOC100341412	cytosolic malate dehydrogenase	Ocu.3537	XM_002709844//XP_002709890	10.7542	10.8035	10.8696	10.6672	10.7786	10.8014	10.9548	11.3656	11.526	11.4368	11.634	10.4655	10.6902	9.74774	10.7319	10.5945	10.7594	11.4988	11.4805	11.4364	11.2616	9.37628	10.5239	9.55855	10.2173	10.3814	12.2613	11.9982	11.4895	11.2994	11.8916	11.9454	12.1273	12.5789	11.7507	12.1231	12.4881	12.3209	11.6295	11.3888	12.0023	11.8922	12.2228	12.6932	11.8794
100344179	LOC100344179	uncharacterized LOC100344179	NA	XM_002718441//XM_002718442//XP_002718487//XP_002718488	6.69214	6.38076	6.6579	6.65417	6.98054	6.67379	6.73243	6.89365	7.11037	7.00628	6.94652	6.77197	6.62918	6.51638	6.73599	6.63754	6.71728	6.97479	7.30827	6.7157	6.92679	6.14586	6.38094	6.67643	6.6658	6.2786	7.94145	7.98283	7.67953	7.96835	8.02745	7.57457	7.59709	7.98814	7.61806	7.61054	8.00074	8.28878	7.69106	7.85369	8.28478	8.25978	7.42717	8.11943	7.61695
100339154	LOC100339154	sirtuin 5	NA	XM_002714248//XP_002714294	8.87963	8.67783	9.18645	8.6979	8.732	8.75731	9.14948	9.62556	9.45849	9.89614	9.74695	8.6358	8.43728	8.21259	8.49204	8.5676	8.38201	9.49484	9.50042	9.48461	9.27941	8.37006	8.47006	8.30581	8.39893	8.45115	9.82601	9.99426	9.66839	9.70443	9.80438	10.3578	10.6671	10.2535	10.6416	10.3173	9.76606	10.0297	9.59483	9.60033	9.98068	9.51438	10.4182	10.31	10.6772
100358493	LOC100358493	uncharacterized LOC100358493	Ocu.1674	XM_002708357//XP_002708403	6.0671	6.41286	6.2525	6.35118	5.83008	6.12536	5.89104	7.08581	7.07867	7.65511	7.04173	5.6403	6.62101	5.03036	5.88953	5.81245	5.9238	7.04511	7.18375	7.15646	6.64675	5.33327	6.16427	5.10025	5.64108	6.28014	8.37247	7.94683	7.43319	7.08037	7.24788	7.31292	7.15526	7.93744	7.29589	7.18214	8.34227	7.8475	7.23048	6.88972	7.40029	7.12058	7.20267	7.79401	7.44492
100352406	LOC100352406	juvenile hormone esterase binding protein 29-like	NA	XM_002712376//XP_002712422	5.97306	6.79763	6.70037	6.63955	6.21162	6.54411	6.53755	7.44143	7.07981	7.17524	7.37759	5.84074	6.78569	5.76934	6.54439	6.44843	6.56237	7.16938	7.15707	7.49607	6.98299	5.35263	6.72347	5.19029	5.6861	6.59757	7.65619	7.90603	7.53639	7.67255	7.59894	8.0962	8.16991	7.9879	8.11592	7.86062	7.73024	7.84878	7.38082	7.53949	7.72119	7.17944	8.0043	7.95049	8.00436
100338844	LOC100338844	acylphosphatase 1	NA	XM_002719641//XP_002719687	8.57076	8.75647	8.85534	8.18481	8.57781	8.72918	8.3566	8.95078	9.19113	9.22407	8.93075	7.93498	8.06349	7.69819	8.18831	8.23856	8.23067	8.65383	9.12582	8.6034	8.5542	7.1295	8.02167	7.68103	7.90358	7.91567	9.36139	10.1725	9.70629	9.93494	10.0932	9.33895	10.0096	9.72698	9.802	9.27828	9.20236	10.0199	9.32638	9.51858	9.79805	9.15914	9.52398	9.57188	9.65166
100342762	LOC100342762	uncharacterized LOC100342762	NA	XM_002708252//XP_002708298	4.95247	5.20526	5.42184	4.92833	4.73465	5.37788	5.13439	6.04271	5.73538	6.06041	6.0757	5.1667	4.88672	4.44648	5.17699	4.41525	4.96456	5.69288	6.07896	6.27401	5.69131	3.90526	3.80465	4.33567	4.03086	4.50116	6.68594	6.91146	6.53964	6.92696	6.60729	6.43859	6.13226	6.09451	6.45057	6.07738	6.49098	6.83115	6.53036	6.59585	6.65288	5.79716	5.97129	6.29808	6.1605
100347707	DDX58	DEAD (Asp-Glu-Ala-Asp) box polypeptide 58	Ocu.5276	XM_002708040//XP_002708086	7.72634	7.93193	8.88574	8.09502	8.107	8.12632	8.433	8.37708	8.54075	9.13619	8.44127	7.16664	7.04838	7.33088	8.11698	7.76074	8.07803	8.11523	8.57418	8.40668	7.9244	6.89097	7.24149	7.29768	7.3504	7.06217	8.85608	8.73339	9.10544	9.04752	9.03398	9.62001	9.54389	9.23035	9.66951	9.07328	9.06732	8.72205	8.94468	8.96735	8.94495	9.16551	9.34039	9.59587	9.77874
100357297	LOC100357297	dynein 2 light intermediate chain	NA	XM_002709901//XP_002709947	7.89205	6.69646	7.77159	6.65908	7.44199	7.30937	7.31889	8.59022	7.82041	8.35735	8.2674	7.21766	6.05892	6.11446	7.03074	6.71778	7.0811	7.80854	7.83864	8.47263	8.01075	4.84753	5.22842	5.35044	5.13661	5.82651	8.55647	8.64378	8.92268	8.92246	9.33971	8.19966	8.28148	8.5816	8.20596	8.3832	8.36919	8.79795	8.61462	8.57617	9.20556	7.99304	8.02781	8.39566	7.91479
100345788	LOC100345788	Der1-like domain family, member 2	NA	XM_002718841//XP_002718887	7.57478	7.76409	7.79143	7.83145	7.62862	7.85468	7.79381	8.44807	8.10983	8.37615	8.30537	7.46383	7.9161	6.8911	7.65635	7.62142	7.72243	8.30547	8.16488	8.37395	8.24777	7.2104	7.88212	6.98371	7.32069	7.66519	9.11434	9.19747	8.86379	8.65744	8.91046	8.88391	9.16212	9.01602	9.09472	8.90879	9.26496	9.32728	8.71446	8.66397	8.82427	8.61766	9.02446	9.14424	9.02144
100328952	CTNNA1	catenin (cadherin-associated protein), alpha 1, 102kDa	Ocu.1707	NM_001171142//NP_001164613	8.11649	7.77207	8.30194	7.49829	7.78983	8.01956	8.0158	8.44661	8.33613	8.70802	8.53639	7.85598	7.1321	7.41265	7.63069	7.56891	7.57134	8.41534	8.41367	8.51212	8.29515	7.2496	7.09778	7.43798	6.95499	7.46052	9.38024	9.56433	9.03422	8.70363	8.73052	9.00043	8.82147	9.11441	8.86446	8.83663	9.46967	9.87102	8.95331	8.802	9.23865	9.2965	8.83363	9.2521	9.09028
100342642	LOC100342642	Ras-like without CAAX 1	NA	XM_002715325//XP_002715371	4.90547	5.90384	5.67645	5.47735	5.28249	6.00136	5.43491	6.24223	5.80359	6.26559	6.22005	5.39886	5.47502	4.85578	5.34793	5.13873	5.63054	6.1461	5.6735	6.20488	5.6531	4.65541	5.37482	4.68093	4.55338	5.44374	7.38041	6.87826	6.67809	6.1558	6.69987	6.51043	6.55489	6.68342	6.38513	6.45715	7.46846	7.36549	6.81294	6.30291	6.91308	6.79926	6.54055	6.93556	6.39418
100340228	LOC100340228	AKT interacting protein	Ocu.3828	XM_002711521//XP_002711567	7.5691	7.52787	7.76552	7.66842	7.25618	7.71905	7.62974	8.58126	8.48188	8.65225	8.41263	7.25147	7.39762	6.63105	7.33623	7.13519	7.59704	8.50736	8.67092	8.58683	8.15169	6.32619	7.04713	6.14614	6.44011	7.36491	8.9587	9.00889	8.66207	8.39224	8.7335	9.00356	9.03899	9.19179	8.97744	8.85692	9.09825	9.05727	8.90196	8.52571	8.89541	8.6664	9.07989	9.10921	9.04035
100348777	LOC100348777	coatomer protein complex, subunit zeta 2	NA	XM_002719323//XP_002719369	8.42855	7.82665	8.49632	7.61846	8.33135	8.40533	8.35832	9.64221	8.73993	9.48334	9.32857	8.1263	7.19075	6.70717	7.9667	7.6973	8.223	9.31578	8.9718	9.93107	9.2969	5.15724	6.14143	6.37851	6.2398	6.96215	9.47993	9.31144	9.27252	9.24021	9.75052	9.49744	9.70232	9.36046	9.71641	9.58946	9.48899	9.50646	9.4816	9.68751	9.81427	9.19044	9.86298	9.40373	9.63621
100346550	RTCD1	RNA 3'-terminal phosphate cyclase	Ocu.1461	XM_002715833//XM_002715834//XP_002715879//XP_002715880	7.47032	7.85683	8.0173	7.7322	7.72503	7.9217	7.94777	8.43568	8.37043	8.68586	8.5366	7.26131	7.72525	6.91292	7.92113	7.61001	7.87918	8.56934	8.58582	8.63161	8.28982	6.30671	7.43722	6.64824	7.03784	7.79326	9.08374	9.12817	8.931	8.94697	9.01805	9.217	9.23233	9.06597	9.08071	9.01464	9.22343	9.45662	9.08939	8.8461	9.04711	9.11825	8.88593	9.10581	8.99506
100340482	LOC100340482	ankyrin repeat domain 5-like	NA	XM_002710975//XP_002711021	4.25847	3.76876	4.7989	3.78316	4.20919	4.40199	5.24494	4.27464	4.03964	5.08172	4.58489	3.86695	3.45611	3.86252	3.60528	3.95983	3.75847	4.30222	4.01858	3.95538	4.1266	3.54487	3.56413	3.90013	3.57685	3.79684	4.63212	4.86549	4.61171	4.34069	5.09732	6.05679	5.72282	5.98281	6.00897	5.95276	4.83172	5.15603	4.59752	4.32208	5.32254	4.33996	5.59767	6.08024	5.8132
100356444	LOC100356444	cytochrome P450, family 20, subfamily A, polypeptide 1-like	NA	XM_002712554//XP_002712600	6.80116	6.50412	7.0044	6.3216	6.42952	6.63564	6.9206	7.30059	6.71232	7.56765	7.12165	6.11358	6.19932	6.1547	6.59061	6.06031	6.37926	7.0043	6.81442	7.27356	6.84311	5.89039	6.1203	5.95086	6.16904	6.4993	7.72514	7.88424	8.00112	7.84546	7.82234	7.83001	7.93115	7.59312	7.93591	7.68854	7.47589	8.03403	7.78452	7.71202	7.86328	7.12313	7.8224	7.74204	8.05791
100008705	HTRA	serine protease	Ocu.6389	XM_002718748//XP_002718794	10.3123	9.28113	10.4214	9.32705	9.82529	9.98201	10.0479	10.5539	10.4866	10.5966	10.7269	9.95155	8.59563	9.28162	9.46866	9.19293	9.97436	10.3315	10.7145	10.5919	10.6339	8.19891	7.71613	8.672	8.21788	8.72057	11.244	10.894	10.905	10.6718	11.0405	11.1072	10.9108	11.4948	11.1052	11.0087	11.0296	10.8728	11.046	10.8945	11.0603	10.6793	11.2315	11.7328	11.3414
100358253	LOC100358253	sperm specific antigen 2	Ocu.8193	XR_085011	6.53014	6.83921	7.05897	6.71903	6.32996	6.63555	6.41667	6.73361	6.74361	7.2905	7.18441	6.1357	6.31682	6.29534	6.20334	6.67126	6.82208	6.56706	7.19071	6.99789	7.11645	5.95985	6.27123	5.79696	6.02583	6.64204	7.97336	8.19894	8.02584	7.71045	7.66564	7.45093	7.38162	7.52453	7.48882	7.38273	8.25158	8.2612	8.21479	7.74785	7.95377	7.65755	7.57926	7.58024	7.90206
100352279	DUSP10	dual specificity phosphatase 10	NA	XM_002717497//XP_002717543	4.94147	4.89675	5.01264	4.33431	4.60366	5.10377	5.43611	5.93964	5.84003	6.28997	6.14033	4.59038	3.98631	4.42844	4.53219	4.05731	4.6594	5.58803	5.89763	5.42898	5.29212	4.07736	4.11543	3.81146	3.87837	4.25875	5.91576	6.27247	5.80118	5.99497	5.60887	6.5237	6.47141	6.64858	6.69348	6.41381	5.86679	6.31246	5.46594	5.58044	6.01949	5.49972	6.13386	6.79195	7.06405
100346565	LOC100346565	legumain-like	Ocu.193	XM_002719593//XP_002719639	8.66482	8.74705	9.57227	8.90389	8.72263	9.12446	8.82228	9.5911	9.57404	9.89822	9.73427	8.34259	7.97547	7.54538	8.46676	8.18293	8.70892	9.59016	9.68278	9.63578	9.42867	7.29422	7.83852	7.81257	7.21662	8.08102	10.409	10.2841	10.2974	10.1091	10.2718	9.89503	9.91633	10.0712	10.1904	9.77748	10.2305	10.1178	9.90562	9.87939	10.1714	9.49463	10.0061	10.2065	10.232
100354427	LOC100354427	uncharacterized LOC100354427	NA	XM_002712379//XP_002712425	5.90026	5.91083	6.51212	5.96235	5.7302	6.32148	6.24113	7.0001	7.06733	7.11435	7.02386	5.37982	5.90229	5.68847	5.84947	5.79657	5.89543	6.91266	7.01329	7.05206	6.71832	4.9611	5.93727	4.80856	5.35389	5.98657	7.34375	7.38003	7.52291	7.10822	7.24151	7.47073	7.70521	7.75828	7.55416	7.4248	7.4678	7.40914	7.49728	6.88757	7.35438	6.94363	7.51126	7.83299	7.51386
100339965	CRIM1	cysteine rich transmembrane BMP regulator 1 (chordin-like)	NA	XM_002709765//XP_002709811	7.16554	6.47082	7.76895	6.18765	6.57271	7.20361	7.26272	7.8082	7.13506	7.64097	7.41693	6.83304	5.71368	6.22785	6.07099	6.12601	6.78521	7.37845	7.34171	7.63073	7.11311	5.6487	5.87954	6.07096	5.61372	6.15348	8.44827	8.37872	8.57694	7.96184	8.11333	7.81796	7.50411	7.81753	7.84983	7.53748	8.58199	8.84485	8.82555	7.9994	8.7539	8.36712	7.24972	7.10647	7.56327
100346654	LOC100346654	acyl-Coenzyme A dehydrogenase, very long chain-like	Ocu.8368	XR_085316	8.02826	7.67611	7.84868	7.48099	7.51347	7.78326	7.73554	7.95982	7.97998	8.06009	7.97809	7.81857	7.39352	7.59959	7.47717	7.40746	7.58288	7.78011	8.06293	7.7963	7.89032	7.80236	7.45786	7.51946	7.37523	7.00736	9.16903	8.96763	8.78928	8.6558	8.52517	8.5935	8.59422	9.03292	8.60128	8.87443	9.3603	9.34151	8.76919	8.48266	8.86018	8.81592	8.63804	9.04841	8.90854
100351022	LOC100351022	uncharacterized LOC100351022	NA	XM_002716712//XP_002716758	5.99493	5.71098	6.64301	4.86745	5.03276	5.34453	5.76756	6.99739	6.59654	7.33321	6.6935	4.92121	4.60875	5.24026	4.86651	4.38407	5.00479	6.16055	6.69693	7.05079	6.48313	3.34779	4.40387	4.41645	3.65418	4.1438	7.1009	7.34801	6.87811	6.45622	6.44615	7.2678	7.02429	7.39259	7.23975	7.02622	7.1684	7.27744	6.5796	6.31523	6.77202	5.95853	6.98421	6.91243	7.3654
100340884	LOC100340884	nuclear factor I/B	Ocu.3483	XM_002708089//XM_002708090//XM_002708091//XP_002708135//XP_002708136//XP_002708137	8.69916	8.02814	9.0917	8.06988	8.19206	8.27979	8.68172	9.21283	8.80719	9.32437	9.01919	7.67454	6.43045	7.74291	7.69007	7.25059	8.10185	8.95672	8.84305	8.99023	8.82368	6.28762	6.12421	7.8901	6.65558	6.52384	9.21682	9.43519	9.30441	9.21106	9.11291	9.85773	9.75587	9.42461	9.73556	9.91776	9.29964	9.41771	9.40396	9.20196	9.30378	8.82957	9.68008	9.56805	9.87455
100349821	LOC100349821	SBBI31 protein	NA	XM_002710406//XP_002710452	5.46728	5.34367	6.12622	5.31051	5.33444	5.63456	5.01591	7.22119	6.21923	7.45198	6.68557	5.09905	4.81394	5.1691	4.91967	4.8397	5.04469	6.69662	6.52706	7.40844	6.39008	4.15578	4.58479	4.67018	4.17875	4.52074	7.35067	7.34186	7.17208	6.1817	6.88902	6.54798	7.45893	6.93296	7.40452	6.64819	7.343	7.41079	7.09675	6.01375	6.8126	6.92861	6.94501	6.69124	7.09907
100349506	LOC100349506	voltage-dependent anion channel 1	Ocu.8262	XR_085142	9.91881	9.49574	9.69826	9.18081	9.40035	9.12031	9.61072	9.73465	9.64015	10.0183	9.78318	9.55251	9.18607	9.43805	9.17246	9.20031	9.26333	9.82668	9.71746	9.85683	9.636	9.19016	9.15925	8.94664	9.03508	9.00405	10.7743	10.8318	10.4397	10.2288	10.511	10.6876	10.7706	10.656	10.7824	10.4491	11.01	11.0105	10.4166	10.1588	10.7581	10.4527	10.7123	10.7041	10.8935
100009450	CST3	cystatin C	Ocu.6200	NM_001082706//NP_001076175	13.1544	12.1899	13.4222	12.107	12.7332	12.9138	13.099	13.5348	13.3056	13.8858	13.7416	12.679	11.5222	11.6747	12.1444	11.9973	12.7386	13.3294	13.544	13.6161	13.2962	11.4725	11.3297	11.0132	10.8863	11.8477	13.9378	13.997	13.9767	13.9385	14.1504	13.9953	13.9578	14.1508	14.1299	14.0452	13.8934	13.7349	13.787	13.8953	14.0052	13.8552	13.9813	14.0959	14.0862
100358373	SLC30A4	solute carrier family 30 (zinc transporter), member 4	NA	XM_002717889//XP_002717935	4.22317	4.39195	4.33974	4.18644	4.28349	4.26605	4.37095	4.7018	4.86876	4.97886	5.11907	3.84055	3.99878	3.86118	4.40188	4.06613	4.11296	4.96783	4.9667	5.49633	5.02709	3.87454	4.04905	3.66497	3.73573	3.8833	5.75228	5.97322	5.66944	5.53662	5.75244	5.19723	5.35399	5.76956	5.50609	5.56141	5.72161	5.93817	5.5536	5.31961	5.47153	5.1826	5.51832	5.79123	5.45389
100346333	GALNT12	UDP-N-acetyl-alpha-D-galactosamine:polypeptide N-acetylgalactosaminyltransferase 12 (GalNAc-T12)	NA	XM_002708155//XP_002708201	7.38695	7.4459	7.61389	7.28054	7.24638	7.49972	7.77353	7.87199	7.83744	7.96781	8.15813	7.16194	7.17706	7.32391	7.23981	7.13014	7.12584	7.6668	7.71438	7.8606	7.76539	7.10209	7.24146	7.17392	6.78653	7.24517	8.15956	8.45213	8.60928	8.56025	8.55103	8.79289	8.7925	8.8317	8.79567	8.84118	8.08201	8.35365	8.54992	8.62831	8.44888	8.43249	8.79787	8.88808	9.04646
100344461	LOC100344461	pseudouridylate synthase 10	Ocu.8294	XR_084906	5.3827	5.33042	5.42698	5.48473	4.77016	5.30616	5.85051	5.89469	5.78675	6.14674	5.74978	5.33689	5.41607	5.46809	5.04047	5.40297	5.32985	5.69168	5.84221	5.80362	5.89848	4.80791	5.00802	5.25265	4.73285	5.04167	6.6969	6.84119	6.44758	6.26581	6.15216	6.98571	6.95971	7.1869	6.8764	7.05702	6.44173	6.83833	6.25794	6.24723	6.31205	5.95814	6.66571	6.93682	6.98781
100009312	SPA17	sperm autoantigenic protein 17	Ocu.3286	NM_001082626//NP_001076095	5.42256	4.96544	5.25296	4.78967	5.15665	4.94157	5.50369	5.87204	5.50172	6.14497	6.19861	5.29592	5.04476	5.14301	5.16329	4.95142	4.49043	5.78926	5.77238	5.96553	5.64113	4.59387	5.03982	5.1035	4.96516	4.92213	6.51818	7.03685	6.61933	6.54362	6.8845	6.35191	6.87755	6.30855	6.41308	6.51719	6.49457	7.00147	6.22626	6.37368	6.99194	5.68098	6.24581	6.31961	6.01562
100349277	LOC100349277	dual specificity phosphatase 14-like	NA	XM_002719248//XP_002719294	5.21578	5.17139	5.73978	5.66815	5.69072	5.57938	5.3952	5.96919	6.10895	5.54082	5.80869	5.11738	5.49278	5.32529	5.55392	5.61629	5.68996	5.95193	5.93477	5.52002	5.46469	5.10029	4.95426	5.6413	5.4217	5.44204	6.47093	6.55288	6.70789	6.25794	6.09355	6.42525	7.07826	6.90064	6.50242	6.78565	7.45194	7.24912	7.35187	6.82193	6.30447	6.38418	6.74585	6.88574	6.43524
100355951	TXNIP	thioredoxin interacting protein	Ocu.7243	XM_002715643//XP_002715689	11.3675	11.4596	11.814	11.2816	11.4336	11.2182	11.4932	12.1748	12.0159	12.5105	12.0814	10.8392	10.8772	10.3292	10.8572	11.0876	10.8993	11.9806	12.0487	11.7512	11.5562	10.1071	10.5859	10.3516	10.6364	10.4629	12.6384	12.9194	12.8797	12.7629	12.7564	12.9731	12.9175	12.5192	12.8864	12.4365	12.1798	12.5227	12.3641	12.1856	12.5065	11.9854	12.7386	12.318	12.8798
100353108	LOC100353108	ribonucleoprotein, PTB-binding 2	Ocu.4022	XR_085171	7.3768	7.29618	7.35795	7.26687	7.2518	7.11549	7.02183	7.86545	7.55813	7.9897	7.92435	7.15715	7.20882	6.80863	7.14113	7.00203	7.15697	7.75727	7.71695	7.84009	7.62544	6.65413	6.97632	6.66121	6.50827	7.2034	8.69509	8.6743	8.39832	8.18862	8.47595	8.55481	8.58805	8.60206	8.59245	8.71276	8.58353	8.68511	8.39811	8.06953	8.55507	8.16126	8.54636	8.43585	8.5885
100354258	KLHL5	kelch-like 5 (Drosophila)	NA	XM_002709390//XP_002709436	6.28175	5.95076	6.00813	5.68089	5.91516	6.01788	5.65825	6.46304	6.30438	6.53085	6.43495	5.99403	6.11956	4.94949	6.01056	5.87717	6.08391	6.50422	6.24984	6.94791	6.51357	5.31254	5.78736	5.41082	5.95869	5.51824	7.84433	7.49716	7.61337	7.03375	7.82126	6.83192	6.54969	7.05974	6.50878	6.63398	8.02796	7.7936	7.72722	7.11423	7.92072	7.4472	6.67033	7.01839	6.68783
100328559	IDH1	isocitrate dehydrogenase 1 (NADP+), soluble	Ocu.5498	XM_002712618//XP_002712664	9.14912	9.24314	9.75123	9.21586	9.11564	9.19308	9.15383	9.64825	9.71337	10.0925	9.86403	8.79858	8.58664	8.15005	8.85474	8.6733	8.98172	9.81524	9.84088	9.66933	9.34141	7.8699	8.41327	8.03429	7.93487	8.6267	11	10.9238	10.2485	9.75974	10.2121	10.4194	10.5066	10.8365	10.1768	10.4059	10.8107	10.8312	10.0262	9.65238	10.4099	10.1252	10.2948	10.6714	10.251
100345743	LOC100345743	fatty acid binding protein 5 (psoriasis-associated)	Ocu.1436	XR_084937	11.1308	11.424	11.6449	11.6534	11.3984	11.2657	10.8688	11.6563	11.8653	11.9434	11.8111	10.7726	10.6118	10.1005	11.5036	11.1811	11.0413	11.7014	12.0057	11.741	11.2621	8.496	10.0981	9.46717	9.94725	9.90806	13.3099	13.0109	12.5712	12.6285	12.4257	11.9338	12.0558	12.7243	11.9597	12.0482	13.327	12.9087	12.6524	12.3222	12.5364	13.1132	11.7437	12.5925	11.9682
100358699	FGGY	FGGY carbohydrate kinase domain containing	NA	XM_002715584//XP_002715630	6.62893	7.00828	7.1231	6.61311	6.80952	6.89308	7.20795	7.22027	7.37187	7.72632	7.84568	6.00453	6.66198	6.24747	6.71896	6.47769	6.60722	7.43918	7.43262	7.40424	7.00331	5.90144	6.52082	6.226	6.19676	6.43734	7.89399	8.42126	8.06265	7.89238	8.18065	8.25855	8.31657	7.93581	8.35971	8.07624	7.90621	8.07997	7.84225	7.81023	8.33058	7.64308	8.1359	8.00945	8.39796
100348976	LOC100348976	E2F transcription factor 5	Ocu.7784	XR_084932	5.30362	5.12397	5.82302	4.80113	5.01726	4.94878	5.43694	5.80598	5.60255	6.42499	6.03214	4.94151	4.3858	4.99485	4.87203	5.07701	5.18865	5.01247	5.61928	6.17941	5.24798	4.5184	4.56935	4.40407	4.2659	4.73823	6.32259	6.46239	6.38788	6.49656	6.29207	6.45651	6.55817	6.54827	6.67559	6.3355	6.57982	6.69818	6.45341	6.24719	6.48698	5.64982	6.47714	6.77055	6.32291
100357813	2013-09-10	septin 10	Ocu.7098	XM_002709984//XP_002710030	8.99198	8.85518	9.35012	9.01356	9.31743	9.15066	9.32782	9.84259	9.61312	10.1238	10.0145	8.85273	8.35866	8.73322	8.95106	8.99433	8.7383	9.82461	9.75063	9.82198	9.75238	8.23986	7.91786	8.13407	8.40966	8.58219	10.2796	10.3339	10.4656	10.4111	10.7189	10.5473	10.4001	10.1833	10.5743	10.5167	10.3267	10.3749	10.3506	10.2222	10.7885	10.272	10.4281	10.0202	10.6231
100348677	LOC100348677	fermitin family homolog 2	Ocu.7737	XR_085288	9.41612	8.70763	9.59183	8.48714	9.04521	9.07899	9.31921	10.0249	10.0633	10.4703	10.4183	8.31073	7.40418	7.71746	8.38334	7.97945	8.45833	9.61629	10.0607	9.83235	9.55474	6.927	6.61093	7.09355	6.93536	7.44062	10.2477	9.98042	9.76712	9.77236	10.0387	10.5077	10.5734	10.5931	10.6135	10.4376	10.4251	10.071	10.0007	9.63913	10.3595	9.90522	10.3422	10.4734	10.9075
100347971	LOC100347971	lactamase, beta 2	NA	XM_002710464//XP_002710510	6.76714	6.90041	6.90976	6.54876	6.51807	6.89495	6.84484	7.27111	7.43599	7.52044	7.5125	6.52639	6.8245	5.97976	6.58571	6.61807	6.46356	7.45778	7.43037	7.71749	7.02999	5.23901	6.74521	5.55375	6.21221	6.55193	7.95645	8.04353	7.6452	7.92561	8.0873	8.21347	8.46661	8.30765	8.46836	7.95981	8.00355	8.34854	7.44532	7.62238	8.20525	7.49825	8.08077	8.46373	8.43914
100338133	LOC100338133	methionine sulfoxide reductase B3-like	NA	XM_002711314//XP_002711360	6.28878	5.85813	6.59728	5.72924	5.90918	5.74819	5.91146	6.71141	6.03985	6.39284	6.2012	5.94194	5.61863	5.94206	5.37384	5.79626	5.6101	6.11216	6.17057	6.46861	5.79153	5.59558	5.84519	5.71009	4.93981	5.15168	7.33541	7.56765	7.57213	7.26631	7.34558	6.62239	6.6436	6.87684	6.69862	6.76583	7.66381	7.65454	7.51955	7.41361	7.66064	6.908	6.61333	6.82521	6.87358
100351172	ABCD3	ATP-binding cassette, sub-family D (ALD), member 3	NA	XM_002715849//XP_002715895	5.86601	5.36735	6.11464	5.32893	5.78355	5.78711	5.57996	6.28529	5.76667	6.48083	6.0404	5.80867	5.72999	5.51596	5.54251	5.39554	5.44551	6.29052	5.70332	6.7291	5.82435	5.43581	5.343	5.48341	5.23918	5.01174	7.10443	7.3743	7.24358	7.04356	6.59512	7.22596	7.18121	6.29616	7.29074	6.969	7.11079	7.38252	6.77961	6.76893	6.88766	6.50723	7.09101	6.13212	7.32997
100354224	MORC4	MORC family CW-type zinc finger 4	NA	XM_002720167//XM_002720168//XP_002720213//XP_002720214	6.86083	5.63387	6.37504	5.68214	5.57724	5.69571	6.57539	6.71254	6.07747	6.72549	6.51403	5.43101	5.2702	6.99335	5.71163	5.12278	5.65183	6.25158	6.18433	6.43415	6.29283	6.48388	4.97362	5.34604	4.64914	5.42799	7.24194	7.5418	7.05718	7.34988	6.90578	7.08706	7.12791	7.06761	6.88409	6.97199	7.34965	7.56587	7.22372	7.37903	7.30234	6.76857	7.26207	7.19118	7.44548
100354803	DCBLD2	discoidin, CUB and LCCL domain containing 2	NA	XM_002716618//XP_002716664	9.79366	9.48489	10.2187	9.01813	9.43886	9.17346	10.4067	10.4632	10.2293	10.4112	10.165	9.0056	8.94305	9.40905	9.13508	9.00161	9.35771	10.2998	10.2068	10.0644	10.0428	8.73979	8.8844	9.2751	9.10672	9.15179	10.7308	10.907	11.0465	11.2311	10.8754	10.928	10.6058	10.6998	10.4658	10.8741	10.9994	11.3122	10.9868	11.052	11.5067	10.7313	10.4752	10.4439	10.5213
100344394	LOC100344394	frizzled 6	NA	XM_002710725//XP_002710771	6.37849	6.22779	7.10026	6.05983	5.92956	6.56465	6.61082	7.47709	6.98284	7.9492	7.36481	5.99823	5.53467	6.14976	5.79552	5.76833	6.08476	6.88332	6.92594	7.55209	6.91816	4.86035	5.0559	5.70712	4.63549	5.04581	7.57992	7.90149	7.7996	7.52768	7.17208	7.68634	7.56037	7.72565	7.69747	7.89031	7.7761	8.19903	8.04709	7.43823	7.67525	7.35945	7.63458	7.80656	8.08632
100349830	LOC100349830	glutathione S-transferase kappa 1	NA	XM_002711954//XM_002711955//XM_002711956//XP_002712000//XP_002712001//XP_002712002	7.18476	7.07502	7.44784	6.83844	6.72115	7.33899	7.45306	7.70285	8.02613	7.85294	8.05065	6.90086	6.59752	6.51175	7.09467	6.88817	7.05069	7.71371	7.8766	7.70019	7.61055	6.5103	6.67523	6.54849	6.36481	6.76166	8.70733	8.45341	8.32557	8.04247	8.40115	8.62234	8.6741	8.47654	8.66657	8.6003	8.77643	8.38113	8.13395	7.97125	8.43422	8.12298	8.37548	8.76051	8.71803
100357246	LOC100357246	junctional adhesion molecule 2	NA	XM_002716672//XP_002716718	4.0288	4.03161	4.62535	4.00091	3.94768	3.97948	3.84597	4.27868	3.91961	4.51999	4.46071	3.98378	3.72971	4.00512	3.90695	3.75325	4.3486	4.33596	4.16197	4.19604	4.35453	3.52534	3.67021	4.10939	3.77604	3.68257	4.98313	5.84927	5.51171	5.85124	4.67877	5.65415	5.26145	4.94708	5.4262	5.68469	5.18879	5.6722	5.13731	5.06511	4.53065	4.84381	5.04638	4.40276	5.77842
100339442	LOC100339442	RNA pseudouridylate synthase domain containing 4	NA	XM_002708305//XP_002708351	4.30339	4.93161	5.22414	4.99247	4.82362	5.12007	4.76895	5.19343	5.3654	5.69371	5.70583	4.35549	4.85377	4.73536	4.67351	4.51205	4.94444	5.25941	5.30766	5.79441	5.25912	4.09099	4.70099	4.53349	4.18904	5.10901	6.1073	6.56232	6.22466	6.12132	6.25636	6.45311	6.43775	6.11729	6.65193	6.07132	5.811	6.34028	5.80933	5.88806	5.98886	5.87993	6.20519	5.98351	6.61511
100338168	FILIP1L	filamin A interacting protein 1-like	Ocu.5262	XM_002716738//XP_002716784	6.67227	7.2137	7.5435	6.20008	6.15002	6.36761	6.47703	7.45477	7.26503	8.08758	7.84616	5.67824	5.59984	6.26568	6.05794	6.17195	6.62355	7.26532	7.22289	7.47153	7.2666	5.39811	5.82394	5.9651	4.83631	5.78911	8.28334	8.24809	8.08181	7.42972	7.55324	8.00357	7.67127	7.36289	8.14662	7.82063	8.44697	8.40721	8.2876	7.66483	7.88901	8.05555	7.53093	7.54714	8.16481
100340323	ARRDC3	arrestin domain containing 3	NA	XM_002713914//XP_002713960	6.30286	6.01108	5.95473	5.99457	5.55977	5.78991	5.92397	6.65577	5.81233	6.72826	6.12848	5.62577	5.51412	5.29907	5.97601	5.53441	5.38883	6.31132	5.89818	6.28478	6.05097	5.10569	5.12515	4.79148	5.50519	5.48071	7.59081	7.71639	7.38798	7.73147	7.47816	6.90366	7.29454	6.34742	6.92553	6.28992	7.44398	7.45845	6.5897	7.02478	7.28667	6.37985	7.0558	6.41512	7.12136
100344470	LOC100344470	homocysteine-inducible, endoplasmic reticulum stress-inducible, ubiquitin-like domain member 1	Ocu.6676	XM_002711534//XM_002711535//XP_002711580//XP_002711581	9.46495	9.41987	9.40174	9.39141	9.39836	9.48563	9.26563	9.82964	10.501	9.78362	9.99356	9.27706	9.32811	8.82568	9.39291	9.33136	9.50242	10.177	10.7068	9.59105	9.69425	9.0628	9.10779	8.71711	9.00063	9.33483	11.0176	11.1431	10.2183	10.4469	10.4626	10.7286	11.0855	11.3024	10.4001	10.6355	11.0079	11.462	10.1775	10.2802	10.7124	10.5661	10.9863	11.1605	10.3518
100338110	TDRD7	tudor domain containing 7	Ocu.6014	XM_002707959//XP_002708005	6.71455	6.40844	6.83607	6.11615	6.30262	5.93793	6.44522	7.44474	7.0647	7.25269	7.41213	6.30264	5.57518	5.70167	5.92727	6.46499	6.02324	7.31803	7.23258	7.31971	6.96108	5.31504	5.59316	5.63479	5.70597	5.25244	8.03937	7.74446	7.83455	7.43062	7.94362	7.71181	7.74663	7.62842	7.29467	7.71936	8.02113	7.96311	7.8261	7.45889	8.30483	7.52764	7.78295	7.60471	7.48904
100348593	LOC100348593	UNC-119 homolog	Ocu.3710	XM_002718776//XP_002718822	7.77338	7.6777	7.9308	7.5288	7.73924	7.67514	7.87264	8.3003	7.97027	8.52773	8.30834	7.642	7.39149	7.32281	7.60229	7.41526	7.50359	8.20357	7.9595	8.18177	7.97466	7.17926	7.45888	7.30327	7.13971	7.41505	8.99551	9.13795	9.1893	9.15339	9.06058	9.05831	9.30384	8.81262	9.24348	9.06355	8.85983	9.18912	8.91917	8.77849	8.76876	8.39274	8.97409	8.58121	9.146
100344060	SLC35F5	solute carrier family 35, member F5	NA	XM_002712407//XP_002712453	6.20369	6.63719	6.84192	6.33073	6.12867	6.42601	6.30546	7.53771	7.20388	7.77372	7.42033	5.56644	6.01512	5.17757	6.2401	5.7148	6.33533	7.23194	7.29807	7.7371	7.11656	4.9594	5.72221	5.41976	5.01129	5.89633	7.73898	7.96695	7.764	7.50446	7.68109	7.85234	8.00782	7.91276	7.84662	7.8136	7.71516	7.91778	7.7821	7.53938	7.53355	7.29443	7.95449	7.82658	7.89973
100342472	CAMSAP1L1	calmodulin regulated spectrin-associated protein family, member 2	NA	XM_002717672//XM_002717673//XM_002717674//XP_002717718//XP_002717719//XP_002717720	4.83193	4.71703	5.30332	4.38316	4.45252	4.67484	4.9889	5.78673	5.02979	5.96272	5.69612	3.88414	3.98147	4.42821	4.42687	4.04932	4.3206	5.32201	5.34788	6.03579	5.33322	4.03746	4.04428	4.25717	3.78313	4.19775	6.15123	6.48881	6.1404	6.36823	5.52708	6.28493	6.21151	6.27373	6.02808	5.96424	6.21958	6.21725	6.27938	5.92611	5.9058	5.31419	6.07519	5.61458	5.90912
100351193	LOC100351193	rabaptin, RAB GTPase binding effector protein 1-like	NA	XM_002719009//XP_002719055	6.23791	6.1873	6.63652	6.02432	6.15653	6.08633	6.5852	7.05051	6.3981	7.45758	6.86335	5.89332	5.74491	5.75556	5.59859	6.07912	5.93136	6.81546	6.46684	7.16488	6.60565	5.55547	5.56758	5.47889	5.31937	5.85609	7.74509	7.40468	7.67082	7.21849	7.61009	7.89406	7.86262	7.07565	7.86992	7.57505	7.31395	7.48787	7.17953	7.0569	7.72175	6.99203	7.72657	7.25278	7.94428
100357242	LOC100357242	mitochondrial carrier protein MGC4399	NA	XM_002716160//XP_002716206	6.00062	5.87631	6.56404	5.70182	6.10917	5.9517	6.22753	6.62335	6.66336	6.62117	6.89192	6.0263	5.55893	5.89218	5.82287	5.98037	6.01115	6.74667	6.72698	6.29148	6.47013	5.79357	5.82581	5.76609	5.88748	5.86981	7.53166	7.21828	7.77505	7.01888	7.37289	7.00737	7.45934	7.1206	7.08767	7.57776	7.92096	7.56176	7.82567	6.79115	7.80798	7.36867	7.29801	7.26975	7.1309
100341537	CLCC1	chloride channel CLIC-like 1	NA	XM_002715445//XP_002715491	8.06965	7.95436	8.35007	7.76015	7.69545	7.95717	8.29928	8.99323	8.70712	9.04779	8.91307	7.69753	7.38962	7.3417	7.52886	7.56232	7.68586	8.68789	8.7491	8.8659	8.54435	7.38962	7.273	6.90548	7.15861	7.5092	9.21785	9.38164	9.25049	9.35315	9.2066	9.56624	9.48243	9.2437	9.63633	9.34894	9.37977	9.61263	9.17266	9.12595	9.38404	8.96252	9.33808	9.26965	9.63238
100354419	LOC100354419	acute myelogenous leukemia 1 translocation 1 protein	NA	XM_002710686//XM_002710687//XP_002710732//XP_002710733	5.38021	5.96448	6.54309	5.56888	5.53069	5.74194	6.14429	6.7049	6.22493	6.92729	6.58141	4.84589	4.8998	5.39915	5.15613	5.1337	5.55711	6.00498	6.3775	6.48831	6.16236	5.16346	4.75028	4.84044	4.89952	4.28624	6.80443	7.31325	7.44907	7.1396	6.92641	7.15962	6.74605	7.02084	6.7607	7.09927	7.03608	7.27098	7.09919	7.03727	7.06579	6.88184	6.7751	7.06004	6.82969
100354219	LOC100354219	ABC transporter A subfamily member, A8a-like	Ocu.5830	XR_085343	7.73095	6.85344	7.63701	6.41769	7.17401	7.35311	7.19684	7.78059	7.54074	8.33889	7.51822	7.04675	5.56185	6.77453	5.89217	6.62651	6.71974	7.30045	7.70989	7.77571	7.23518	5.65101	5.5638	5.95839	5.51382	6.23519	8.03795	8.22159	8.25641	8.29197	8.431	8.4187	8.01587	8.14777	8.31366	8.07161	7.91873	7.97943	8.51478	8.58423	8.62034	7.63354	8.65872	8.43405	9.0014
100338988	LOC100338988	coiled-coil domain containing 126	NA	XM_002713714//XP_002713760	6.02379	6.07653	6.31155	6.15076	5.41064	5.83771	5.46897	6.73734	6.70926	6.94293	6.55655	5.61632	5.71446	5.54041	5.81783	5.24806	5.58441	6.41785	6.82825	6.18479	6.21514	6.04888	5.48327	4.88256	4.56834	5.6527	7.20525	7.64913	7.29243	7.11193	6.79489	7.45047	7.71305	8.04766	7.57332	7.27518	7.35391	7.50461	7.0107	6.68467	7.11725	6.48696	6.98571	7.45083	7.20359
100346143	LOC100346143	CG11048-like	NA	XM_002719843//XP_002719889	5.12897	4.08519	5.34393	4.5494	4.65082	4.6254	5.12533	5.86792	5.86015	5.27843	5.3	4.41219	3.69925	4.10735	4.64304	3.87764	3.98199	5.65612	5.65892	5.05142	4.66316	3.56141	3.61398	3.88243	3.62452	3.88761	6.0184	5.58018	6.38568	6.31994	6.2975	6.1565	6.11701	6.49271	5.21821	5.33112	6.04649	5.5188	6.40199	6.49848	6.12953	4.99781	6.47494	6.54262	5.44204
100008890	NR3C1	nuclear receptor subfamily 3, group C, member 1 (glucocorticoid receptor)	Ocu.6308	NM_001082147//NP_001075616	9.09282	9.18766	9.46896	9.31714	8.98367	9.10456	9.45096	10.0681	9.89961	10.0025	9.94699	8.76084	9.01505	8.84399	9.1933	8.8677	9.13814	9.7207	9.74114	9.78478	9.56492	8.43647	9.03033	8.70536	8.68139	9.15018	10.2144	10.6931	10.4016	10.4732	10.1147	11.0306	11.0031	10.9441	10.7338	10.8893	10.2807	10.5419	10.3479	10.3128	10.2096	9.78222	10.9083	10.8539	10.6324
100340152	PON2	paraoxonase 2	NA	XM_002713792//XM_002713793//XP_002713838//XP_002713839	9.21166	9.5068	9.44201	9.4586	9.48107	9.84655	9.59298	10.3039	10.2243	10.4819	10.2327	9.0175	9.33161	8.45662	9.38141	9.3696	9.43918	10.1903	10.2718	10.0045	9.76564	8.69049	9.41717	8.14199	8.95858	9.43558	11.0448	10.9054	10.7961	10.85	11.0985	10.5189	10.7277	11.0123	10.6033	10.532	11.2046	11.1765	10.7384	10.785	11.3968	10.9581	10.511	10.9287	10.6358
100352493	ACSM5	acyl-CoA synthetase medium-chain family member 5	NA	XM_002711766//XP_002711812	6.3658	5.38537	6.01124	5.00705	5.95678	5.91944	6.4704	6.5286	6.10844	7.11872	6.98414	5.87089	5.26965	5.15485	5.33822	5.51889	5.78477	6.74851	6.70868	6.71572	6.84818	4.65465	4.73344	4.9526	6.01509	5.13795	7.603	7.3332	5.68169	5.96058	6.94735	7.69192	7.88521	7.60988	8.12293	7.89713	7.56195	7.66851	5.70943	6.18601	6.99346	6.69015	7.86841	7.58546	8.31004
100008633	PLAU	plasminogen activator, urokinase	Ocu.2313	NM_001082011//NP_001075480	6.88602	6.87435	7.42604	6.67602	6.55332	7.03663	6.79479	7.49299	7.25384	7.57732	7.51335	6.57436	6.16991	6.81773	6.62124	6.70112	6.93101	7.2825	7.43455	7.4298	7.34646	6.17867	5.73656	6.3912	6.11719	6.09963	8.06071	7.82937	8.41068	7.89107	7.89678	8.15444	8.00519	7.76731	7.93965	8.02436	8.85528	7.79555	8.40972	8.30351	8.18034	7.87075	8.59756	8.56632	8.25203
100340751	LOC100340751	GABA(A) receptor-associated protein like 1	Ocu.910	XM_002712818//XP_002712864	6.54185	7.33391	7.32671	7.3637	7.16152	7.20244	6.99339	7.43145	7.08207	7.43439	7.36925	7.24117	7.38526	6.41932	7.16606	7.04585	7.07748	7.13538	7.48891	7.06872	7.11206	6.40939	6.76648	6.43842	7.073	7.44311	8.67294	9.35627	8.74215	8.49222	8.51659	7.77874	7.87738	8.13855	7.91697	7.75731	8.60693	9.47642	8.35711	8.42569	8.63323	8.29042	7.77584	8.09533	7.95117
100349091	LOC100349091	heterogeneous nuclear ribonucleoprotein F-like	Ocu.8418	XM_002717034//XP_002717080	7.02228	6.40786	6.8055	6.45953	6.24041	6.29173	6.35206	7.51996	6.71326	7.58422	7.27137	6.14822	6.19889	5.76811	6.01137	5.95636	6.74355	7.26272	6.84259	7.56223	7.14577	5.81972	6.57052	5.7246	5.98755	6.34671	8.10565	8.0445	7.81294	7.80268	7.82732	7.9302	7.86224	7.66374	7.93497	7.78461	8.25896	8.19487	7.88701	7.44189	8.05635	7.72986	7.69197	7.71378	8.07087
100346781	LOC100346781	hydroxysteroid (17-beta) dehydrogenase 4	Ocu.3523	XM_002710398//XP_002710444	8.67518	8.95724	9.31001	8.98028	8.70271	8.74864	9.11469	9.62121	9.65221	9.88577	9.58649	8.43455	8.79723	8.53596	8.78206	8.77952	8.57693	9.75118	9.65444	9.66587	9.06737	8.13991	8.93244	9.00644	8.26072	8.75233	9.89045	10.1236	10.1788	10.0988	10.3638	10.7923	10.954	10.6026	11.2425	10.4384	9.68635	9.86651	9.85487	9.76341	10.0459	9.61117	10.6694	10.3815	11.1096
100339149	LRIG1	leucine-rich repeats and immunoglobulin-like domains 1	NA	XM_002713424//XP_002713470	4.74646	4.48913	4.80903	3.85168	4.14803	4.1897	5.20433	5.15557	5.19005	5.24966	5.16633	4.59771	3.66956	3.68264	4.05602	4.10873	3.56718	4.59993	5.0049	4.63124	4.90583	4.34317	3.64435	3.76715	3.55777	3.74193	5.93751	6.28279	5.3246	5.13327	5.70938	5.81949	6.28323	6.83055	6.82881	6.16236	5.41729	6.08952	5.20137	4.63582	5.47467	4.48377	5.07425	5.90149	6.09223
100347546	LOC100347546	RAB30, member RAS oncogene family	NA	XM_002708665//XP_002708711	6.27368	6.60515	6.88714	6.30422	5.78002	6.02814	6.18907	7.39396	7.0386	7.17067	7.02648	5.22389	6.29513	5.88576	6.20783	5.63926	5.74093	7.12594	7.09292	7.43761	6.99755	4.33697	5.99031	5.21299	5.05452	5.28491	7.51969	8.03582	8.10675	8.39006	7.4298	8.21606	7.81241	7.82662	8.19278	8.03731	7.31523	7.69332	7.31813	7.33836	6.98224	7.24856	7.35548	7.4957	8.05721
100349238	LOC100349238	antagonist of mitotic exit network 1 homolog	NA	XM_002712708//XP_002712754	6.51491	6.67728	7.10171	6.83971	6.37231	6.91213	7.10266	7.49898	7.60388	7.71703	7.7914	6.35526	6.70919	6.07507	6.83053	6.50611	6.75849	7.69013	7.6412	7.63336	7.38942	5.50853	6.32279	5.66796	5.82073	6.88736	8.1734	8.06655	8.00818	7.62904	8.05124	8.63682	8.61341	8.46617	8.47901	8.42131	8.44436	8.34408	7.83943	7.61902	8.23958	8.27643	8.47406	8.26968	8.42745
100350109	LOC100350109	synapse associated protein 1	NA	XM_002719916//XP_002719962	9.16624	9.10174	9.25433	9.1757	9.15128	9.08215	9.07927	9.40435	9.38031	9.52301	9.47771	9.05367	8.99338	8.82784	9.03502	8.94402	9.20258	9.47604	9.60952	9.4961	9.33953	8.71844	8.68503	8.64717	8.88437	8.88699	10.5206	10.5303	10.3001	10.264	10.4095	10.4872	10.4941	10.4629	10.3945	10.2688	10.6696	10.6041	10.1773	10.2275	10.6448	10.415	10.3825	10.5901	10.4807
100008892	LOC100008892	PPAR gamma 3	Ocu.2191	NM_001082148//NP_001075617	9.66548	9.11645	10.0685	9.27002	9.36825	9.36007	9.85893	10.1097	10.3107	10.3788	10.7294	8.88195	8.12435	8.42818	8.99781	8.67111	8.7768	10.1019	10.2562	9.80013	9.99926	7.7305	7.73466	8.21279	7.57872	8.14693	10.729	10.8114	10.7094	10.7171	10.4359	10.8239	10.9006	10.8973	10.815	11.0518	10.7862	10.8984	10.6736	10.5611	10.7179	10.4717	10.5836	10.8597	10.7897
100342025	LOC100342025	tocopherol (alpha) transfer protein	NA	XM_002710502//XP_002710548	5.43335	4.4322	5.23942	4.7128	4.75484	4.67409	5.5527	5.58827	5.66272	5.85113	5.311	4.62833	4.73213	4.45438	4.74929	4.2854	4.60462	6.02686	5.71623	6.02336	5.02902	4.77598	4.3041	4.62231	4.4969	4.04841	6.23546	6.4345	7.31377	6.8986	6.82572	5.34273	5.63332	5.77873	5.7581	4.90331	7.02183	7.23278	7.34283	6.67692	7.61347	6.29516	5.70216	6.10106	6.15721
100346008	LARGE	like-glycosyltransferase	NA	XM_002711417//XP_002711463	4.83876	4.99253	5.32886	4.61263	5.1239	5.24735	5.32261	5.28498	5.18571	5.80884	5.66274	4.53503	4.73946	4.54768	4.54377	4.94835	4.80536	5.37277	5.15094	5.28319	5.03318	3.34794	4.0642	4.50112	4.06829	4.62065	6.37202	6.57032	6.53484	6.47023	6.40316	5.84988	5.71353	6.18495	5.89102	5.91946	6.62523	6.46497	6.78178	6.44457	6.91351	6.0618	5.90398	6.24026	5.93928
100354682	LOC100354682	tetratricopeptide repeat domain 21B	NA	XM_002712247//XP_002712293	6.66815	6.98748	6.98032	6.89825	6.52325	6.96521	6.92954	7.36894	7.4312	7.91983	7.56072	6.3982	6.9544	6.37302	6.92039	6.61933	6.76945	7.5207	7.51723	7.62721	7.41202	6.0931	6.7953	6.37066	6.56011	6.86837	8.1537	8.0826	8.24488	7.83927	8.25477	8.90289	8.71728	8.26089	8.93233	8.62665	8.2589	7.94592	7.99393	7.85041	8.37872	7.33553	8.61529	8.01624	8.68618
100354015	LOC100354015	CG6405-like	NA	XM_002710574//XP_002710620	9.1452	8.78875	9.33756	8.65638	8.87154	9.00833	9.15283	9.83111	9.14541	9.61709	9.81396	8.71692	8.4183	8.47002	8.77282	8.10469	8.85406	9.43635	9.27028	9.86263	9.67676	7.22473	8.3271	7.9691	7.57038	8.19645	10.048	10.2676	10.2557	10.3884	10.3499	10.2615	10.4245	10.3128	10.5241	10.4368	10.1469	10.3728	10.1936	10.1826	10.428	10.1808	10.2643	10.2892	10.5243
100343924	LOC100343924	methylmalonyl CoA epimerase-like	NA	XM_002718291//XP_002718337	8.45007	8.42207	8.34935	8.36649	8.17691	8.46366	8.48974	8.64822	9.19769	8.71383	8.88383	8.44055	8.50346	8.05895	8.25127	8.1798	8.37614	8.73408	9.09682	8.605	8.49404	8.02007	8.54707	8.09695	8.08161	8.37819	9.85241	9.70537	9.34488	9.4373	9.6352	9.82507	9.99112	10.1862	9.71311	9.67498	9.92429	9.86451	9.2083	9.39567	9.84797	9.57661	9.79294	10.2791	9.82519
100358429	LOC100358429	AMACR protein-like	NA	XM_002714121//XP_002714167	4.71707	4.98314	5.7309	4.99236	5.03964	5.16494	5.26855	5.99384	5.78843	6.26576	5.9818	4.72957	4.68767	4.80723	5.09524	4.82012	4.89392	5.96863	5.8351	5.99892	5.42351	4.44866	4.9401	4.92075	4.53939	4.62504	6.50177	6.62839	6.64126	6.25534	6.72388	6.66576	6.5227	6.74745	6.66121	6.51211	6.73641	6.89441	6.47738	6.11266	6.82404	5.61843	6.58162	6.8987	6.80911
100009149	TNFAIP6	tumor necrosis factor, alpha-induced protein 6	Ocu.1805	NM_001082311//NP_001075780	8.02323	9.06161	9.38467	8.70105	8.21406	8.11568	8.55547	8.04009	7.84131	9.35745	9.18536	7.29738	7.87592	7.3193	8.66734	8.13422	7.77795	7.87172	7.52267	8.25791	8.2698	6.14164	7.90321	8.07471	7.78485	7.3799	9.46964	9.68845	9.56382	9.57911	10.0264	9.41837	9.34	9.21657	9.55386	9.28981	9.89896	9.32222	9.40276	9.33493	9.56025	8.95073	9.20614	9.78574	9.67602
100338834	LOC100338834	uncharacterized LOC100338834	NA	XM_002717246//XP_002717292	5.14717	5.7674	5.84254	5.43519	5.02837	5.73457	5.45047	6.21021	6.10494	6.45257	6.3017	5.20611	5.56114	5.04361	5.4778	5.37367	5.79191	6.11657	6.0504	6.45096	6.14054	4.90446	5.28972	4.58426	4.72288	5.45118	7.30556	7.43534	7.33274	7.03366	7.37315	6.84986	6.96979	6.77593	6.6227	6.60217	7.42151	7.56748	6.62745	6.77421	7.3047	6.43643	6.95446	6.72799	6.756
100009177	LOC100009177	pro alpha 1 type III collagen	Ocu.243	XM_002712333//XP_002712379	12.6676	12.9398	13.4936	12.433	12.8821	13.018	12.6247	13.2621	12.3847	13.1268	12.9313	12.4351	11.8127	12.364	12.2147	12.2488	13.0972	12.9171	12.6035	13.6547	13.3121	8.11719	11.0123	11.8405	11.5256	11.3874	13.8896	13.9356	14.0511	14.0527	13.9009	13.8084	13.671	13.6387	13.8741	13.9147	13.8691	14.0153	14.2378	14.2943	13.9899	14.021	14.2792	14.1646	14.184
100357836	LOC100357836	propionyl-Coenzyme A carboxylase, alpha polypeptide	Ocu.1524	XR_085050	7.82862	7.56541	7.74023	7.29677	7.64119	7.27576	7.66055	8.30684	8.37038	8.80494	8.56089	7.37325	7.24455	6.61108	7.20796	7.21832	7.18383	8.52022	8.53883	8.50576	8.29118	6.88523	7.2134	6.73476	7.16697	7.17761	9.06681	9.26808	8.58915	8.75735	8.96615	8.98811	9.17647	9.21809	9.23448	9.12247	9.2665	9.46177	8.60144	8.55193	9.34813	8.58865	8.9645	9.08672	9.371
100101596	LOC100101596	cathepsin F	Ocu.762	XM_002709231//XP_002709277	5.91905	5.12435	5.63042	5.10484	5.66674	5.39577	5.74959	6.51099	5.70034	5.87476	5.79274	5.5066	5.03178	4.99406	5.14256	4.83258	5.25993	5.99313	6.00799	6.51751	5.61322	4.44549	4.29577	4.50025	3.99785	4.80417	6.85492	6.76555	6.81349	6.69273	7.1997	6.80345	6.66549	6.80748	6.60012	6.45428	7.01009	6.93775	6.85892	6.90241	7.07661	6.28566	7.08987	7.27745	6.47122
100352022	LOC100352022	protein tyrosine phosphatase-like (proline instead of catalytic arginine), member b	NA	XM_002716611//XP_002716657	8.10728	7.88149	7.99828	7.75944	7.62551	7.90947	7.83862	8.45928	8.26182	8.49944	8.32884	7.40022	7.73357	6.9832	7.86423	7.39609	7.50534	8.52689	8.21417	8.39801	8.06498	6.68386	7.30673	6.74019	7.01286	7.56681	9.39031	9.50144	9.05459	9.22159	9.06724	9.47676	9.45252	9.28754	8.98448	9.30281	9.31597	9.49431	8.91427	8.86603	9.14086	8.51909	9.03141	9.31813	9.13765
100356012	LOC100356012	cytochrome P450, family 4, subfamily V, polypeptide 2-like	NA	XM_002709333//XP_002709379	8.05025	7.26494	7.83381	7.16861	7.41208	7.40717	7.91447	8.51252	8.60116	8.69083	8.34361	7.20283	6.34108	6.72384	6.66684	7.40125	7.01907	8.26654	8.45198	8.14277	7.92028	6.2632	6.29876	6.57868	6.86514	6.57971	9.71756	9.71914	9.24898	8.76683	9.33015	8.47973	8.41364	8.6608	8.43716	8.21653	9.74743	9.82592	8.93354	8.60595	9.84774	8.85121	8.35032	8.56883	8.69854
100008683	SCP2	sterol carrier protein 2	Ocu.2203	NM_001082035//NP_001075504	10.5402	10.56	10.537	10.5033	10.476	10.6528	10.316	10.7475	10.858	10.9383	10.8908	10.1735	10.4206	9.78825	10.4141	10.3917	10.4557	10.8533	10.86	10.8708	10.6673	9.65473	10.3457	10.1515	10.2135	10.4321	11.7232	11.9038	11.819	11.9315	11.8761	11.688	11.7427	11.6644	11.8597	11.505	12.0055	12.0427	11.6651	11.8488	12.0544	11.8605	11.6891	11.706	11.9434
100339741	FYN	FYN oncogene related to SRC, FGR, YES	Ocu.4754	XM_002714925//XM_002714926//XM_002714927//XP_002714971//XP_002714972//XP_002714973	6.28502	5.99719	6.68771	6.10658	6.30365	6.51917	6.32314	6.99436	6.62471	7.11813	6.79526	6.17892	5.90542	5.58931	6.27453	6.23516	6.20095	6.93291	6.8653	7.22073	6.87704	5.83947	5.42075	5.60685	5.35641	5.86349	7.60451	7.88347	8.04563	7.87638	7.53549	7.31557	7.31637	7.77731	7.47709	7.41839	7.7844	7.9911	7.93555	7.76117	8.0321	7.81621	7.4951	8.07185	7.65513
100346982	LOC100346982	A kinase (PRKA) anchor protein 12	Ocu.4796	XR_085150	7.58415	5.79221	6.74566	6.20572	6.61832	7.0893	6.49127	7.46077	6.45352	7.11361	6.75834	6.52801	5.78025	6.1941	6.18611	6.41165	6.68107	6.67668	6.19085	7.35142	7.0235	6.05035	5.367	6.01831	5.95724	5.35775	8.09885	8.04367	8.67875	8.44258	8.49303	7.62995	7.67943	7.36085	7.33321	7.59392	7.65069	7.89947	8.42736	8.4365	8.16199	7.90234	7.56435	7.28018	7.23306
100343956	LOC100343956	OCIA domain containing 2	Ocu.1383	XM_002709431//XP_002709477	9.82116	9.8674	9.91421	9.81259	9.67921	9.70772	9.9117	10.3902	10.4989	10.5659	10.6549	9.48797	9.77696	9.15409	9.52395	9.53759	9.2956	10.3637	10.5464	10.3673	10.1618	9.28274	9.82988	9.40756	9.61836	9.30034	11.219	11.1447	11.0461	10.8329	11.1802	11.0074	11.147	11.0703	11.1688	11.0998	11.4886	11.4712	11.3663	10.9843	11.4589	11.1363	11.2536	11.2857	11.2583
100346706	LOC100346706	solute carrier family 39 (zinc transporter), member 10	NA	XM_002712357//XP_002712403	6.80247	6.54924	7.02149	6.15696	5.02381	6.90505	6.99624	8.01894	7.04238	7.67819	7.578	5.91468	6.1566	5.83123	5.92677	4.91381	6.63105	7.26454	6.92919	7.55085	7.42155	5.45998	5.94624	5.79772	4.37295	6.44801	8.56834	8.24753	7.98179	7.83156	7.03617	8.7118	8.27904	7.70198	8.31546	8.61592	8.39574	8.10716	7.70946	7.39643	6.66169	7.68672	7.82856	7.39068	8.0821
100343879	LOC100343879	heparan sulfate D-glucosaminyl 3-O-sulfotransferase 1	NA	XM_002709358//XP_002709404	5.15037	4.97842	5.99236	5.13556	5.1825	5.18099	5.66464	5.86524	5.23826	6.91058	5.99993	4.55949	4.72632	4.93087	4.88012	4.86725	4.94444	5.83534	5.911	6.72551	5.60986	4.6757	4.80349	4.87554	5.15988	4.35267	6.03076	6.19169	6.55487	6.50805	6.84568	6.63504	6.55669	6.24134	6.56125	6.59361	6.05811	5.87592	6.8839	7.18276	5.73048	5.86363	8.08365	7.89879	6.93619
100339467	LOC100339467	collagen triple helix repeat containing 1	NA	XM_002710591//XP_002710637	9.52775	7.78593	8.90461	8.7792	9.20106	9.12282	8.29194	10.7164	8.48052	9.91137	9.04895	9.23776	8.63786	8.26822	9.26243	7.09235	8.76806	10.2466	9.04808	11.121	10.421	4.07896	6.13265	6.07966	5.67198	7.35739	9.32442	10.2437	10.0405	10.2792	8.49561	10.629	10.8133	9.78448	10.5168	10.6909	10.0424	11.0456	10.8269	11.2815	9.61769	9.86798	11.3846	10.6375	11.1742
100341970	AS3MT	arsenic (+3 oxidation state) methyltransferase	NA	XM_002718636//XP_002718682	6.23791	5.74952	6.11153	5.79414	5.74536	6.33582	6.19279	7.19472	7.1297	7.35558	7.25583	5.61687	5.26719	4.82648	6.00102	5.46113	5.4956	7.14935	7.2485	7.31193	6.89905	4.58697	4.31393	4.29674	4.72938	4.95558	7.59837	7.61957	7.43083	7.64821	7.59182	7.55554	7.99139	7.96537	7.76973	7.3618	7.53393	7.47643	7.16565	7.57869	7.5691	6.73666	7.61754	7.94339	7.52803
100345110	WSB2	WD repeat and SOCS box containing 2	Ocu.7037	XM_002719787//XP_002719833	4.34753	3.82909	3.92952	3.96281	3.72551	3.86445	3.67438	4.4103	4.1143	4.13836	4.21442	3.83232	3.56694	3.61745	3.96375	3.90222	3.81151	3.89423	4.10993	4.12187	4.23023	3.16389	3.53544	3.47555	3.89218	3.78001	5.51208	5.85627	5.45903	5.2019	5.10798	4.6092	4.89859	5.09789	4.7771	5.10471	5.99639	6.06206	5.5371	5.13277	5.40925	5.33634	4.60237	5.45767	4.75469
100328787	HOXA7	homeobox A7	Ocu.7685	NM_001171402//NP_001164873	5.30174	4.90942	5.83571	5.70233	5.32251	5.11484	5.507	5.80372	5.95233	6.38524	6.02712	5.27515	5.0959	5.30227	5.33507	5.24876	5.57812	5.73761	6.08024	6.13655	5.32175	4.5928	4.4002	4.95432	5.16626	5.0912	6.86526	6.75196	6.7513	6.9266	6.4722	7.22986	7.09351	7.03174	6.73984	7.3571	6.7068	6.44906	6.72249	6.81606	6.63949	6.1721	7.08342	6.97028	6.93366
100358521	LOC100358521	long-chain acyl-CoA dehydrogenase-like	Ocu.6064	XM_002712562//XP_002712608	10.5374	10.7439	10.7915	10.5291	10.8058	10.7152	10.7977	11.0583	11.347	11.3162	11.281	10.0864	10.3587	9.64187	10.3555	10.4615	10.5009	11.0894	11.3536	10.934	10.9174	9.7549	10.3441	9.87586	10.1631	10.4128	12.1667	12.0138	11.7168	11.7493	12.0537	12.0818	12.1699	12.1475	11.8758	11.917	12.3158	12.345	11.9101	11.6439	12.3986	11.8847	11.8756	12.1336	12.0671
100354158	LOC100354158	parvin, alpha	NA	XM_002708620//XP_002708666	5.10632	4.67919	5.38702	4.45519	4.60555	4.66626	5.08996	6.27778	5.49808	6.15974	5.97453	4.75207	4.25942	4.32675	4.57003	4.32923	5.20916	5.59971	5.66592	6.10203	5.49068	3.25334	3.96251	3.83419	3.85429	4.33532	6.63229	6.65282	6.7261	6.48877	6.33129	6.30056	6.67375	6.47075	6.33543	6.40725	6.39741	6.74228	6.66797	6.24572	6.29235	5.70088	6.48421	6.44708	6.22214
100344302	ALDH7A1	aldehyde dehydrogenase 7 family, member A1	NA	XM_002710171//XP_002710217	9.04263	8.50189	9.25973	8.50059	8.7945	8.83749	9.27908	9.7134	9.65949	9.91304	9.90045	8.64042	7.78513	7.84785	8.39625	8.41608	8.5105	9.77556	9.83504	9.8229	9.5405	7.24867	7.42839	7.56926	7.38859	7.64738	10.1783	10.2041	10.1718	10.1087	10.2368	10.6948	10.5436	10.5224	10.5611	10.5138	10.1752	10.2861	10.0147	9.87239	10.2842	9.94453	10.4839	10.395	10.6468
100339733	ACAA2	acetyl-CoA acyltransferase 2	Ocu.4658	XM_002713530//XP_002713576	9.92498	9.92149	10.1869	9.76614	9.95478	10.0217	10.0488	10.6671	10.6069	10.8426	10.8329	9.78386	9.70178	8.9328	9.64924	9.84071	9.74407	10.6722	10.6244	10.5349	10.3716	9.03197	9.54685	9.10839	9.41033	9.51484	11.4885	11.5072	11.2358	11.4824	11.4184	11.3543	11.678	11.3752	11.5595	11.3646	11.429	11.45	11.0606	11.334	11.5308	10.9798	11.4935	11.3835	11.6496
100340178	LOC100340178	pyrophosphatase 1	NA	XM_002718566//XP_002718612	9.30113	9.37344	9.6007	9.26506	9.21182	9.32252	9.31179	9.89637	9.91504	10.021	9.98602	8.87903	9.28948	8.4774	9.10027	9.15294	9.27374	9.66694	10.066	9.48023	9.47766	8.12487	9.32421	8.6431	8.928	9.28197	10.6357	10.8553	10.6741	10.4703	10.653	10.8322	10.9338	10.9923	10.9747	10.6602	10.7271	10.9399	10.4669	10.4364	10.5518	10.4949	10.777	10.8562	10.7034
100009020	DHRS4	dehydrogenase/reductase (SDR family) member 4	Ocu.2506	NM_001082218//NP_001075687	10.4654	9.77409	9.6849	9.21284	10.0361	9.60922	10.1216	10.1785	10.6425	10.7515	10.7617	9.9909	9.65011	9.49339	9.41789	9.84893	9.50484	10.4083	10.6895	10.3637	10.3385	9.55781	9.60174	9.40384	9.90417	9.2555	11.377	11.3268	10.6613	10.334	11.3843	11.7941	11.4126	11.5441	11.7536	11.5833	11.5456	11.5979	10.8708	10.5131	11.6387	10.8227	11.3523	11.5854	11.7971
100350399	LOC100350399	glutathione S-transferase kappa 1	NA	XM_002711957//XM_002711958//XM_002711959//XP_002712003//XP_002712004//XP_002712005	8.08632	7.70174	8.22151	7.74099	7.74424	8.2052	8.26998	8.93836	8.82468	8.98275	9.02577	7.78036	7.32914	6.92668	7.73743	7.43481	7.73613	8.77277	8.88501	8.86307	8.67196	6.66747	6.93351	7.03333	6.83863	7.19098	9.55771	9.6595	9.47175	9.39711	9.57947	9.46733	9.67386	9.57494	9.56927	9.55116	9.37045	9.6614	9.30429	9.23942	9.55821	9.08559	9.40211	9.49857	9.45283
100340171	LOC100340171	Lipoprotein lipase-like	Ocu.5952	NM_001177330//NP_001170801//XM_002716865//XM_002716865//XP_002716911	12.405	12.2539	13.0571	12.4661	12.6803	12.3722	13.1415	13.2697	13.0264	13.3487	13.3415	11.897	11.5048	11.6558	12.3554	12.2884	12.0427	13.1459	13.0204	12.683	12.7479	10.7433	11.2337	11.615	11.4017	11.2593	14.0717	14.0336	13.9178	13.608	14.2046	14.2222	14.1392	13.9775	14.1489	14.0589	13.9126	13.9819	13.4181	13.1291	13.9819	13.6946	13.881	13.8997	13.9289
100347981	LOC100347981	ghiso-like	Ocu.3618	XM_002712703//XP_002712749	6.43591	6.28109	6.5365	6.25349	6.29309	6.94779	5.9071	6.70386	7.02414	7.11804	6.9542	5.24674	6.15141	5.80043	6.58402	6.07707	6.58025	6.71953	6.93377	6.99308	6.44591	5.13997	6.01745	5.64356	6.05347	6.53706	7.37796	7.55043	7.61166	8.36167	7.72273	7.78996	7.53673	7.73725	8.03219	7.15857	8.08964	7.67134	7.62855	8.2449	8.32642	7.43861	7.74679	7.63332	8.04076
100343418	LOC100343418	SAR1a gene homolog	NA	XM_002718438//XP_002718484	7.0123	6.98592	7.05123	6.99435	6.76457	7.17027	6.52042	7.25161	7.03564	7.41849	7.21926	6.72212	7.17401	6.49667	7.17552	6.84819	7.06327	7.33272	7.29331	8.10839	7.53656	6.45426	7.02366	6.27849	6.52288	7.18961	8.54681	8.56431	8.38952	8.62791	8.41576	7.9108	8.07531	8.38183	8.07971	7.81693	9.05004	9.03202	8.69254	8.67659	8.84249	8.17861	8.20391	8.33828	8.00196
100008922	S100A10	S100 calcium binding protein A10	Ocu.3102	NM_001082163//NP_001075632	10.4015	10.2587	10.8991	10.3763	10.5725	10.505	10.8114	11.3773	11.2091	11.3627	11.472	9.74865	9.52478	9.3848	10.5315	10.0054	10.263	11.2099	11.0725	11.3269	11.2352	8.29787	9.14696	9.09106	9.15645	9.72009	11.7198	11.7223	12.0605	11.9439	12.135	11.8389	12.0264	11.9919	11.9417	12.1839	11.4927	11.6841	12.0578	12.1458	11.7394	11.5331	12.2329	11.9482	11.8627
100348496	LOC100348496	cyclin G1	NA	XR_085177	8.77453	9.20513	9.01427	9.07671	8.62773	9.21463	8.95337	9.64347	9.77065	9.76876	9.4764	8.35601	8.90571	8.10857	8.85288	8.47668	8.99654	9.56244	9.61939	9.4603	8.97018	7.83871	8.74787	7.83406	8.06711	9.3219	10.7339	11.1173	10.4109	10.3004	10.5152	10.6615	10.4976	10.4814	10.2873	9.91717	10.251	10.6932	10.1341	10.2588	10.5136	9.90489	10.4805	10.2774	10.0834
100009000	MMP2	matrix metallopeptidase 2 (gelatinase A, 72kDa gelatinase, 72kDa type IV collagenase)	Ocu.6274	NM_001082209//NP_001075678	7.26588	6.66223	7.39962	6.23464	6.89874	6.81724	6.12487	8.09189	5.92167	7.23566	6.72297	6.66735	6.19095	6.05195	6.75551	5.99744	6.86048	7.94497	6.7142	9.17029	8.38561	4.44056	5.02887	5.25666	5.21072	5.79756	7.49353	7.78975	8.07174	8.01509	7.61053	8.01584	7.60827	7.65587	7.90251	7.91632	7.80651	8.24509	8.98467	8.9664	8.15207	7.55718	9.45368	9.31148	9.11441
100339491	LOC100339491	dynein, light chain, Tctex-type 1	NA	XM_002714979//XP_002715025	9.00779	9.02741	9.32182	8.91627	8.91191	9.11872	9.10682	9.41177	9.44062	9.28068	9.56467	9.11872	8.77465	8.89926	9.00101	8.86186	8.85604	9.27074	9.57139	9.39141	9.37083	8.60429	8.91481	8.71202	8.60642	8.85615	9.53015	10.4952	10.1884	10.4609	9.76192	11.1138	11.0408	11.0711	10.7225	11.2485	9.67123	10.7806	10.2547	10.3186	9.90483	9.51953	10.6729	11.0546	10.5828
100357326	LOC100357326	neurolysin	NA	XM_002714005//XP_002714051	7.06582	7.33262	7.35268	6.84222	7.0177	6.9853	7.23803	7.53185	7.30553	7.75856	7.48303	6.64034	6.91691	6.46529	6.82452	6.83696	6.91115	7.46253	7.33844	7.59708	7.43349	6.46655	7.04426	6.48212	6.37044	7.02479	8.45592	8.80376	8.25305	8.37566	8.3835	8.50406	8.76624	8.50354	8.379	8.24116	8.70475	8.93058	8.13663	8.23026	8.73979	8.09616	8.49911	8.62414	8.72048
100351340	LOC100351340	cysteine and tyrosine-rich 1 protein	NA	XM_002716774//XP_002716820	4.59015	4.56125	4.97539	4.50157	4.9898	5.04612	4.07397	5.36835	4.93409	5.39727	5.35932	4.65631	4.31176	4.40238	4.63062	4.63771	4.57701	5.01642	5.10295	5.25546	4.78677	4.51317	4.33007	4.25434	4.49944	4.31538	6.25803	6.70024	6.22789	6.70346	5.73078	6.53417	5.91718	5.55651	6.43135	6.15334	6.26721	6.63871	5.99217	6.11444	6.20249	5.67084	5.68942	5.38798	6.50205
100343338	LOC100343338	myosin IC	NA	XM_002719051//XP_002719097	6.17442	5.5111	6.26016	5.04211	5.913	5.78673	6.16378	6.75373	6.40241	6.82038	6.83294	5.2696	5.34636	5.54158	5.12773	5.26923	5.45654	6.61633	6.40961	6.68151	6.56108	5.47272	5.1078	5.3923	5.67196	5.19534	7.73814	7.29739	7.54865	7.16635	7.14428	7.30868	7.19027	7.34634	7.23872	7.12003	7.64866	7.69743	7.44214	7.03742	7.44818	7.18604	7.13747	7.43356	7.4534
100341637	LOC100341637	membrane-associated ring finger (C3HC4) 5	Ocu.3867	XM_002718508//XP_002718554	8.78837	8.81629	8.84007	8.84514	8.40088	8.78372	8.56521	9.29695	9.40646	9.45824	9.37657	8.59752	8.79219	7.9609	8.74662	8.55348	8.61974	9.35977	9.41473	9.26562	9.00987	7.74737	8.48372	7.40971	8.32989	8.76023	10.3404	10.4818	10.1744	10.1039	10.2317	10.3083	10.2324	10.428	10.3811	10.0698	10.5791	10.528	9.98163	9.94518	10.4054	9.97657	10.0407	10.3442	10.2198
100358640	LOC100358640	uncharacterized LOC100358640	NA	XM_002719209//XP_002719255	5.66973	5.59588	6.22219	5.59347	5.81722	5.18051	5.81901	6.29744	6.33333	6.78512	6.84099	4.86418	5.02288	4.96855	4.96762	4.75286	4.63512	6.30671	6.43617	6.13901	5.97542	4.77872	5.15942	4.75667	4.78226	4.79773	6.2607	7.5425	7.08434	6.6425	7.37478	7.57678	7.53122	6.90024	7.74177	7.48706	6.28346	7.21352	6.61343	6.63945	7.25261	5.81329	7.38704	7.11462	7.7175
100354361	NPR3	natriuretic peptide receptor C/guanylate cyclase C (atrionatriuretic peptide receptor C)	NA	XM_002714112//XP_002714158	6.04478	4.85447	5.7019	5.3403	5.43819	5.8684	5.32311	5.31087	5.69652	5.82685	5.79643	5.51612	5.22146	5.33979	5.48817	4.90876	5.76435	5.91589	5.97482	6.20394	5.78967	4.87554	4.26049	4.90449	5.05406	5.02808	7.98627	7.42562	6.72946	6.0487	6.59999	6.63858	5.73923	6.96934	5.86261	6.93812	8.11047	7.76314	7.66259	6.72334	7.47916	6.50181	6.41261	7.38112	6.61829
100357159	LOC100357159	RAR-related orphan receptor A	NA	XM_002718204//XP_002718250	7.92388	7.55547	8.57042	7.29286	7.5159	7.72025	8.31797	9.06197	8.07433	8.88146	8.62714	6.72888	6.44043	7.66312	7.29641	7.19432	7.27089	8.46122	8.11902	8.96672	8.3348	5.10013	5.90752	7.03343	5.97438	5.88233	8.86573	9.32158	9.51546	9.5793	9.18011	9.66469	9.49347	9.08683	9.50467	9.55588	8.61151	9.13894	9.95189	9.01382	8.99963	8.65751	9.25704	8.96384	9.37963
100351581	LOC100351581	uncharacterized LOC100351581	NA	XM_002713825//XP_002713871	6.39826	6.38265	6.38201	6.1685	6.71093	6.26376	7.09306	7.69904	8.02334	7.84474	7.70052	5.85262	5.84521	5.09693	6.38149	6.11125	5.87705	7.7396	8.23249	7.80466	7.15447	4.98615	6.00946	5.22587	5.44449	5.7507	7.37331	7.95691	7.49926	7.59513	7.76986	9.1676	9.15599	8.9182	9.31153	8.5407	7.49984	7.59984	7.29078	7.52994	7.90285	7.48849	8.48601	8.90326	8.89855
100344730	MITF	microphthalmia-associated transcription factor	NA	XM_002713310//XP_002713356	6.81593	6.22854	6.92963	6.44554	6.54772	7.10181	5.96852	8.03136	7.63616	7.19452	7.22927	6.19773	5.56373	5.0657	5.75324	5.74679	7.04827	7.40452	7.55453	7.21357	6.86588	5.39362	5.77611	5.67627	5.22093	5.88089	8.71286	8.29549	7.7696	8.02661	7.86326	7.81595	7.97496	8.0744	7.1405	7.97896	8.9344	8.45688	8.03773	7.78982	8.23155	8.7588	7.90267	8.05964	7.2471
100008713	CLU	clusterin	Ocu.6260	NM_001082049//NP_001075518	6.54854	6.64372	7.16622	6.60519	6.76741	7.0214	6.76785	7.35736	7.3231	7.17996	7.27538	6.00221	5.81931	6.21769	6.54168	6.52015	6.38652	6.75504	7.34004	7.49742	7.34465	5.68469	5.86178	6.52151	6.19815	5.46121	8.16277	8.27655	8.52153	8.06072	8.02439	8.56663	8.62311	8.59001	8.14764	8.57921	7.713	7.68619	8.35313	8.30307	7.76806	7.95747	7.85192	8.38792	7.57196
100347542	BNC2	basonuclin 2	NA	XM_002707979//XP_002708025	5.75989	5.92902	6.66409	5.49921	5.59705	5.78275	6.53255	6.52377	6.24867	6.84445	6.68316	5.63865	4.72841	6.10481	5.52589	5.23678	5.39782	6.38409	6.69456	6.92129	6.61495	5.05585	4.49254	5.3682	5.16803	4.40893	6.97041	7.42508	7.50352	7.47892	7.2638	7.96574	7.99936	8.06478	7.94778	8.23113	6.67273	7.11262	7.355	7.01148	6.75924	6.37953	7.47923	7.44658	7.75773
100358656	LOC100358656	cell division cycle 37 homolog (S. cerevisiae)-like 1	NA	XM_002708003//XP_002708049	7.20773	6.97505	7.27039	6.84194	7.00753	6.84645	6.83007	7.42662	7.28175	7.74242	7.62817	6.60286	6.59832	6.68073	6.95823	6.54756	6.84584	7.18347	7.39655	7.65501	7.2634	6.19861	6.37454	6.47419	6.06406	6.79212	8.34225	8.59127	8.45521	8.44086	8.67365	8.76613	8.52702	8.56258	8.80549	8.43295	8.45359	8.66926	8.2854	8.09528	8.39856	8.1755	8.29738	8.30932	8.54202
100344212	PEX13	peroxisomal biogenesis factor 13	NA	XM_002709854//XP_002709900	7.69277	7.59293	7.79642	7.57702	7.75861	7.68765	7.53796	7.86551	7.99037	8.2539	8.12138	7.18895	7.57294	7.04639	7.59854	7.34357	7.46683	7.93179	7.99669	8.14552	7.84588	6.74396	7.38145	7.06258	7.21226	7.65655	9.09254	9.34037	8.9872	9.02584	9.1912	9.14907	9.18724	9.47073	9.36023	9.07633	9.07949	9.33095	8.77002	8.69892	9.12455	8.77537	8.82499	9.2827	9.08055
100352666	SLITRK6	SLIT and NTRK-like family, member 6	Ocu.1169	XM_002712999//XP_002713045	4.32733	4.37814	4.47582	3.98539	4.41185	4.08102	4.18873	4.49862	4.21964	4.30406	4.27354	4.23453	4.28157	4.60394	4.11261	4.27643	4.16383	4.19299	4.21602	4.32595	4.2873	4.21918	3.7812	3.98009	4.17033	3.8754	6.0121	5.86446	5.76028	6.15569	5.09694	5.48261	5.46144	5.35502	5.64783	5.60013	5.29941	5.53277	6.0642	5.89458	5.20828	4.76352	5.7038	5.31043	6.49442
100008655	ANXA8	annexin A8	Ocu.2319	NM_001082019//NP_001075488	5.8551	5.92088	6.01993	5.42597	6.87011	6.79812	6.76339	7.43175	7.23012	6.92822	6.45826	6.01102	5.69879	5.75639	6.20097	6.44155	6.54205	7.97508	7.45187	7.27313	6.55652	5.70811	5.21005	5.12626	5.93621	5.78119	7.26703	8.63193	8.10562	7.48279	9.38701	7.14092	7.387	6.98472	5.89708	6.44018	7.55472	8.86531	8.45508	7.95162	9.89317	8.82195	8.22653	7.98375	7.17803
100342740	LOC100342740	axonemal dynein light chain 1-like	NA	XM_002719584//XP_002719630	4.8839	4.76222	5.27092	4.6498	4.68018	4.79574	5.05592	5.67828	5.69594	5.80796	5.63656	4.5624	4.0275	5.14321	4.55293	4.28113	4.83625	5.31417	5.1515	5.86811	5.05756	4.23885	4.24396	4.09229	4.60514	4.66588	6.41344	6.53043	6.42152	6.73274	6.39585	6.26885	6.41821	6.48393	6.24987	6.27359	6.74232	6.75045	6.39392	6.24688	6.72703	6.12275	6.15883	6.35103	6.33555
100337834	LOC100337834	monocyte to macrophage differentiation-associated	NA	XM_002719282//XP_002719328	3.95307	4.79338	4.56211	5.41119	4.87498	4.62688	5.24901	5.85371	5.77211	6.2791	5.909	3.97	4.86128	4.01506	5.16083	3.9185	4.28686	5.88136	5.65396	5.23238	4.48164	3.83446	3.97046	4.6812	3.54178	4.11414	6.16759	6.12565	5.31533	5.22767	5.62679	7.90369	7.72003	7.70551	6.89298	8.01607	5.5067	6.05987	5.25794	4.70634	5.03324	4.93979	7.3172	7.00159	7.40212
100338590	LOC100338590	actin-binding LIM protein 1	NA	XM_002718757//XP_002718803	5.72702	5.13171	5.9047	5.45599	5.56815	5.60723	5.71854	6.17533	5.81767	5.99057	6.12549	4.93234	5.17305	6.12506	5.46162	5.1952	4.96689	5.58523	5.7375	5.84958	5.73637	5.60877	5.35358	5.51173	4.56473	5.05587	6.99817	7.22694	7.35968	7.25738	6.81453	6.7937	6.91328	6.87868	6.84309	7.10117	6.853	7.3411	7.30555	7.21106	6.91263	6.4524	6.71875	6.84145	7.03667
100357337	LOC100357337	egl nine homolog 1	NA	XM_002717333//XP_002717379	6.42079	6.71642	6.87001	6.35319	6.41234	6.65144	6.58973	6.88172	7.23048	7.18597	7.11266	6.10591	6.67849	5.84034	6.50964	6.13008	6.49474	6.98559	7.01255	7.03471	6.69939	6.02108	6.55141	5.91642	6.17411	6.72226	8.38209	8.42164	8.42491	8.33376	8.25313	7.81092	7.69197	7.90132	7.86838	7.84822	8.43399	8.30735	8.1266	7.92811	8.53495	7.82917	7.61989	7.90821	7.68196
100352272	LOC100352272	UDP-Gal:betaGlcNAc beta 1,3-galactosyltransferase 1	NA	XM_002716348//XP_002716394	5.06164	5.39424	5.44385	5.28922	5.19259	5.3412	4.72663	5.73165	5.94426	6.04881	5.93634	4.48495	5.10983	3.84627	4.66877	4.8013	5.05519	5.90853	5.98318	5.71388	5.39997	3.7682	4.83689	4.60829	4.10121	5.22236	7.28738	6.95616	6.40148	6.29473	6.33881	6.69792	6.77559	6.91208	6.75625	6.64386	7.24065	6.95673	6.34714	6.37037	6.39703	6.37544	6.56638	6.74797	7.07825
100354619	PALMD	palmdelphin	NA	XM_002715472//XP_002715518	6.91514	6.90136	7.27164	6.85631	7.21714	6.86485	7.09344	7.90455	7.70068	7.36893	7.78338	7.08554	6.71471	6.99038	6.67439	6.95345	7.10613	7.65432	8.03479	8.00109	7.60861	6.64634	6.54383	7.00265	7.11474	6.57314	8.53115	8.72887	8.71576	8.65689	8.18347	8.6754	8.52922	9.0853	8.70827	8.81332	8.62656	9.03767	8.74543	8.65546	8.71981	8.06941	8.48509	9.12237	8.82463
100358522	COL4A2	collagen, type IV, alpha 2	NA	XM_002712951//XP_002712997	6.81445	6.73494	7.34878	6.462	6.69423	7.11391	7.12944	7.37843	7.40225	7.67664	7.85495	7.00402	6.36818	6.16982	6.32668	6.72887	7.15767	7.23257	7.35173	7.55876	7.56407	6.00182	6.61836	5.63494	6.0303	6.17677	8.67086	8.76351	8.68898	8.67882	8.40216	8.52455	8.13183	8.35691	8.70745	8.7257	8.27667	8.68126	8.38281	8.42026	8.27845	8.26945	8.00757	8.28343	8.83083
100348996	GPR116	G protein-coupled receptor 116	NA	XM_002714470//XP_002714516	7.67846	7.21075	7.84014	7.16504	7.23955	7.5069	7.54789	8.3032	8.34956	8.89848	8.09239	6.58131	6.25125	6.9448	7.098	6.43493	7.10146	8.00457	8.19786	8.33837	7.70025	5.39184	5.72746	6.58425	6.60627	6.34129	8.68816	9.31735	9.18199	9.45078	8.36396	9.58893	8.72593	8.67516	9.27404	9.26541	8.87304	9.08346	9.15648	8.81044	8.71417	8.38492	8.70992	8.73872	9.52293
100008751	VDAC1	voltage-dependent anion channel 1	Ocu.2411	NM_001082075//NP_001075544	9.22332	8.85235	9.18739	8.80998	8.7176	8.76974	8.72659	9.14128	9.15106	9.42893	9.29163	8.59801	8.56928	8.30107	8.80132	8.43759	8.67402	9.24861	9.37941	9.2973	9.26311	8.07609	8.52602	8.28537	8.21437	8.53344	10.5134	10.5356	10.2955	10.1176	10.2121	10.1998	10.272	10.5246	10.3455	10.141	10.8608	10.7175	10.2733	10.1416	10.6398	10.2689	10.2225	10.4193	10.4213
100353154	LOC100353154	multiple coagulation factor deficiency 2	NA	XM_002709885//XP_002709931	7.23828	7.24961	7.11238	6.96368	6.76928	7.1192	7.02255	7.6888	7.53481	8.19525	8.01093	6.77988	6.82247	6.19215	6.81207	6.28484	6.86067	7.62952	7.74494	7.73654	7.53178	6.58822	6.61883	5.87806	6.55047	6.88445	9.32239	9.00846	8.33011	8.26195	8.83519	8.48283	8.57102	8.73788	8.78235	8.43873	9.25859	8.4665	8.21153	8.17418	8.77431	8.27275	8.70147	8.57881	8.69469
100343653	LOC100343653	3-hydroxyisobutyrate dehydrogenase-like	NA	XM_002713730//XP_002713776	8.06069	8.38681	8.50138	8.11596	8.01473	8.27449	8.51197	8.80087	9.01183	9.47332	9.26272	7.67602	8.16931	7.14444	8.12108	8.20093	8.19803	9.03785	9.11362	8.97092	8.83215	7.37526	8.17058	7.25767	8.02185	8.37837	9.65003	10.0415	9.68591	9.43387	9.87614	10.1945	10.3012	9.82134	10.4393	9.93059	9.73146	9.91871	9.48718	9.48508	10.0861	9.34128	10.21	9.83339	10.3889
100343088	ACOT9	acyl-CoA thioesterase 9	NA	XM_002719964//XP_002720010	7.56792	7.70932	8.12468	7.80076	7.37227	7.84162	7.89762	8.41284	8.15617	8.78855	8.4648	7.46343	7.54524	7.3012	7.76753	7.48264	7.62875	8.36644	8.28369	8.49188	8.11494	6.7565	7.45325	6.7853	7.24854	7.527	9.5428	8.99957	9.40912	9.35167	9.04219	9.31079	9.44292	9.55185	9.43202	9.21181	9.55003	9.30085	9.28331	9.30007	9.20708	9.09652	9.49176	9.69091	9.62711
100345251	NIT1	nitrilase 1	Ocu.4431	XM_002715207//XP_002715253	8.55551	8.15752	8.55919	8.09782	8.25602	8.35667	8.42408	8.70077	8.9163	8.98774	9.08539	8.13548	7.75392	7.60619	8.03038	7.81393	7.94023	8.7347	8.80636	8.65482	8.61878	7.36835	7.70241	7.54639	7.69131	7.81211	9.93351	9.81483	9.60854	9.61641	9.60265	10.1928	10.1452	10.0521	10.124	9.89184	10.0657	9.98639	9.4786	9.33993	9.59657	9.45737	9.83469	10.0978	10.0153
100339718	LOC100339718	RIKEN cDNA 2310016M24-like	NA	XM_002711099//XP_002711145	10.3711	9.82399	10.0957	10.0104	9.93843	9.97176	10.4181	10.5064	10.8245	10.5916	10.9622	10.0527	9.39514	9.85845	9.93477	9.73504	9.76907	10.4914	10.8229	10.2312	10.369	9.59213	9.54111	9.73304	9.55101	9.4807	11.791	11.6614	10.9452	11.2149	10.859	12.1386	12.1264	12.1031	11.9403	12.2999	11.9426	11.5114	10.9214	11.3524	10.9468	10.9401	11.8954	12.1226	11.8502
100355053	LOC100355053	sorting nexin 9	NA	XM_002714957//XP_002715003	6.39822	6.66153	6.87327	6.26738	6.04652	6.53843	6.5748	6.96511	7.20812	7.4116	6.99377	6.14187	6.31142	6.25682	6.46183	6.39011	6.44889	7.04866	7.23521	7.13744	6.61439	6.39886	6.12218	6.47578	6.10063	6.26355	8.70929	8.4332	8.30955	8.36532	8.0758	7.82371	7.78314	8.23573	7.58814	7.52628	8.89334	8.864	8.28129	8.09263	8.24902	8.24996	7.59247	8.18506	7.4234
100341351	DSEL	dermatan sulfate epimerase-like	NA	XM_002713639//XP_002713685	5.4575	4.98573	5.56485	4.77166	4.83657	4.74306	5.03111	6.23432	5.56768	5.97811	5.81563	4.90103	4.52174	4.92694	4.64289	4.00047	5.10016	5.82775	5.42144	6.59273	5.51739	4.55457	3.99909	4.06155	4.5878	4.45366	6.74675	7.14536	6.89046	6.38089	6.45719	6.84417	6.61811	6.69076	6.69797	6.33404	6.65062	6.98447	7.15679	6.82616	6.54481	5.85819	6.87357	6.74181	6.61226
100355011	LOC100355011	asparagine-linked glycosylation 9 protein-like	NA	XM_002708457//XP_002708503	6.41233	6.53198	6.7791	6.30616	6.63224	6.63347	6.15319	6.93651	7.04082	7.19757	7.17282	6.40164	6.40187	5.44105	6.28946	6.23374	6.25649	7.01235	6.99127	7.28409	6.78761	5.90363	6.19679	5.69457	5.87916	6.20513	8.3474	7.88617	7.70073	7.21634	8.00171	8.57613	8.17741	8.09549	7.94119	7.90356	9.51446	8.5955	7.65853	7.16375	8.1105	7.71726	8.61446	8.25485	8.00745
100009477	EDNRB	endothelin receptor type B	Ocu.6857	NM_001082721//NP_001076190	7.3967	6.48337	7.07697	5.9467	6.5314	6.97838	6.67268	8.26862	7.45886	8.08341	7.90892	6.1361	5.86877	5.68985	6.58723	5.71096	6.55175	7.47022	7.3813	8.30297	7.74589	4.46596	4.23464	4.7767	4.79348	5.38717	8.39571	8.42244	8.65126	8.46765	8.44813	9.16979	9.07678	8.57634	9.30521	9.13916	8.5509	8.27796	8.31136	7.94925	8.39557	7.61178	7.86589	8.30616	8.12214
100357839	LOC100357839	protein inhibitor of activated STAT X	NA	XM_002713516//XP_002713562	8.12231	7.50738	7.97679	7.21844	7.60533	7.73677	7.56012	8.35456	8.3962	8.38722	8.44843	7.48803	7.03925	7.2805	7.38881	7.34193	7.06092	8.19307	8.37939	8.22598	8.11477	6.88924	6.86325	7.15595	7.24056	6.78686	9.19195	9.16642	9.08457	9.23685	9.34522	9.20173	9.2518	9.3289	9.29731	9.32343	9.24093	9.33396	9.13045	9.19218	9.66654	9.03493	9.12285	9.45115	9.37814
100349700	KLHL13	kelch-like 13 (Drosophila)	NA	XM_002720246//XM_002720247//XM_002720248//XP_002720292//XP_002720293//XP_002720294	4.59566	4.50011	4.76266	4.25386	4.51177	4.08243	4.73256	4.55506	4.6125	4.98972	4.81067	4.72202	4.36013	4.197	4.26785	4.58643	4.42603	4.59669	4.69173	4.71349	4.6945	4.003	3.96204	4.09739	4.12091	3.89409	7.02706	5.85883	6.03045	5.68995	6.13681	5.76106	5.60088	6.24134	5.16935	5.40125	7.13571	6.70572	6.4388	6.0289	6.6192	5.55849	5.08544	6.53262	5.90146
100352079	LOC100352079	carnitine/acylcarnitine translocase	Ocu.5587	XM_002713398//XP_002713444	6.5239	7.02701	7.0011	6.62955	6.35416	6.81918	6.38489	7.23579	7.63649	7.38782	7.08412	6.61477	6.95354	5.99805	6.63684	6.45966	6.6615	7.41235	7.77886	7.22783	6.96073	6.05515	6.89871	6.01699	6.05198	6.91525	8.71723	8.74282	7.83316	7.96115	7.55233	8.19012	8.30215	8.85351	8.27415	8.07716	9.0821	9.23583	8.09212	7.94457	8.23455	8.29115	8.41576	9.00127	8.38895
100342287	HIBCH	3-hydroxyisobutyryl-CoA hydrolase	Ocu.3622	XM_002712340//XP_002712386	8.01627	7.81357	8.40837	7.97422	7.79443	8.16304	8.3792	8.96563	8.90668	9.14614	9.13388	7.45869	7.49519	7.31487	8.13589	7.5297	7.72517	9.03362	8.99942	8.91263	8.65183	6.75269	7.52956	7.07021	7.18047	7.9241	9.65581	9.82303	9.34937	9.32656	9.60905	10.1483	10.3471	10.0252	10.2461	10.0249	9.54575	9.76378	9.21213	9.15554	9.61327	9.00139	10.0002	9.89716	10.2952
100008827	LOC100008827	adenylate kinase 3	Ocu.2572	NM_001082114//NP_001075583	9.01232	8.9554	9.14579	8.82929	8.88563	9.14923	9.06388	9.65648	9.84021	9.90758	9.87162	8.56496	8.87622	7.8626	8.72498	8.52358	8.74313	9.7381	9.93432	9.73271	9.58462	7.84272	8.71628	8.15351	8.34926	8.78066	10.6368	10.6843	10.4803	10.466	10.7545	10.7871	10.9697	10.8382	10.9899	10.8315	10.5732	10.5592	10.1914	10.2338	10.8453	10.1278	10.6431	10.7777	10.8743
100341040	LOC100341040	mitochondrial short-chain enoyl-coenzyme A hydratase 1-like	NA	XM_002718767//XP_002718813	10.1733	9.72189	10.0747	9.67137	9.9482	9.71879	10.3908	10.7112	10.8052	10.8676	10.9933	9.82961	9.5588	9.09765	9.60328	9.80698	9.49839	10.7542	10.8503	10.5371	10.3236	9.28277	9.49768	9.40232	9.28661	9.52474	11.3495	11.3783	11.1843	11.173	11.6966	12.0089	12.1345	11.7884	12.0664	11.7853	11.1622	11.4685	11.1685	11.1226	11.8829	11.1272	11.9911	11.8949	12.1368
100345526	LOC100345526	calmodulin-like 4	NA	XM_002718173//XP_002718219	6.07423	5.39639	5.9128	5.73982	6.29998	5.61537	5.33053	6.8616	5.81335	5.72956	5.70176	5.93129	5.76272	5.68488	5.71746	5.41273	5.53997	6.29152	5.6365	7.06901	6.32525	5.26516	5.54408	5.44208	5.11349	5.57515	7.40058	6.83215	7.68998	7.40893	8.06635	6.83874	7.54915	7.69124	6.76164	6.78751	6.94123	6.78872	7.75616	7.88	7.22808	6.81015	7.86388	7.65546	6.97106
100337900	LOC100337900	3-ketodihydrosphingosine reductase	NA	XM_002713630//XP_002713676	6.87989	6.99732	7.00796	6.67938	7.05458	7.12094	6.34046	7.57976	7.73243	7.32695	7.61345	6.49171	6.14287	6.30041	6.41935	6.58374	6.72397	7.45668	7.58795	7.49904	7.23815	6.01425	6.11963	6.35184	6.09866	6.18824	8.5469	8.77204	8.38826	8.2028	8.31537	7.99233	8.131	8.66629	8.18173	8.2566	8.87722	9.15476	8.65617	8.24453	8.89916	8.13877	8.19567	8.84665	8.68032
100344305	LOC100344305	alcohol dehydrogenase, iron containing, 1	NA	XM_002710507//XP_002710553	4.93645	4.35445	4.83396	4.59781	4.40519	4.84921	5.5384	6.0661	6.37232	6.45586	6.44237	4.06124	4.05255	4.01369	4.19751	4.79459	4.08764	6.04398	6.20738	5.23442	5.4011	4.11845	4.12983	4.40657	4.04488	4.18937	6.86526	6.31132	5.86507	5.64518	6.27167	7.51311	7.27146	7.0978	7.34635	6.91449	6.49084	6.25823	6.10729	5.63306	6.57567	5.55448	7.03418	6.92487	7.36989
100353837	LOC100353837	protein phosphatase 1, regulatory (inhibitor) subunit 1A	NA	XM_002711136//XP_002711182	8.42215	7.94737	7.97415	7.49836	7.81599	7.75664	7.89169	8.30208	8.13113	8.51185	8.36214	7.87221	7.05242	7.30169	7.32491	7.28379	7.36831	8.16108	8.32084	7.97044	7.7815	7.42142	7.32855	7.84265	6.76135	6.99447	9.15537	9.54402	9.06292	9.30409	9.43582	9.43134	9.75293	9.41626	9.46176	9.50891	9.28741	9.91003	9.19441	9.12047	9.57507	8.95517	9.13942	9.45993	9.19588
100338720	LOC100338720	spectrin beta 2-like	Ocu.4657	XM_002709711//XP_002709757	7.56648	6.70156	7.27395	6.40853	6.71805	6.95713	7.24698	7.74371	7.62404	8.06383	7.54474	6.90459	6.10685	6.57064	6.07265	6.43029	6.7547	7.34931	7.52639	7.60773	7.42185	6.13797	5.95508	6.09545	5.98398	6.35453	8.80296	8.74379	8.91403	8.85127	8.55151	8.43894	8.34614	8.49218	8.43022	8.44417	8.75185	8.6065	8.65165	8.47755	8.76757	8.25141	8.31047	8.23637	8.54092
100340750	LOC100340750	alpha 2 type V collagen	Ocu.643	XM_002712334//XP_002712380	10.1409	9.81465	10.414	9.44593	9.76199	10.0506	9.73952	10.7463	9.80971	10.506	10.2749	9.69233	9.04298	8.96223	9.37419	8.84515	10.1873	10.6862	10.2891	11.372	10.8108	6.48467	7.80193	7.91648	7.35764	8.46767	11.6294	11.7002	11.5508	11.3536	11.5628	11.3223	11.085	11.2438	11.2239	11.3622	11.485	11.802	11.7574	11.6872	11.6839	11.2889	11.5717	11.4732	11.4253
100353682	BCKDHB	branched chain keto acid dehydrogenase E1, beta polypeptide	Ocu.1199	XM_002714546//XP_002714592	7.69659	7.4386	7.53606	7.51347	7.60006	7.49453	7.91442	8.12266	8.53338	8.68583	8.72933	7.29734	7.18379	6.70366	7.22407	7.38502	7.34035	8.46147	8.67356	8.30643	8.17868	6.32425	7.23902	6.77825	7.41026	7.17345	9.14363	9.02083	8.66958	8.77123	9.35722	9.51256	9.67762	9.70208	9.97494	9.67198	9.31608	9.14627	8.58897	8.69988	9.48268	8.87244	9.56235	9.64857	9.71902
100342045	TRIO	trio Rho guanine nucleotide exchange factor	NA	XM_002714082//XP_002714128	5.82938	5.93294	6.46045	5.10203	5.38352	5.35891	6.39393	6.84185	6.20628	6.7435	6.17278	5.28235	4.81463	6.00732	5.18948	5.35326	5.51991	6.19894	6.06301	6.44964	6.22581	5.39116	4.9705	4.98502	5.18224	4.76092	7.34047	7.34624	7.50575	7.74121	6.79737	7.4753	7.44108	7.05912	6.9091	6.98201	7.266	7.57876	7.65303	7.66906	6.95787	6.78972	7.80242	7.50094	7.57508
100342477	LOC100342477	MAWD binding protein	NA	XM_002718571//XP_002718617	4.01775	3.5949	4.39879	3.93005	4.0109	4.06474	3.99606	4.7752	4.0654	4.23412	4.33124	3.7075	3.77481	3.76066	3.96127	3.74272	4.04038	4.05002	4.04745	4.14951	4.24017	3.85239	3.91115	3.68701	3.88858	3.50962	5.59558	6.10889	5.56606	5.54282	5.44765	5.65144	5.29808	5.21861	5.33539	5.7064	5.57952	6.26317	5.62137	5.35095	5.98483	5.16874	5.11646	5.55744	5.55518
100347416	LOC100347416	podocan	NA	XM_002715622//XP_002715668	5.03276	5.54038	5.65519	5.15865	5.25533	5.31492	5.70366	6.03892	5.67743	5.96653	5.82238	4.70699	5.13418	5.51607	4.89968	5.3605	5.05651	5.42746	5.52979	5.49154	5.74913	5.09128	5.12952	5.25294	5.22087	4.73712	5.7364	6.27897	6.60433	6.68497	6.35865	6.84882	6.96838	7.08974	7.71648	6.78489	6.25482	6.49269	6.7401	7.08391	6.63622	6.06714	8.00281	8.00451	8.55541
100356765	ABCA1	ATP-binding cassette, sub-family A (ABC1), member 1	NA	XM_002708133//XP_002708179	5.30759	5.24344	5.8691	5.709	5.56992	5.29562	4.94113	6.07229	5.52767	6.90673	6.1714	4.85839	4.08608	4.2705	5.12022	5.21423	4.72539	5.67238	5.60684	6.09784	5.53879	4.90553	4.47722	4.49487	4.67115	4.29479	7.55442	7.25637	6.88127	7.05116	6.92906	6.53246	6.56454	6.60357	6.85768	6.35611	8.09288	7.49261	7.12484	6.89567	7.42082	6.22766	6.30974	7.01416	7.44821
100354317	DOCK11	dedicator of cytokinesis 11	NA	XM_002720256//XP_002720302	9.42391	8.9236	8.94027	9.15255	8.93082	9.16545	8.54186	9.17595	9.73184	9.33644	9.32099	8.5931	8.86853	8.11222	9.08057	8.93938	8.92109	9.37886	9.77254	8.96946	8.90419	8.62411	8.75939	8.41233	8.87424	8.68701	10.4521	10.6926	10.7026	11.041	10.7361	10.4413	10.2115	10.5822	10.3714	10.1429	10.8752	10.9355	10.7414	10.9798	11.3236	10.8794	9.8298	10.3707	10.4499
100009154	FRP	ferritin repressor protein	Ocu.1880	NM_001082315//NP_001075784	9.05337	8.50206	8.99352	8.30557	8.81958	8.66126	8.95548	9.21982	9.06183	9.41167	9.3645	8.50884	7.97961	8.30258	8.49026	8.40133	8.47909	9.12098	9.07459	9.2217	8.97705	8.1227	8.01253	8.40521	8.29164	7.88441	10.2448	10.1302	10.4784	10.4081	10.4355	10.5217	10.3815	10.1542	10.4959	10.4507	10.3326	10.1813	10.4299	10.2388	10.5096	9.93587	10.3068	10.1154	10.4531
100356277	LOC100356277	Lysosomal-associated transmembrane protein 4B-like	NA	XM_002710580//XP_002710626	9.90048	9.96436	10.4711	10.0829	9.98699	10.4822	10.1971	10.8793	10.9516	11.0213	11.2554	9.34863	9.4085	8.32745	9.91646	9.44246	10.0154	10.86	11.1065	10.7107	10.8766	7.38466	8.76363	7.98812	8.22927	9.2418	11.6849	12.0259	12.0452	12.0277	11.9408	11.7909	11.7927	12.0719	11.895	11.8234	11.4474	11.742	11.6908	11.7469	11.5875	11.4904	11.5986	11.8392	11.5961
100352158	LOC100352158	sprouty 2	Ocu.8032	XM_002712998//XP_002713044	5.57927	5.64461	6.52567	5.343	5.51538	6.01443	6.46075	6.86041	6.40459	7.49861	7.0701	5.11738	4.60923	5.16746	4.90753	4.99968	5.51852	6.67516	6.43507	6.65251	6.26807	4.21658	4.55747	5.23	4.38525	4.56746	6.91876	7.52044	7.42976	7.42036	7.36824	8.03933	7.85225	7.9511	8.13037	7.78228	6.96382	7.53474	7.36203	6.95329	7.13757	6.44909	7.72691	7.67189	8.25397
100348977	LOC100348977	carbonic anhydrase XIII	NA	XM_002710668//XP_002710714	6.60919	6.30515	6.63967	6.60576	6.49686	6.53078	6.50803	6.77072	6.34699	7.11166	7.0958	6.09595	6.2175	6.4688	6.73921	6.04938	6.56977	6.76205	6.29292	6.79869	6.88295	6.00935	5.90009	5.67488	5.6909	6.64589	8.43581	8.06908	7.51535	7.72816	7.85545	8.6768	8.99509	8.55717	8.6468	8.66132	8.07284	7.81034	7.47288	7.31743	7.51807	7.31503	8.18306	8.60897	8.2168
100008668	IGF1	insulin-like growth factor 1 (somatomedin C)	Ocu.2125	NM_001082026//NP_001075495	8.88432	8.78512	9.43524	8.66622	8.85291	8.62491	8.92996	9.59238	9.23956	9.51953	9.52182	8.21303	7.90463	8.12414	8.41675	8.03687	8.26586	9.318	9.23822	9.36819	9.02631	6.52412	7.50837	7.81896	7.59097	7.6298	9.44534	10.1196	10.1814	10.3691	10.0493	10.6788	11.0265	10.5868	10.9358	10.7004	9.59062	10.3575	10.2077	10.1739	10.3005	9.64369	10.7634	10.9684	11.0905
100355439	LOC100355439	prolyl 4-hydroxylase, alpha II subunit isoform 1 precursor (predicted)-like	NA	XM_002710195//XM_002710196//XM_002710197//XP_002710241//XP_002710242//XP_002710243	7.01709	6.42611	7.23379	6.19366	6.32585	6.93998	6.66635	7.56824	7.19699	7.54244	7.07455	6.70095	5.65973	5.93889	6.19572	5.74625	6.82392	7.39409	7.53506	8.05555	7.42586	5.41408	5.36205	5.57297	4.99362	6.22593	8.48497	8.4353	8.74541	8.48083	8.39025	7.58459	7.77579	8.12637	7.697	7.97292	8.28451	8.25828	9.09053	9.01383	8.2743	8.03367	8.87898	8.59406	8.11775
100345744	PRNP	prion protein	Ocu.6156	XM_002710790//XP_002710836	8.94866	8.03839	8.68396	8.36568	8.6579	8.40256	8.56763	8.66443	9.32388	9.29135	9.24071	8.57393	7.53325	7.78919	8.29327	8.27453	7.89343	8.51703	9.26824	8.41195	8.34109	7.96259	7.41382	7.57564	7.77511	7.83741	10.1617	10.2844	10.1161	10.0633	10.1836	10.5801	10.472	10.5261	10.56	10.3711	9.75393	9.87117	9.638	9.66479	10.0452	9.42525	9.78876	10.2587	10.2438
100340081	LOC100340081	procollagen-lysine, 2-oxoglutarate 5-dioxygenase 2	NA	XM_002716597//XP_002716643	9.43954	8.44224	9.31839	7.84939	8.47771	8.3243	8.81689	9.89633	8.36426	9.51343	8.95495	8.75474	7.7893	8.17858	8.2739	7.40832	8.47269	9.59763	8.75054	10.4292	9.68095	5.62044	6.56181	6.65396	6.1131	7.10402	10.6593	11.0809	10.995	10.6858	11.0232	9.99955	10.1905	9.95957	10.0881	9.82393	10.4452	10.7353	10.5135	10.4545	11.1551	9.81586	9.7627	9.89417	9.8704
100342994	LOC100342994	prostaglandin reductase 2	NA	XM_002719658//XP_002719704	5.77541	6.29513	6.29925	5.9179	6.17909	6.04789	6.39081	6.9343	6.76649	7.23486	6.85746	5.80981	5.80272	5.35811	5.72049	5.7357	5.73764	6.79031	7.05456	6.89194	6.35308	5.03692	5.85739	4.60284	5.22589	5.70424	8.18004	8.26281	7.58888	7.39437	8.19464	8.29819	8.0868	7.88241	7.78152	7.41009	8.26041	8.26246	7.5014	7.288	8.20407	7.10478	7.81577	7.75901	7.82618
100009325	GHR	growth hormone receptor	Ocu.2168	NM_001082636//NP_001076105	9.81223	8.91379	9.83655	8.96096	9.33269	9.05816	9.81532	10.3193	10.1416	10.5817	10.4432	8.08958	7.60269	8.07325	8.5736	8.20859	8.55043	9.82243	10.0661	9.97375	9.62196	7.08801	7.14601	8.24719	7.5107	7.49992	10.6077	11.0413	10.7476	10.7567	10.9052	11.1561	11.099	10.8833	11.3478	11.0761	10.752	10.9158	10.4534	10.4308	11.1417	10.4056	10.9924	10.9563	11.251
100348562	LOC100348562	FAM115A protein-like	NA	XM_002711950//XP_002711996	8.03825	7.64948	8.4429	7.05893	7.71942	7.95658	7.9454	8.61962	8.53549	8.66873	8.58218	7.59283	6.86942	6.85155	7.23054	7.23743	7.55025	8.44558	8.57714	8.86045	8.32962	5.18663	5.94977	6.49946	6.20687	6.56555	9.57207	9.53969	9.10138	8.81313	8.89745	9.80064	9.76614	9.82427	9.75691	9.86139	9.75466	9.67797	9.08104	9.05485	9.18095	9.02131	9.73644	9.93243	9.85272
100338223	LOC100338223	cardiolipin synthase 1	NA	XM_002710896//XP_002710942	7.07121	7.79038	8.00829	7.75693	7.5862	7.72771	7.60588	8.4701	8.15871	8.61491	8.64855	6.93541	7.76704	6.57731	7.70699	7.59035	7.61464	8.45709	8.20443	8.40083	8.21018	6.43931	7.6005	6.91735	7.43255	7.8798	9.25406	9.6249	8.97087	9.07528	9.23218	9.52132	9.90179	9.75612	9.46678	9.57312	9.22386	9.83413	8.99266	8.97806	9.19359	9.08879	9.69293	9.71076	9.63803
100349695	LOC100349695	J domain containing protein 1	NA	XM_002718462//XP_002718508	6.48109	6.43093	6.81683	6.17969	6.41863	6.54007	6.78733	7.70895	7.47621	7.52281	7.33124	5.92705	5.78481	5.52014	6.24801	5.95556	6.15396	7.00578	7.21916	7.51505	6.98421	5.38792	5.93243	5.87226	5.52688	6.44582	7.83529	8.19938	8.30936	8.33213	8.51973	8.23707	8.62307	8.63405	8.53011	8.29094	7.87689	8.46265	8.09665	7.85726	8.34525	7.33153	8.27388	8.621	8.54456
100354342	PROM1	prominin 1	NA	XM_002709531//XP_002709577	5.36879	5.15586	5.66026	4.88115	5.09656	5.41867	4.64672	5.44406	5.83473	5.34777	6.00873	5.16159	4.35737	5.05159	5.18023	4.43821	4.88902	5.0996	6.02001	5.70788	5.20844	4.16994	4.06726	4.86088	4.08391	3.94344	7.53602	7.69031	7.73146	7.37199	6.67933	6.65772	6.04404	6.362	6.6031	6.76412	7.1605	7.43527	7.11104	6.92007	6.56963	7.07268	6.08992	6.00844	6.67278
100009046	PRLR	prolactin receptor	Ocu.1956	NM_001082231//NP_001075700	5.78863	5.20642	5.76033	4.70534	5.21703	5.2978	5.13451	5.71301	6.09794	6.37224	6.33579	5.11624	4.58311	4.76601	4.74212	4.56135	4.99046	6.01483	6.0658	6.52715	5.92729	4.31995	4.52466	4.50407	4.76738	4.17473	7.08054	7.22237	6.69181	6.65718	7.11932	6.67098	7.05721	7.5093	6.96057	6.89786	7.52461	7.34882	6.86246	6.62765	7.52259	6.6922	6.98444	7.53854	7.35438
100008747	LEP	leptin	Ocu.2587	NM_001163069//NP_001156541	6.53112	6.0515	6.25992	5.94375	6.4615	6.68078	6.14831	6.85175	7.26432	6.97952	7.14293	6.06638	6.16144	6.01517	6.27603	6.08847	6.11885	7.08743	7.41502	6.828	6.65909	5.94056	5.74126	6.08579	5.96091	6.08454	8.41129	7.79725	7.92664	7.53089	8.20403	8.01526	8.4172	7.84395	8.01822	8.37142	8.58329	8.20517	7.88093	7.94213	8.59878	8.46727	8.12552	7.98868	8.06688
100356583	LOC100356583	alpha-2-antiplasmin-like	Ocu.3439	XM_002718883//XP_002718929	11.1999	10.6701	11.3258	10.7263	10.8828	11.1818	10.8795	12.1016	10.8994	12.0799	11.7519	11.0017	10.2926	10.003	10.989	10.2857	11.4596	12.3125	11.7898	12.8	12.2459	7.72387	8.8396	9.21561	8.89758	9.72691	12.3882	12.8194	12.9337	12.8773	12.7935	12.6573	12.9046	12.8177	12.8207	12.9718	12.1978	12.9026	13.0058	13.2153	12.9595	12.6645	13.1684	13.2821	12.9901
100352733	LOC100352733	heat shock 27kDa protein 2	NA	XM_002708454//XP_002708500	6.95511	6.10142	6.93257	5.95423	6.58871	6.62267	6.53918	6.97919	6.96481	6.86717	7.3009	6.14395	5.9185	6.24187	5.93079	6.24805	6.46014	6.97672	7.21759	7.04445	7.01563	6.06124	5.54224	6.28124	6.02849	5.93501	7.997	7.74211	8.08672	8.15467	8.29422	8.49883	8.8511	8.45995	8.35355	8.91707	8.00134	7.95271	8.09796	8.0378	8.1822	7.3313	8.64957	8.44443	8.13699
100341302	PTCHD1	patched domain containing 1	NA	XM_002719960//XP_002720006	5.0497	4.65756	5.90399	4.77944	4.78073	5.03369	5.08158	4.8862	4.89634	5.67678	5.75154	4.52482	3.98826	4.78339	4.29917	4.64809	4.88387	4.4031	4.66877	5.30257	5.1456	3.99513	3.71244	4.68646	4.17441	3.71985	7.41535	7.441	7.10802	6.8011	6.42781	5.80602	5.36695	6.08346	5.03652	5.42054	7.71278	7.81663	7.27804	6.76241	6.67926	6.98496	5.72035	6.57174	5.83724
100340585	PGM3	phosphoglucomutase 3	NA	XM_002714453//XP_002714499	7.88033	7.82055	8.47816	7.57503	7.92809	7.6453	8.10806	8.69637	7.93502	9.24698	9.15538	7.49146	7.20339	7.14546	7.58247	7.38306	7.62171	8.53559	8.05916	8.92928	8.72718	6.47111	6.85743	6.60016	6.58781	6.89668	9.28297	9.75036	9.88858	9.53868	10.044	9.45541	9.65506	8.88737	9.63402	9.5589	9.49783	9.86352	9.77539	9.87763	10.3745	9.41794	9.96196	9.14855	9.94571
100348171	LOC100348171	RIKEN cDNA 2200001I15-like	Ocu.3475	XM_002718347//XP_002718393	6.21373	6.56199	6.97915	6.04273	6.55575	7.22057	7.67449	7.80396	7.21234	7.71831	7.41246	5.89971	5.08611	6.8066	5.79512	6.12223	6.43034	7.54048	6.94095	6.87567	6.98825	4.64176	5.34856	5.52281	4.95405	5.52281	6.59722	7.99704	8.42725	9.14138	8.46766	9.53858	10.0727	7.38139	8.69369	9.225	7.1232	7.29591	11.4923	7.6174	7.39962	7.09723	9.21793	7.62926	8.27492
100009214	SGCG	sarcoglycan, gamma (35kDa dystrophin-associated glycoprotein)	Ocu.2281	NM_001082362//NP_001075831	8.94234	8.39995	9.24185	8.57123	8.84531	9.07706	8.94727	9.46313	9.00726	9.18124	9.6464	8.10963	7.52357	6.98451	8.42176	8.00925	8.40544	9.26825	9.11333	8.73002	8.88647	6.66606	7.03721	6.90255	6.89219	7.56177	10.6279	10.5818	10.4979	10.4669	10.748	10.3434	10.3596	10.0462	9.96118	10.3112	10.6378	10.703	10.3932	10.3644	10.8463	10.1816	9.97336	9.89999	9.72112
100338467	LOC100338467	reticulon 4	Ocu.4664	XM_002709710//XP_002709756	8.48184	8.31	8.774	8.25164	8.44815	8.53448	8.6686	9.41416	9.52095	9.45979	9.46067	7.98847	7.84726	7.20215	8.18705	7.98898	8.08006	9.16966	9.53138	9.21112	9.01009	6.96217	7.59697	7.7308	7.0683	7.86991	10.6378	10.7488	10.211	10.0052	10.6304	10.234	10.3679	10.8312	10.1615	10.1241	10.7332	10.9277	10.0307	9.63596	10.211	10.0727	9.87599	10.1688	9.96978
100009517	ENPP1	ectonucleotide pyrophosphatase/phosphodiesterase 1	Ocu.6493	NM_001082742//NP_001076211	6.04314	6.08492	6.82408	5.60478	5.48394	6.11113	6.43832	7.14333	6.41913	7.68343	6.95572	5.36667	4.95727	4.56417	5.51126	4.78901	5.33167	6.62215	6.40348	6.96868	6.56612	4.10435	4.88605	4.45055	4.9465	5.40194	7.78435	7.09339	7.96839	7.8393	7.20596	8.1999	8.10244	7.14682	8.08321	8.22798	7.86724	7.39255	7.80696	7.61601	7.56345	7.33378	7.98611	7.11441	8.24653
100356539	LOC100356539	matrilin 3-like	Ocu.4244	XM_002710581//XP_002710627	7.87668	7.8692	8.57377	7.26815	7.44118	7.59619	7.19312	7.87989	7.23933	7.64259	7.94922	7.35462	7.25148	7.49441	7.46991	6.96687	7.78503	7.87864	7.83323	8.69753	8.50367	6.1669	6.49706	6.85503	6.35504	6.5618	9.73075	9.65146	9.72777	9.57956	9.27792	9.23465	8.95279	8.69783	9.09112	8.84009	9.42214	9.55782	9.65785	9.4442	9.18489	9.35204	9.56146	8.72931	9.38387
100344631	LOC100344631	beta-carotene 9, 10-dioxygenase 2-like	NA	XM_002708432//XP_002708478	9.90149	9.62069	10.1028	9.72831	9.62225	9.53477	10.554	11.0881	10.8956	11.1608	11.1329	8.83091	8.5103	8.40682	9.65939	8.80266	8.89103	10.9661	10.9216	10.4125	10.2296	7.73654	8.0523	8.15341	7.68619	7.85552	11.375	11.4954	11.2274	11.4846	11.2354	11.7934	11.8588	11.688	11.8435	11.7844	11.6545	11.7906	11.3016	11.5313	11.5644	10.9478	11.7883	11.8489	11.7878
100342063	LOC100342063	ECHDC3 protein-like	Ocu.6033	XM_002717616//XP_002717662	7.60738	7.22461	7.82134	7.4211	7.62301	7.5903	7.52294	8.27406	8.30715	8.62834	8.47274	7.04668	6.68251	6.64817	7.10738	7.05013	7.2035	8.32952	8.4612	8.36103	7.88746	6.45568	6.38861	6.45245	6.46639	6.8618	9.01604	9.19747	9.17918	9.35921	9.2604	9.76962	9.87241	9.50329	9.93153	9.47587	8.9701	9.14187	8.77247	8.87386	9.28392	8.32449	9.68567	9.52047	9.88094
100009104	EPHX1	epoxide hydrolase 1, microsomal (xenobiotic)	Ocu.6248	NM_001082275//NP_001075744	10.6572	9.59306	10.5611	9.90953	10.391	9.94872	10.1136	10.8745	11.0433	11.2358	11.0904	10.1989	8.9744	9.48821	9.70107	9.94323	9.46005	10.8312	11.0372	10.6674	10.3359	9.1297	8.66333	9.62169	9.24591	8.95236	11.971	11.8135	11.7297	11.9114	11.9479	11.9288	12.4249	12.3185	12.6558	12.2325	11.6999	11.761	11.4678	11.5342	12.0441	11.1443	11.9534	12.1584	12.3956
100347926	LOC100347926	synuclein, gamma-like	Ocu.6007	XM_002718346//XP_002718392	13.0585	11.9515	12.5686	11.5208	12.6384	12.6974	12.9681	13.264	13.3591	13.2553	13.5048	12.4366	10.5627	11.3908	11.3013	11.6672	12.1526	13.0664	13.2508	12.6617	12.8497	11.6025	10.4045	10.8519	10.8215	11.2787	14.1915	14.1273	14.2234	14.1074	14.1871	14.1216	14.1146	14.1338	14.1013	14.162	14.2575	14.1453	14.1042	14.0452	14.2687	14.2325	14.0233	14.211	14.0769
100342430	LOC100342430	RNA-binding protein with multiple splicing	NA	XM_002709549//XM_002709550//XP_002709595//XP_002709596	8.10031	7.46653	8.18601	7.50615	7.73161	7.6272	8.08861	8.28919	7.89871	8.4574	8.28328	7.46472	6.6621	7.50848	7.12119	6.95474	7.21811	7.91388	7.81616	8.07094	7.5861	7.07893	6.69275	6.92871	6.77793	6.69972	9.65849	9.71363	9.54604	9.34416	9.37579	9.2338	9.40981	9.23945	9.35061	9.285	9.64681	9.60385	9.26751	9.18723	9.63263	9.17823	9.07522	9.3618	9.41501
100352072	LOC100352072	ribosomal protein L23a-like	NA	XM_002712186//XP_002712232	7.31505	6.28931	7.896	6.84886	7.19322	6.69288	7.43425	8.60331	7.09803	8.30115	8.48495	6.2701	5.48601	6.52181	6.18994	6.21795	6.66281	7.48805	8.14808	9.3582	7.36241	6.18706	6.61322	5.6985	6.35036	5.09244	8.71544	8.58822	8.67971	9.2261	9.02875	8.73859	9.16097	8.87779	8.84574	8.89666	8.61046	8.77529	8.61585	8.99417	9.05124	9.52438	9.0492	8.93093	8.95288
100346261	MTUS1	microtubule associated tumor suppressor 1	NA	XM_002709506//XM_002709507//XP_002709552//XP_002709553	5.78713	5.45667	6.1241	5.43647	5.23464	5.93319	5.82605	6.29191	6.23162	6.66306	6.35612	5.36524	4.873	5.73594	5.62036	5.26614	5.4389	6.06655	6.25171	6.26228	6.14083	5.05143	4.92907	5.20125	5.00909	5.61051	7.40587	7.32669	6.88069	7.44438	6.20972	8.04916	8.30191	8.35516	8.1789	8.24445	7.58935	7.36208	6.97482	6.42521	6.50046	6.90206	7.81145	8.16493	8.25558
100009024	TLR3	toll-like receptor 3	Ocu.6507	NM_001082219//NP_001075688	6.12769	5.94136	6.35143	5.56677	5.56779	5.92086	5.7659	6.75836	6.72303	6.71548	6.70239	5.14507	5.20039	5.45182	5.7682	4.98677	5.73202	6.43933	6.74731	6.62726	6.30677	4.36688	4.79395	4.85398	4.1804	4.66557	7.94067	7.73813	7.33643	6.86441	7.07839	7.54556	7.4888	7.88984	7.79722	7.80528	8.31635	8.3876	7.94241	7.38007	8.31963	7.45433	7.35445	8.01524	8.10865
100355920	LOC100355920	related RAS viral (r-ras) oncogene homolog 2	NA	XM_002708625//XP_002708671	5.89809	6.43158	6.05573	6.09667	5.44369	5.58928	5.62059	6.58674	6.43006	6.38077	6.51236	5.27216	6.18564	5.20584	6.19146	5.48307	5.91844	6.77703	6.61724	6.50099	6.19756	4.33523	5.92354	4.80172	4.51959	5.3504	8.01453	7.93086	8.24543	7.89217	7.97443	7.19141	7.07535	7.52883	7.19782	6.92948	8.36452	8.29256	8.12543	8.13832	7.84232	7.97361	7.5851	7.45335	7.00678
100357926	LOC100357926	protein sprouty homolog 1-like	NA	XM_002717239//XP_002717285	5.98453	6.25894	6.39765	6.25757	5.899	5.86127	6.41021	7.45757	7.32252	7.55451	6.94841	5.73189	5.57275	5.49717	5.74546	5.94352	5.76227	7.39253	7.70231	7.22483	6.45479	5.02205	5.1498	5.18408	5.00748	4.99981	7.77451	8.32129	7.86571	7.42628	7.06889	8.75082	8.60945	8.57909	8.80028	8.45279	7.86719	8.39838	7.96426	7.52617	7.50536	7.15761	8.70182	8.59098	8.89599
100357073	LOC100357073	small glutamine-rich tetratricopeptide repeat (TPR)-containing, beta	NA	XM_002714068//XP_002714114	5.80907	5.73274	6.17198	5.68156	5.59768	5.75157	5.29084	6.39357	6.37176	6.37094	6.43251	4.97555	5.13275	5.2466	5.66276	5.00719	5.35106	5.96548	6.31447	6.30866	6.10586	4.54804	5.01505	5.12896	4.56112	4.99556	7.36479	7.7157	7.79992	7.58436	7.83134	7.04898	7.76148	7.79347	7.68289	7.00022	7.74307	7.56036	7.44162	7.03561	7.78483	6.61846	7.35332	7.74421	7.52629
100348912	LOC100348912	crystallin, zeta	Ocu.828	XM_002715917//XM_002715918//XP_002715963//XP_002715964	5.50785	5.74502	6.20335	5.6544	5.28252	5.88869	5.60442	6.99177	7.03411	7.23305	7.06784	5.34659	5.57365	4.60041	5.46642	5.45392	5.41516	7.05198	6.73853	6.97867	6.44473	4.42653	5.71308	4.39277	4.29626	5.61221	7.88117	7.81051	7.54623	7.45319	7.60528	7.92305	8.04766	7.99758	8.08141	7.79008	7.99984	7.99765	7.30872	7.20512	7.85781	7.03626	7.87986	7.92733	7.86886
100355526	LOC100355526	heparan sulfate proteoglycan core protein-like	Ocu.994	XM_002710578//XP_002710624	8.53085	7.90846	9.02896	7.71042	7.79904	8.11502	8.62014	9.70155	9.02345	9.87868	9.63683	7.89337	7.04847	6.81391	7.73756	7.501	8.01392	9.42571	9.3632	9.89272	9.52586	6.15939	6.5856	6.90235	6.53674	6.89241	10.0703	10.0978	10.0015	10.0106	10.2952	10.7309	10.4576	10.2085	10.6194	10.229	9.95403	10.042	9.95141	10.0009	10.1931	9.29237	10.5237	10.3791	10.6965
100356517	TJP2	tight junction protein 2	NA	XM_002708234//XP_002708280	4.45146	4.2868	4.31004	4.24301	4.77694	4.51905	4.16311	4.79051	4.96108	5.0114	5.20667	4.7435	4.07928	4.39574	4.2845	4.49415	4.18064	5.16106	4.87091	5.07912	4.91784	4.00159	4.04819	3.91763	4.46342	4.02057	6.27926	6.63959	6.18025	6.84933	5.68731	6.43508	6.18676	5.73293	6.57053	6.34063	6.77176	6.52568	5.69842	6.52825	6.60081	6.30854	6.25831	5.79307	6.72122
100339488	LOC100339488	enoyl Coenzyme A hydratase domain containing 1-like	NA	XM_002714807//XP_002714853	5.90668	6.37815	6.36558	6.31019	6.16483	6.11773	6.14349	7.0018	6.91171	7.14561	7.09526	5.97085	6.45551	5.4558	6.16254	5.84453	5.95454	6.84204	6.76708	7.15126	6.83065	5.28923	6.33226	5.29365	5.44625	6.07036	8.74006	8.83182	7.75032	7.0468	8.31849	8.21178	8.35983	8.68143	7.98238	8.53296	8.65316	8.8053	7.81936	6.9433	8.27716	7.09067	8.00884	8.38877	7.98616
100144338	IL18	interleukin 18 (interferon-gamma-inducing factor)	Ocu.7345	NM_001122940//NP_001116412	9.65293	9.22006	9.74538	9.48167	9.51189	9.79051	9.44827	9.85956	9.96827	9.972	10.2325	9.01595	8.9602	9.03851	9.12018	9.01064	9.33587	9.83231	9.75202	9.55667	9.42372	8.40905	8.83251	8.78692	8.71369	8.95731	11.3021	11.1152	10.8535	10.7053	11.1069	11.2675	11.528	11.4532	11.4778	11.3432	11.5777	11.4835	11.0934	10.8337	11.2888	10.5644	11.454	11.3396	11.5464
100009193	AR	androgen receptor	Ocu.3342	NM_001195724//NP_001182653//XM_002720055//XP_002720101	7.19698	6.81509	7.75997	6.80596	6.96669	6.86505	7.39418	7.73659	7.75415	7.96295	7.82071	6.64959	6.22965	6.49673	6.58645	6.62588	6.48396	7.50213	7.69744	7.5441	7.27516	6.23331	6.10125	6.58221	6.03457	6.26898	8.58002	9.04393	9.07552	8.80004	8.62915	9.17917	8.93703	9.11644	9.24852	8.97395	8.40051	8.86128	8.99016	8.56942	8.83339	8.15242	8.84819	9.00444	9.15018
100357007	LOC100357007	monoamine oxidase B-like	NA	XM_002719872//XP_002719918	5.38272	4.46537	5.89522	4.79222	5.33859	5.68038	5.1618	7.00958	5.25137	6.18885	6.40718	4.71362	3.90738	4.91961	4.30932	4.66139	4.88178	6.45772	5.6223	7.12665	6.85649	3.29041	3.15006	4.57938	3.46562	4.19262	7.38815	7.25311	7.60306	7.10214	7.94989	7.87295	7.58281	7.73395	7.59759	7.46623	6.97839	6.55124	6.48057	6.55591	7.29888	6.38172	7.3493	6.46477	7.44261
100342286	LOC100342286	uncharacterized LOC100342286	NA	XM_002712082//XP_002712128	3.85283	3.85964	4.06616	3.51196	3.68617	4.09338	3.90291	5.168	4.56488	5.34017	5.16871	3.64755	3.63663	3.23994	3.58563	3.56014	3.79862	4.90568	4.68994	5.00381	4.8015	3.42144	3.40678	3.52361	3.32554	3.49433	6.38821	6.16985	5.6422	5.46786	5.46883	6.13056	6.24211	6.27052	6.47171	5.83636	6.54884	5.85132	5.61039	4.89347	5.8833	4.79157	6.29986	5.90278	6.65062
100008825	CD36	CD36 molecule (thrombospondin receptor)	Ocu.2565	XM_002712016//XP_002712062	11.0931	10.9327	10.9886	10.5675	10.7442	10.8679	10.837	11.338	11.5037	11.9168	11.6629	10.2915	10.4456	9.44347	10.2934	10.3431	10.5904	11.3127	11.491	11.2365	11.0603	10.2694	10.3883	10.0459	10.3375	10.1571	12.9421	12.8072	12.6198	12.7701	12.432	12.7884	12.394	12.6085	12.8086	12.5034	12.9734	12.7855	12.5313	12.5787	12.7245	12.5269	12.38	12.4488	12.7496
100350566	FBLN2	fibulin 2	NA	XM_002713118//XM_002713119//XP_002713164//XP_002713165	6.30655	5.91117	7.69896	5.91029	6.67032	5.67029	6.43558	7.46077	7.04639	6.95525	6.94207	6.77693	5.10393	7.0796	5.64839	6.25295	5.94555	6.76897	7.58577	7.99747	7.31704	4.47647	4.70446	6.30855	5.5001	4.78416	7.83543	8.0885	8.36475	8.05491	7.94591	8.33225	8.20534	8.55725	8.28721	8.29942	7.63947	8.18292	8.65685	8.81735	8.17667	7.50748	9.19478	9.16595	8.93179
100337782	LOC100337782	Ester hydrolase C11orf54-like	Ocu.1655	XM_002708634//XM_002708635//XP_002708680//XP_002708681	8.3154	7.91983	7.44425	6.95924	7.73958	7.74334	8.49793	8.91888	8.35666	9.43888	9.03177	7.75525	7.49734	6.07848	6.99263	7.64891	7.65548	8.76677	8.59093	8.92672	8.46179	7.04533	7.068	6.35628	7.02964	7.10352	9.85264	10.2457	8.8175	8.7897	9.84601	10.3778	10.1031	9.64045	10.294	9.72306	10.1346	10.5216	8.8285	8.91063	10.1411	9.69096	10.1428	9.78634	10.3802
100355364	LOC100355364	insulin-like growth factor binding protein 6-like	Ocu.6715	XM_002711012//XP_002711058	9.88629	10.2428	10.8308	9.33789	10.5333	10.4921	11.0206	11.7687	12.0574	11.5244	11.319	9.5271	9.15514	9.34217	9.7307	9.9967	10.2838	11.3995	12.1751	11.9107	11.1632	8.07982	8.59587	8.69787	8.77379	8.53812	11.6998	12.5752	12.5191	12.4942	12.5274	11.4661	11.6064	12.8657	11.6066	11.6626	12.0247	12.577	12.7242	13.0669	12.7126	12.6002	12.9092	13.3447	12.3484
100342237	LOC100342237	chordin-like 1	NA	XM_002720190//XP_002720236	7.78326	7.63393	8.45764	7.55974	7.66772	7.5373	7.80255	8.45481	7.67454	8.80618	8.59351	6.91875	6.72022	6.52348	7.87239	7.12039	7.2392	8.55388	7.81045	8.88201	8.27135	5.03961	5.91882	5.48638	5.76404	6.16076	9.60121	9.40443	9.54976	9.08458	9.56871	9.38125	9.33663	9.06597	9.60233	9.25598	9.89162	9.85107	9.73944	9.74468	10.0435	9.21022	9.93757	9.5709	9.99134
100358256	LOC100358256	procollagen, type IV, alpha 1-like	NA	XM_002712950//XP_002712996	9.67075	9.21904	9.96104	9.00145	9.12692	9.55798	9.65188	9.98166	10.0703	10.5073	10.5344	9.53494	8.06304	8.90565	8.93884	8.55066	9.32851	9.81326	10.1935	10.098	10.1252	8.11018	8.03424	8.29128	7.84787	8.01	11.5	11.6283	11.6377	11.5496	11.3214	11.3532	11.1079	11.2456	11.7404	11.5639	11.148	11.448	11.1899	11.0971	11.3955	11.5162	10.7705	11.1476	11.6182
100345023	PFKFB1	6-phosphofructo-2-kinase/fructose-2,6-biphosphatase 1	NA	XM_002720028//XP_002720074	7.50261	7.14269	7.74032	6.99225	7.27769	7.32142	7.96747	7.97995	8.23911	8.41807	8.57151	6.8446	5.9005	6.82468	6.77584	6.72601	6.63339	8.01095	8.29061	7.48697	7.70565	6.06788	5.85908	6.25699	5.59199	5.79217	9.07207	9.0787	8.72001	8.64793	8.92719	9.62358	9.71074	9.64403	9.63045	9.58704	9.28721	9.21509	8.71609	8.75421	9.32646	8.66914	9.40403	9.63441	9.71072
100338962	OLFML1	olfactomedin-like 1	NA	XM_002708780//XP_002708826	7.54039	7.49214	8.11602	6.96298	7.31877	7.84727	8.38553	8.94386	8.57055	9.37078	9.38606	6.52643	5.6553	5.70923	6.41602	6.4744	7.2356	8.66151	8.80748	8.76054	8.66618	5.32682	5.57739	5.51184	5.48108	5.90649	9.62473	9.45117	9.5409	9.24318	9.60676	9.56179	9.66801	9.43362	9.72836	9.61702	9.32948	9.16638	9.4144	9.43457	9.63963	8.92873	10.0495	9.72649	9.70262
100344512	LPAR4	lysophosphatidic acid receptor 4	NA	XM_002720135//XP_002720181	4.53912	5.03434	5.15153	5.11776	5.05659	5.05222	4.52294	4.87944	4.33679	6.06239	5.45196	4.64679	4.98477	4.99872	5.14929	5.00448	4.94924	4.47617	4.81479	5.59588	5.13622	4.50351	4.46394	4.17431	5.0638	4.59144	7.53836	7.32609	7.22632	6.97354	7.5588	6.70762	6.54711	6.79756	6.78291	6.70881	6.95511	7.48834	6.78765	6.47655	7.26248	5.99224	5.70543	5.96994	6.71554
100353937	SPATA6	spermatogenesis associated 6	NA	XM_002715639//XP_002715685	5.74839	5.04998	5.79081	5.11428	5.22687	5.31012	5.81814	6.60538	6.43897	6.78942	6.78088	5.26448	4.71528	4.85958	4.92154	4.94269	4.94045	6.40053	6.47493	6.31117	5.98676	4.36319	4.98025	4.79166	4.32499	4.57162	6.84448	6.92365	7.2318	7.27458	7.42594	7.92355	8.02879	7.3598	8.24458	8.0394	6.65961	7.23369	7.34788	7.26727	7.84499	6.70725	7.88709	7.89437	8.05713
100328630	STEAP1	six transmembrane epithelial antigen of the prostate 1	Ocu.7714	NM_001171274//NP_001164745	6.73737	6.16826	6.43438	6.33279	6.68084	7.16603	6.85846	8.15563	6.72303	7.28658	7.06553	6.99064	6.17238	6.41691	7.26255	6.50402	7.42874	7.30018	6.79836	8.4135	7.70932	5.46798	5.71991	5.89258	6.33947	6.40486	8.38614	7.98874	9.07359	7.85571	9.0271	8.51796	8.3384	8.35566	8.35819	8.60208	8.6391	8.49355	9.01541	9.35274	8.55973	8.32993	10.1153	9.76003	8.89874
100352945	LOC100352945	hydroxyacyl-Coenzyme A dehydrogenase-like	Ocu.45	XM_002717172//XP_002717218	9.86447	9.72865	10.0788	9.47367	9.4617	9.83763	9.95922	10.5068	10.7262	11.0166	10.9558	9.07585	9.07963	7.87719	9.52098	9.18518	9.34672	10.6118	10.838	10.4305	10.3249	7.61359	8.63857	8.09938	8.02452	8.98015	11.8503	11.7748	11.1757	11.2707	11.3932	12.0181	11.9628	11.8019	12.0968	11.67	11.9958	11.9982	11.3218	11.3367	11.792	11.2738	11.873	11.961	12.2022
100350230	EPHX2	epoxide hydrolase 2, cytoplasmic	Ocu.494	XM_002709451//XP_002709497	9.48081	8.30511	9.65299	8.49732	8.71847	9.14028	9.37717	9.54775	9.60787	10.1475	10.0358	8.47879	7.14937	8.07193	8.3697	8.15644	8.59448	9.67055	9.66992	9.70942	9.32657	7.43595	6.85654	7.7653	7.35384	7.55188	10.9093	10.5447	11.131	10.8279	10.694	11.1269	11.0891	10.8778	11.1664	11.0041	10.8994	10.358	10.6381	10.6681	10.8291	10.9209	10.9497	10.7275	11.2071
100356958	LOC100356958	laminin B1-like	NA	XM_002711209//XP_002711255	5.64292	6.38952	6.92842	5.1356	5.20378	6.1234	5.57508	6.8573	6.04098	6.4232	6.83591	5.2927	4.12883	5.88039	5.07962	5.21453	6.39124	6.34824	6.79683	7.35316	7.51926	3.01721	3.74308	4.59479	3.53108	4.54642	7.67766	7.64226	8.02954	7.59542	7.42846	7.69472	7.85823	7.8831	7.71973	7.59956	7.3516	7.70113	7.89121	8.17829	7.59459	7.24019	8.68358	8.63362	8.08162
100345933	LOC100345933	RAS-like, estrogen-regulated, growth inhibitor-like	NA	XM_002712638//XP_002712684	5.94518	4.00665	4.29392	4.63584	5.13993	4.78954	5.54025	6.51078	6.71392	6.39754	6.33831	5.88955	5.06685	4.83577	5.12093	4.75286	4.8448	6.63776	6.79246	7.37277	6.01615	5.0548	4.77736	4.56242	4.2801	4.64572	8.02853	7.21748	7.41546	7.59157	7.81664	8.01387	8.04117	8.10622	8.07039	7.80528	8.06738	6.56093	6.66509	6.93977	7.57955	6.79641	7.33142	6.60535	6.88829
100341462	LOC100341462	CLST 11240 protein-like	NA	XM_002719445//XP_002719491	7.20369	6.15132	6.02282	5.48712	6.54197	6.86985	6.71329	7.53086	6.99666	7.11683	7.28272	6.72219	4.64428	5.501	5.69563	6.28532	6.8935	5.92325	6.96741	7.15732	6.77321	5.89502	5.23593	5.21674	5.13526	5.55076	8.8041	8.47182	8.16784	8.58262	8.85702	7.93009	8.09601	8.48997	8.17921	8.48835	8.79706	8.17516	8.41373	8.09905	9.04729	8.4238	7.65805	8.31838	7.94856
100350611	LOC100350611	aquaporin 7	Ocu.8434	XM_002707944//XP_002707990	6.83743	6.5082	6.4891	6.15072	6.41361	6.41643	6.68692	7.27643	7.21123	7.40434	7.50627	6.30466	5.45726	4.93804	5.92719	5.86855	5.92663	7.26369	7.20214	6.67527	6.71864	5.32181	4.85631	4.78821	5.017	5.23189	8.53598	8.39954	8.04279	8.2371	7.99705	9.21021	8.94915	8.52716	8.81045	8.71873	8.39565	8.46556	7.80155	7.83603	8.11955	7.682	8.56718	8.45677	8.70929
100356394	LOC100356394	ORM1-like 3	NA	XM_002719346//XP_002719392	7.58592	7.70515	8.05448	7.80718	7.91278	7.6711	7.95635	8.57141	8.62566	8.78019	8.61401	7.49469	7.49388	6.9659	7.51873	7.47563	7.47121	8.19815	8.5198	8.11519	7.91549	7.19005	7.37417	7.4125	7.13761	6.9884	9.57687	10.1547	9.55187	9.50544	9.69202	9.88883	10.2485	10.1146	10.2902	9.90109	9.61728	10.4236	9.39404	9.21894	9.89218	9.18158	9.62992	10.024	10.2135
100346072	COL15A1	collagen, type XV, alpha 1	NA	XM_002708154//XP_002708200	7.81962	7.84779	8.74847	7.71264	7.76948	7.65443	8.0189	8.02116	7.66019	8.80522	8.46114	7.24892	6.93583	7.54713	7.66145	7.25523	7.7729	8.22794	8.28648	8.74175	8.60575	6.0869	6.52073	6.87349	6.76642	6.75514	9.69996	9.79817	9.70857	9.57842	9.66722	10.209	9.95226	9.95503	10.5425	10.3576	9.33063	9.73221	9.61765	9.48879	9.50457	8.96048	9.8548	9.92247	10.6511
100355764	LOC100355764	Protein FAM149A-like	Ocu.3431	XM_002709332//XP_002709378	7.61565	7.01233	7.99992	6.8694	7.43225	7.69275	8.01725	8.70251	8.49224	8.79689	8.77487	7.01023	5.85523	6.36956	6.81395	6.78106	7.12703	8.60113	8.6072	8.50705	8.1995	5.59341	5.57758	6.22014	5.8346	6.08369	9.45362	9.07577	9.4017	9.00389	9.58799	9.65997	9.61869	9.57541	9.74513	9.5853	9.79809	9.58877	9.66337	9.31807	10.2303	9.52395	9.54003	9.73739	9.94875
100358231	APLP2	amyloid beta (A4) precursor-like protein 2	Ocu.6098	XM_002708844//XP_002708890	8.48651	7.81045	8.50162	7.87108	7.93738	8.08193	8.00224	8.67507	8.4211	9.06847	8.80388	8.26298	7.41638	7.29241	7.52212	7.54007	7.68445	8.57468	8.50336	8.63986	8.37789	7.66605	7.37677	7.20357	7.33605	7.49232	10.2157	10.458	10.1183	9.71631	10.0228	10.1012	9.95514	10.1414	10.3565	10.0592	9.97405	10.4016	9.9046	9.36762	10.3923	9.8827	9.72357	10.1168	10.4383
100008989	MGP	matrix Gla protein	Ocu.6218	NM_001082200//NP_001075669	11.4359	11.9452	12.7661	11.5843	11.944	11.5686	11.415	12.781	9.55931	11.5587	11.3875	11.0601	9.82718	11.868	10.5812	11.3802	12.3931	11.7565	10.893	13.135	12.4057	7.63284	9.38448	11.5391	10.5539	9.81998	13.3713	13.484	13.7497	13.732	13.851	13.5506	13.5391	13.5607	13.4983	13.5977	13.0491	12.7962	13.6979	13.6905	13.1725	13.1011	13.6371	13.2712	13.4702
100350755	LOC100350755	heme binding protein 2-like	NA	XM_002714846//XP_002714892	7.88121	7.55354	8.09665	7.02367	7.61739	7.91431	7.85361	8.87742	8.50709	9.04168	8.86045	7.21981	6.60674	6.52736	7.27604	6.99866	7.43844	8.85262	8.58897	9.04353	8.55575	5.55358	5.82851	5.25171	5.72348	6.18244	10.1435	10.0913	9.80176	9.71659	10.0401	9.66186	9.95727	10.143	9.69867	9.66439	10.3599	10.2121	9.63127	9.53065	10.0084	9.46513	9.62696	10.1545	9.56179
100339469	LOC100339469	glycerol-3-phosphate dehydrogenase 1-like	Ocu.958	XM_002711098//XP_002711144	10.0581	8.96244	9.36767	9.23158	9.08281	9.3682	9.80415	10.5798	11.0111	10.8181	11.1823	9.18432	7.65803	7.59425	9.04062	8.57483	8.71235	10.5035	10.9348	10.0208	10.2463	8.30326	7.38367	7.81283	7.62988	7.7633	11.6616	11.5075	10.5189	10.8678	10.7458	12.225	12.4402	12.4905	12.2679	12.4629	11.6862	11.2681	10.5015	10.846	10.7091	10.4463	12.1719	12.5012	12.316
100350584	LOC100350584	ribonuclease, RNase A family, 4-like	Ocu.3403	XM_002718039//XP_002718085	8.77947	9.15282	10.3509	9.68891	9.4064	10.1797	10.6046	11.0316	10.921	11.5462	11.2795	8.6336	8.43854	8.28494	9.46199	9.68491	9.81114	11.0398	11.1725	11.2744	10.8246	6.62218	7.67977	8.39474	7.77437	8.58082	11.5762	11.8882	12.1952	11.9898	12.2808	12.2072	12.2377	12.3125	12.3898	12.119	11.2984	11.2233	11.821	12.165	11.9426	11.328	12.7187	12.5169	12.294
100347318	LOC100347318	cell death-inducing DFFA-like effector a	NA	XM_002713556//XP_002713602	11.9581	11.3182	11.7067	11.0724	11.3902	11.7744	11.6392	12.3149	12.3026	12.5416	12.3535	11.4342	10.5787	10.1133	11.167	10.6521	11.1802	12.2408	12.4466	12.03	11.7493	10.2144	9.6919	9.61774	9.35488	10.2263	13.7807	14.0031	13.7183	13.6503	13.6677	13.6438	13.6114	13.6206	13.7455	13.3729	13.805	13.9784	13.5462	13.5573	13.8321	13.7441	13.2456	13.4657	13.5328
100009025	MT3	metallothionein 3	Ocu.1799	NM_001082220//NP_001075689	4.88097	5.46476	6.54504	4.91011	5.73234	5.82867	6.52016	6.54452	6.3979	6.65638	6.6718	5.70362	5.31665	6.19802	5.25358	4.79412	5.68343	5.85434	6.66354	6.24367	6.15903	5.57442	4.34554	4.9345	4.81134	4.45723	7.49004	6.41513	7.63805	7.77843	7.98234	8.51398	8.31849	7.55275	7.69091	8.3921	7.41682	6.23703	8.06276	8.29662	7.49566	7.25188	9.57369	8.62852	8.33018
100345739	EFEMP1	EGF containing fibulin-like extracellular matrix protein 1	NA	XM_002709858//XP_002709904	10.2882	10.2476	10.9235	10.0555	10.2225	10.4301	10.9817	11.2011	11.5001	11.7134	11.6319	8.92441	8.26015	7.69141	9.55515	9.19472	9.49953	11.1591	11.5004	10.9091	10.8701	7.69061	7.99666	8.11854	8.17635	8.37727	12.4604	12.5801	13.0768	12.29	12.7138	12.1245	12.1873	12.4868	11.9479	12.3233	12.0056	12.3032	12.4252	12.4849	12.3974	12.0733	12.5187	12.3843	11.7086
100344003	MAPT	microtubule-associated protein tau	NA	XM_002719454//XM_002719455//XM_002719456//XP_002719500//XP_002719501//XP_002719502	7.39835	5.99804	7.11714	6.79023	6.84392	6.63743	6.64652	7.04125	7.45862	6.72614	6.97611	6.62396	5.21291	6.44776	6.15206	5.92136	6.43189	6.34362	7.25063	6.17187	6.42389	5.46464	4.81019	5.52693	5.55422	5.47419	9.2019	9.20244	10.0684	9.99986	9.41668	7.79765	7.71092	8.49427	7.73201	7.74121	8.94778	9.26796	9.65252	9.58016	9.40626	9.03822	7.01757	8.44336	7.60593
100354505	KLB	klotho beta	NA	XM_002709391//XP_002709437	4.46931	4.39018	4.48595	4.1876	4.02786	3.84061	4.861	5.55324	5.26698	5.84326	5.73399	4.09444	3.91541	4.15319	4.22746	4.12701	4.35021	5.38131	5.16943	5.00362	4.80439	4.18153	3.69654	3.8922	4.2839	3.67203	7.06692	7.089	6.58304	5.97506	6.54121	7.22292	7.24622	7.11392	6.92729	7.32819	6.95846	7.05131	6.14801	5.80577	6.8233	5.41443	6.66487	6.78723	7.23267
100357466	LOC100357466	odd-skipped related 1	NA	XM_002710046//XP_002710092	4.47494	4.86131	5.50186	4.39764	4.37454	4.54744	5.47823	5.23722	4.97612	5.64306	5.7815	3.64507	4.03917	4.24444	4.17827	4.08784	4.37948	4.86232	5.46255	5.24892	5.36157	3.97457	3.93568	4.01263	4.08075	3.72219	6.5722	6.67689	7.37093	7.53782	7.79405	6.97506	6.82289	6.88374	7.00096	7.24156	5.88832	6.70329	7.50637	6.80506	5.79115	5.84589	7.04467	6.90142	6.8659
100353686	PEX3	peroxisomal biogenesis factor 3	Ocu.4404	XM_002714856//XP_002714902	6.85433	6.56994	7.35512	6.65732	6.67215	7.07654	6.76734	7.53289	7.26288	8.11081	7.89816	5.69916	6.4529	5.55536	6.5517	6.20515	6.97875	7.55978	7.62358	7.95666	7.42318	5.19337	5.87226	5.49476	5.67225	6.11411	9.30092	9.3466	8.99275	8.83388	8.86998	9.06555	9.03061	9.08489	8.92541	8.99492	9.48973	9.54083	8.94763	8.85841	9.22599	8.93994	8.9931	9.15401	9.10008
100337717	LOC100337717	acyl-CoA synthetase short-chain family member 3	NA	XM_002711267//XP_002711313	4.75384	5.55764	6.38895	5.61366	6.05085	5.65218	6.13886	6.44245	5.77411	7.2875	6.71055	4.36064	4.29826	4.52949	5.45117	5.59256	5.52487	6.22686	6.05761	6.44482	6.07089	4.02993	4.72264	4.8092	4.62923	4.73805	7.2231	7.59916	7.9089	7.48684	8.16618	8.10224	8.13772	7.21926	8.1566	7.81175	7.63183	8.0949	8.06757	7.86739	8.73111	7.49835	7.81911	7.40327	8.25775
100338309	SLIT3	slit homolog 3 (Drosophila)	Ocu.3911	XM_002710368//XP_002710414	9.35442	8.70876	9.62595	8.46743	8.91087	8.7791	8.68531	9.91102	9.7293	9.96828	9.58733	8.57537	7.79065	8.85375	8.56164	8.38531	8.91135	9.50134	9.88736	10.2239	9.91523	6.46148	7.32589	7.79084	7.3428	7.52015	11.3892	11.5435	12.0774	11.9833	11.8817	11.4784	11.3397	11.6338	11.0838	11.798	10.6403	10.7298	10.9782	11.0628	10.6109	10.33	11.0152	11.2166	10.8654
100341510	LOC100341510	zinc finger protein, multitype 2	NA	XM_002710595//XP_002710641	4.90712	4.1022	5.22449	4.53004	4.58241	5.16757	4.72318	5.08011	4.82427	5.37103	4.74602	4.8119	4.01556	4.23308	4.71798	4.60893	4.46551	4.992	4.84078	5.26783	4.3434	4.34604	4.13024	4.02967	4.00492	4.18852	6.50192	6.90364	7.04121	7.33395	7.05367	7.05068	7.20902	6.97665	6.87698	7.59386	6.19472	6.28404	6.54432	6.88158	6.47539	5.80474	6.98301	6.66473	6.96966
100355969	LOC100355969	Aspartoacylase-like	NA	XM_002719023//XP_002719069	9.94958	9.44835	9.74229	9.35992	9.47606	9.81305	9.30521	10.259	10.5028	10.2452	10.163	9.13513	8.63286	8.12497	9.13133	8.96193	9.07809	10.153	10.3709	10.1034	9.64012	7.41516	8.30318	7.80297	7.85677	8.39573	11.8924	12.2003	11.9233	12.048	11.9935	11.5803	11.5919	11.6669	11.3727	11.2168	11.7923	12.1266	11.7804	11.7497	12.0486	11.3286	11.4698	11.7121	11.3723
100343674	AIFM2	apoptosis-inducing factor, mitochondrion-associated, 2	NA	XM_002718439//XP_002718485	8.49304	8.0089	8.38298	7.81841	7.92746	8.08468	8.56947	9.30853	9.66782	9.42315	9.51821	7.67325	7.12796	6.26112	7.72954	7.32716	7.26838	9.23156	9.70303	9.01163	8.64941	6.75002	6.64556	6.47333	6.31192	6.78351	10.6322	10.6109	10.1092	10.0828	10.3206	10.4504	10.6531	10.8318	10.6429	10.4125	10.6986	10.7421	10.1223	10.0043	10.5273	9.97515	10.4304	10.8365	10.5394
100144341	LOC100144341	mitochondrial phosphoenolpyruvate carboxykinase	Ocu.7371	XM_002717913//XP_002717959	9.26608	8.37454	8.54916	8.12331	8.97664	8.49572	9.06052	9.51068	10.0469	9.7472	9.67702	9.24237	8.50067	8.74398	8.40297	8.61314	8.46336	9.53787	10.2279	9.58928	9.28032	8.69855	8.25596	8.45704	8.26682	8.09511	10.9543	11.0364	10.2824	10.358	10.7308	11.5703	11.4057	11.7167	11.9098	11.525	11.0739	11.5017	10.6835	10.3405	11.3419	10.6951	11.1801	12.0499	12.0256
100358791	LOC100358791	androgen-induced 1-like	NA	XM_002714177//XP_002714223	7.29383	7.37849	8.0159	7.29131	6.76345	7.39843	7.76507	8.54298	8.55986	8.97477	8.80097	6.242	6.13814	5.73587	6.99682	6.11736	6.67813	8.35252	8.21816	7.90731	7.93398	5.58605	6.35192	6.74721	6.0908	5.84061	9.43617	9.99566	9.52685	9.52742	8.34242	9.84932	10.3613	10.0596	10.4455	9.77682	9.65587	10.055	9.2325	9.0493	8.37835	9.28112	9.86024	9.78446	10.1457
100340212	LOC100340212	zinc finger, DHHC-type containing 2	NA	XM_002709346//XP_002709392	4.20955	3.2501	3.95879	3.6549	3.55443	3.91053	3.89341	4.75063	3.7217	4.6028	4.74632	3.74963	3.57892	3.54722	3.6852	3.25958	3.58192	4.7068	4.24169	5.08302	4.50945	3.53522	3.30151	3.374	3.3134	3.26362	6.348	6.20124	6.44081	6.02551	6.36848	5.66761	5.68011	5.73821	5.62747	5.1447	7.02826	6.84364	6.76645	6.34752	6.84593	6.43574	6.15951	6.13942	5.64201
100347218	LOC100347218	proton-coupled amino acid transporter 1-like	NA	XM_002710321//XP_002710367	4.84791	4.28398	4.41883	4.46304	4.08734	4.2989	4.35421	5.22787	5.23267	5.81088	5.80291	3.94432	4.03729	4.11379	4.22603	4.60934	3.89837	5.46975	5.1591	4.90658	5.02902	4.1574	3.9449	4.18387	3.94005	4.0582	6.9791	6.58327	6.94661	5.06466	6.14444	7.29684	8.03149	7.74224	8.09537	7.81757	6.14327	6.77633	6.55872	5.07729	6.21061	4.46069	7.7223	7.53865	8.02178
100354039	MOXD1	monooxygenase, DBH-like 1	NA	XM_002714735//XP_002714781	7.40622	6.06603	6.76793	6.12265	7.05505	5.9011	6.09797	7.55463	8.45274	7.08701	7.83941	6.9955	6.03093	6.10097	6.49567	5.90284	6.38652	7.07369	8.4349	8.51261	8.03182	5.06658	5.07377	4.85278	4.42003	4.97278	9.00352	8.83988	9.72068	8.85912	9.62944	8.7141	8.9786	10.0988	8.82337	9.43434	9.27227	8.92922	9.56541	8.66815	9.23885	7.41934	8.79317	10.2651	8.49262
100009099	PSAT1	phosphoserine aminotransferase 1	Ocu.1872	NM_001082271//NP_001075740	5.87703	6.53217	6.59787	6.19449	5.7118	6.04361	6.58806	6.87015	6.15664	7.18561	7.09323	5.72601	5.75774	5.1207	6.08914	5.84027	5.95955	6.889	5.8672	6.89559	6.66278	4.86058	5.75089	5.2742	5.18798	5.9679	8.16277	7.93249	7.64247	7.84585	7.99663	9.69137	9.77657	8.09448	9.65141	9.58063	7.84753	7.39692	7.36639	7.2978	7.88738	7.43728	9.85155	8.09068	9.80724
100343087	LOC100343087	emopamil binding protein (sterol isomerase)	NA	XM_002719895//XP_002719941	8.63544	8.25872	8.38738	8.24149	8.48655	8.29605	8.16751	8.57531	8.97702	8.7872	8.92133	8.18155	8.46026	7.44106	8.14243	8.39457	7.96885	8.71693	9.05604	8.40119	8.37585	7.76219	8.32906	7.93531	8.2146	8.05277	11.3226	11.0425	10.4016	9.99984	10.8633	10.325	10.4991	11.5828	10.357	10.504	11.0691	11.21	10.3041	9.56034	10.7252	10.0477	10.567	11.5925	10.2477
100350475	LOC100350475	cysteine dioxygenase-like	NA	XM_002710128//XP_002710174	8.31153	7.89504	8.83307	8.76428	8.72599	8.24758	8.64594	9.79514	9.88342	10.2064	9.64168	7.65466	7.54793	7.29238	8.78423	7.96681	7.92408	9.76074	9.82989	9.71289	9.47907	6.18504	6.20524	7.11678	6.73067	6.80142	10.5524	10.7572	10.0809	10.5589	11.3229	11.8415	12.1845	12.2597	12.1006	11.6936	10.4051	10.3423	9.3102	10.0127	10.9473	9.4415	11.5586	11.8713	11.8359
100009165	VWF	von Willebrand factor	Ocu.3316	XM_002712833//XP_002712879	7.4021	8.10292	8.94696	7.37567	7.84631	8.59755	7.74723	8.20111	8.13095	8.77162	7.78025	7.35598	6.90578	8.16521	6.75224	7.8434	8.51262	7.00861	8.48568	8.32693	8.05198	4.97589	5.96247	7.51472	6.85305	6.45299	10.4309	10.3869	10.5156	10.3392	9.63456	10.1418	9.32061	9.6747	10.0153	10.0925	10.4265	10.4717	10.6446	10.3705	10.0744	10.5828	9.59396	9.63295	10.4826
100348761	AGPAT9	1-acylglycerol-3-phosphate O-acyltransferase 9	NA	XM_002716971//XP_002717017	7.52087	7.63083	7.11336	7.40964	6.87922	6.96498	8.14572	8.10414	7.55598	8.18867	8.34938	7.09291	6.37833	6.34914	6.65055	7.00934	6.90981	7.60629	7.31017	6.67029	7.39784	7.27216	6.84791	6.22525	5.75842	6.71546	9.1326	9.89676	9.02681	8.81133	8.63797	10.9754	10.9574	10.5047	10.7242	11.1557	8.83416	9.42807	8.42148	8.55447	8.04679	8.30793	10.3349	9.55936	10.1735
100101618	THRSP	thyroid hormone responsive	Ocu.7146	NM_001198981//NP_001185910//XM_002708484//XP_002708530	8.87655	8.47326	8.55058	8.61478	8.75721	8.50331	9.18349	10.1496	10.4736	10.0557	10.3154	8.14178	7.79632	6.82442	8.5312	8.28975	7.94853	10.2026	10.6084	9.48846	9.48722	7.04169	7.21811	6.51615	7.30782	7.23447	11.5298	11.8746	11.4522	11.3859	11.13	11.2837	11.7477	11.2133	11.6554	10.8621	11.6469	11.973	10.745	10.8007	11.2478	10.7913	11.2598	11.3776	11.6893
100354838	LOC100354838	diacylglycerol O-acyltransferase 2-like	Ocu.8360	XR_084858	9.65798	8.58071	8.96811	8.23301	8.38709	8.84876	9.25754	10.0547	10.8606	10.0062	10.5581	9.20734	7.86878	7.54282	8.18847	8.07481	8.62002	10.2335	11.0179	9.69449	10.0618	8.25126	7.38027	7.74559	7.51548	7.91488	11.3731	11.6093	10.5497	10.7072	9.97869	12.1613	12.2349	12.5926	11.7989	12.2704	11.4524	11.943	11.2361	10.7615	10.5325	11.0376	12.0111	12.8806	12.0591
100344669	LOC100344669	phosphoglycerate dehydrogenase	Ocu.8138	XM_002715676//XP_002715722	7.51494	7.21481	7.43913	6.89094	7.49632	7.27123	7.3647	8.8897	8.44848	9.23447	8.99342	7.00959	6.31129	6.60942	6.83587	6.94582	6.90039	9.03517	8.52604	8.76971	8.43338	5.80052	6.23699	6.10517	6.26389	6.02856	9.91208	10.4486	9.75064	9.60675	9.84089	9.9495	10.7924	9.89821	10.4665	10.4946	10.0499	10.6	9.49231	9.06097	10.148	9.84092	10.3519	9.86405	10.6017
100356817	LOC100356817	fibronectin type III domain containing 1	NA	XM_002714962//XP_002715008	4.88705	4.51468	5.07877	4.44005	4.73441	4.48768	4.5143	7.08078	4.29395	6.4208	5.1922	5.39102	4.76165	4.6063	4.94084	4.41348	6.1652	7.0414	4.65449	8.46798	7.74664	3.48639	3.84688	4.1776	3.9641	4.06942	7.13324	6.85971	7.50952	7.11495	7.32642	7.18036	6.64636	6.81396	7.08436	7.17319	7.35765	7.55344	8.67091	8.93811	7.64451	6.8043	9.4995	9.0753	8.96066
100008837	CAV1	caveolin 1, caveolae protein, 22kDa	Ocu.2649	NM_001111072//NP_001104542	10.8939	10.5624	11.22	9.90052	10.5813	10.6768	11.2268	11.8608	11.5801	11.7956	11.8468	10.2003	8.95476	9.45579	9.7686	10.0006	10.4265	11.6384	11.7959	11.4164	11.4477	8.40981	8.63908	9.23459	8.75604	8.41936	13.2701	13.1815	13.1193	13.1343	13.2149	13.3198	13.3326	13.2984	13.1179	13.3383	13.3077	13.401	13.2208	12.9426	13.2916	13.2221	12.8938	13.0107	13.1402
100301536	C1QTNF7	C1q and tumor necrosis factor related protein 7	Ocu.7536	XM_002709520//XP_002709566	5.24179	5.36605	5.69329	5.38069	5.33304	5.37256	5.37842	5.28616	5.07231	4.92256	5.2611	5.15551	4.88413	5.54171	5.05881	5.44481	5.33546	5.17981	5.02231	5.65766	5.75371	4.73225	5.05774	5.00722	4.99606	4.84988	7.77627	8.10641	8.54646	8.59382	8.7859	8.35377	7.86602	8.31462	8.0506	7.66157	6.14274	5.77075	8.601	7.48542	6.16592	6.35138	8.40387	7.46288	7.20896
100342649	LOC100342649	UDP-glucose pyrophosphorylase 2-like	NA	XR_085248	7.21057	6.14996	6.80583	6.04585	6.5685	5.94207	6.04466	7.52046	7.29346	8.20704	7.87203	5.96826	6.00515	5.0661	5.46742	5.51988	5.98995	7.17334	7.7563	7.92276	7.09087	4.63862	5.54848	4.55045	5.37138	5.24906	9.29446	9.32097	8.75427	8.66749	9.52419	8.50985	8.68824	9.03929	8.74885	8.29689	9.77867	9.48156	9.06567	8.62079	9.63226	8.98215	9.18393	9.32449	9.14551
100342791	LOC100342791	fibroblast activation protein, alpha subunit	Ocu.1294	XR_085004	6.94486	6.19479	7.04152	6.35752	6.83964	6.34569	6.01163	7.61745	5.30935	6.85087	5.71019	7.32391	6.37105	6.39148	6.61578	6.40574	7.59476	7.61974	6.31492	9.11348	8.0387	5.42767	5.61947	5.97796	6.09531	5.72131	8.57374	8.93203	9.00949	8.9337	8.98299	8.99975	8.66108	8.52732	9.14486	8.79869	8.60508	9.11126	9.72763	10.0397	9.05992	8.35265	10.467	9.70603	9.84066
100008799	ADAMTS5	ADAM metallopeptidase with thrombospondin type 1 motif, 5	Ocu.2499	XM_002716775//XP_002716821	7.26311	6.42436	6.8042	6.23719	6.43266	6.79836	6.62084	7.53409	7.41669	7.59283	7.16363	6.37731	6.04387	6.19802	6.7768	6.14718	6.57051	7.24878	7.24766	6.95575	6.44393	6.00081	5.81228	6.25471	6.20271	5.87134	9.65947	9.43054	9.02619	9.20176	9.17984	8.73968	8.65895	9.03575	8.4845	9.00824	9.7811	9.68145	9.37582	9.21432	9.8738	9.08174	8.89711	9.44181	9.20447
100351580	PDK4	pyruvate dehydrogenase kinase, isozyme 4	NA	XM_002713691//XP_002713737	6.2188	6.27666	6.77554	5.69446	5.66474	6.14301	5.73205	7.51317	6.04799	7.32369	6.3493	5.04271	5.2236	4.78846	5.69494	5.20518	5.65401	6.49101	5.92815	6.69494	6.36329	4.86022	4.99513	5.17988	4.78235	5.09889	9.62716	9.64	9.29918	9.71821	9.45827	7.51796	7.73829	7.22451	7.27712	7.17139	10.0321	9.95536	8.70027	8.90477	9.81313	9.0371	7.95648	7.28438	7.93205
100356220	LOC100356220	cell growth regulator with ring finger domain 1	Ocu.4039	XM_002718257//XP_002718303	7.03261	6.87467	7.44412	7.88187	6.99295	7.57226	7.57135	8.48028	8.21753	8.56034	8.19229	6.47896	6.38004	5.95398	8.01293	6.78809	7.25062	8.57473	8.06591	8.25484	7.36427	5.94732	6.27038	5.97709	6.03339	6.69236	9.50938	9.86722	10.4137	10.8396	10.4354	9.84643	10.3686	8.85495	10.0053	9.48128	10.0103	10.2616	10.2521	10.6919	10.7343	10.3483	10.5604	8.93194	10.6708
100340006	ITIH5	inter-alpha-trypsin inhibitor heavy chain family, member 5	NA	XM_002717611//XP_002717657	8.0624	6.77579	7.56991	6.11552	6.84827	7.7587	7.60706	8.42597	8.9106	8.89138	8.52863	7.26524	5.78821	5.90422	6.15805	6.06571	7.06209	8.14651	8.9073	8.60914	8.071	5.07383	5.02288	5.11683	5.31277	6.37245	10.3663	10.648	10.4635	10.0348	10.0905	9.58343	9.21335	10.3883	9.65233	9.67031	10.3704	10.6786	10.3936	10.2231	10.5993	10.4499	9.10462	10.3105	9.80647
100126563	CAV2	caveolin 2	Ocu.4500	NM_001171022//NP_001164493	8.67427	8.15822	8.63038	7.65058	8.29805	8.52169	8.30693	9.32518	9.49895	9.51296	9.48703	7.66153	6.93447	6.90194	7.70398	7.68661	7.90478	8.88442	9.54874	9.05813	8.88178	6.40069	6.67006	6.28362	6.73429	6.62551	11.2699	11.515	11.0333	11.0284	10.9901	10.6573	10.7666	10.8686	10.9114	11.0812	11.3697	11.8656	11.1595	10.9572	11.5331	10.841	10.3656	11.0438	10.9457
100348068	LOC100348068	melanocortin 5 receptor	NA	XM_002713558//XP_002713604	7.02964	6.0368	7.09006	5.22579	6.14395	6.21527	6.35384	7.03737	7.0303	7.08571	7.71449	5.82282	4.838	4.35626	4.05743	4.76105	5.29356	6.58396	6.8114	5.93237	6.52905	4.58481	4.4068	4.509	4.53093	4.74699	8.57858	9.0418	8.94063	8.01086	8.57555	8.73192	8.88993	9.20259	8.83602	9.0778	8.57961	8.97599	8.83168	7.87874	8.99669	8.38225	8.48176	9.20754	8.62245
100341976	LOC100341976	carbonic anhydrase VB, mitochondrial	NA	XM_002719890//XP_002719936	6.16561	5.57269	5.86256	5.46002	5.8557	5.73983	5.96159	6.47982	6.87374	6.85953	6.84843	5.62263	5.40869	5.45394	5.4791	5.40401	5.5883	6.45895	6.82773	6.32595	6.27209	5.52921	5.48972	5.1242	4.98229	5.52921	8.75793	8.95202	8.71165	8.5359	8.77591	8.33606	8.61197	8.50677	8.50537	8.33488	9.09996	9.257	8.71262	8.63469	9.11556	8.19184	8.54146	8.77181	8.6521
100355937	LOC100355937	integrin, beta-like 1 (with EGF-like repeat domains)-like	NA	XM_002712947//XP_002712993	4.70175	5.63808	6.57542	4.93444	5.36252	4.99633	5.97273	6.52967	6.28673	6.96528	6.74691	4.76223	4.12803	5.74234	5.13149	5.81222	5.69045	6.93178	7.20039	8.45346	7.44958	4.1969	4.1905	5.08574	4.57607	4.50855	7.5931	8.06151	8.63169	8.8035	8.34565	7.75541	7.39971	8.04412	7.86876	7.85883	8.68691	8.95613	9.71636	9.96441	9.18733	8.19695	9.46374	9.72737	8.84338
100346653	ALDOC	aldolase C, fructose-bisphosphate	Ocu.3745	XM_002718926//XP_002718972	9.55192	8.9548	9.17028	8.5931	9.00359	9.23091	9.31317	10.0357	10.4674	10.2783	10.335	8.81115	7.88729	6.89849	8.48333	8.50697	8.69896	10.3574	10.6288	9.91893	9.77468	7.89698	7.43709	6.97285	7.19275	7.64326	12.0157	12.0194	11.7978	11.4504	11.9095	12.1082	12.1719	11.9616	12.0017	12.1182	12.1452	12.1475	11.7247	11.7126	12.1589	11.905	12.1003	12.0586	12.1368
100350823	EEPD1	endonuclease/exonuclease/phosphatase family domain containing 1	NA	XM_002713756//XP_002713802	5.88986	5.69843	6.17217	5.35964	5.5364	6.47771	6.57534	6.69423	7.64471	6.95674	6.69414	5.64614	4.53668	5.17633	5.30447	5.42433	5.58441	6.94417	7.67714	6.47311	6.07171	5.21017	5.02845	4.51671	4.50044	5.1726	8.78598	9.48994	8.83502	8.34291	8.43228	8.64143	8.89049	9.5942	8.50441	8.90008	9.1363	9.83658	9.03175	8.54437	9.40312	8.90885	8.69364	9.8524	9.04609
100353278	LOC100353278	ectonucleotide pyrophosphatase/phosphodiesterase 3-like	NA	XM_002714733//XP_002714779	4.7538	3.80801	5.21119	4.57733	4.19478	4.76507	4.87809	6.14724	3.99121	6.53013	6.03848	5.46811	3.64311	4.96835	4.72335	4.31124	5.1906	5.78043	3.99535	6.79954	5.98087	3.76666	3.73951	4.35582	3.87982	4.17504	7.71622	7.17887	7.46091	7.59813	6.56585	7.5245	7.1275	6.9899	7.50176	7.96065	8.15769	7.52901	8.83826	8.89974	7.78025	8.35148	8.3272	8.11888	8.86
[truncated: 10 more rows]
[truncated: 12 more columns]
