# Supplementary material for: Bone marrow adipose tissue does not express UCP1 during development or adrenergic-induced remodeling
Source: Sci Rep. 2019 Nov 22;9:17427. doi: 10.1038/s41598-019-54036-x (PMC6874537; doi:10.1038/s41598-019-54036-x)
Supplement: Supplementary file 3 — Supplementary information [file 41598_2019_54036_MOESM3_ESM.xlsx]

## Sheet: Sheet0
© 2000-2019 QIAGEN. All rights reserved.
Categories	Diseases or Functions Annotation	p-value	Predicted Activation State (z-score 1.5 cutoff)	Activation z-score	Molecules
Organismal Survival	Organismal death	4.34e-16	Increased	6.777	ABCA1,ACADL,ACADVL,ADAMTS9,ADGRF5,ADGRG6,ADH5,ADM,AGA,AMACR,ANK3,ANXA2,APH1A,APLP2,AR,ARHGAP5,ASAH1,ASPA,ASPH,ATG5,ATP1B1,ATP5MF,B3GALNT1,BAP1,BBS7,BCL6,BLMH,BMPER,CA5B,CAPN2,CAV1,CAVIN3,CCDC47,CCND2,CD36,CD74,CDH2,CDO1,CFI,CHMP5,CITED1,CLMP,COL3A1,COL4A1,COL4A2,COL5A2,COX15,CRIM1,CRYAB,CSNK2B,CTNNBL1,CTSF,CX3CR1,CXCL10,DBI,DCN,DCTN1,DDX58,DERL2,DGAT2,DISP1,DKK1,DLX5,DNAJC21,DYNC2LI1,E2F5,EDNRA,E…
Organismal Injury and Abnormalities	Benign lesion	2.02e-11	Increased	3.167	ABCA8,ADTRP,AIG1,ALDOC,ANGPTL1,ANXA2,ANXA5,APLP2,AR,ATG5,BAP1,BBS2,BMP5,CAV1,CCDC68,CCND2,CDH2,CGRRF1,CLU,COL15A1,COL3A1,COL4A1,COL4A2,COL5A2,COL8A1,CRYAB,DCN,DERL2,DGAT2,DLX5,DNASE1L3,DPT,ECM2,EDNRA,EDNRB,FABP4,FABP5,FERMT2,FGF7,FGFR2,FHIT,GPC3,GSTM1,HSD11B2,HTATIP2,IDH1,IL6ST,ITIH5,JAG1,JUN,KIT,LARGE1,LEF1,LEP,LGMN,LGR4,LRIG1,MDH1,MGST1,MLX,MMP2,NDN,NDUFV2,NFIB,NR3C1,NRP2,PARK7,PBLD,PCCA,PDGFC,…
Neurological Disease	Motor dysfunction or movement disorder	6.76e-11	Increased	3.147	ABCA1,AGA,AIG1,ANK3,ANXA2,APLP2,AR,ARHGEF9,ASAH1,ASPA,ATG5,ATP1B1,ATP6AP2,BCL6,CA13,CA5B,CACNA2D3,CAV1,CCL5,CD74,CDH11,CDH2,CDO1,CLU,COCH,CP,CRIM1,CRYAB,CTSF,DNAJC19,DPYSL3,DYNLT1,E2F5,EGLN1,ENPP1,EPHX2,FUCA1,FYN,FZD4,GJA1,GPD1,HADH,HERPUD1,HLA-DRA,HSD17B4,HSPB1,IER3,IL18,JMJD1C,JUN,KPNA5,LAMA4,LAPTM4B,LEP,LPL,LUM,MAOB,MAPT,MDH1,MECR,MTMR2,NAB1,NDUFB6,NDUFS4,NDUFV2,NGLY1,NPC1,NPC2,P4HA1,PANK2,PAR…
Metabolic Disease,Organismal Injury and Abnormalities	Glucose metabolism disorder	1.23e-08	Increased	3.122	ABCA1,ABCD3,ACAA2,ACADL,ACADVL,ACO1,ADAMTS9,ADM,AKR1B1,ANXA2,ANXA5,APOA2,APPL1,AR,ATAT1,BTG1,CA13,CA5B,CACNA2D3,CAV1,CCDC68,CCDC88A,CCL5,CCND2,CD36,CD74,CEP19,CISD1,CLMP,CLU,COL15A1,COL3A1,COL4A1,COL4A2,COL5A2,COL8A1,COPS2,CP,CTHRC1,CTNNBL1,CX3CR1,CXCL10,DERL2,DGAT2,DKK1,DPYSL3,ECHS1,EDIL3,EDNRA,EDNRB,ENPEP,ENPP1,EYA1,FABP4,FGFR2,FN1,FYN,GHR,GJA1,GPAT3,GPC3,GPD1,GSS,GSTA1,GSTK1,HACD2,HACL1,HADH,H…
Cancer,Organismal Injury and Abnormalities	Adenoma	1.06e-05	Increased	2.941	ADTRP,ALDOC,ANXA2,ANXA5,AR,CAV1,CCDC68,CDH2,CLU,CRYAB,DCN,DGAT2,DNASE1L3,DPT,FABP4,FGF7,FGFR2,FHIT,HSD11B2,HTATIP2,IL6ST,ITIH5,LEF1,LEP,LRIG1,NDN,NFIB,NR3C1,PARK7,PBLD,PDK4,PIK3CA,POMC,PPA1,PRLR,PSAT1,PTEN,SLC2A1,SLIT3,SPTBN1,VCAM1
Neurological Disease	Movement Disorders	2.52e-10	Increased	2.939	ABCA1,AGA,AIG1,ANK3,ANXA2,APLP2,AR,ARHGEF9,ASAH1,ASPA,ATG5,ATP1B1,ATP6AP2,BCL6,CA13,CA5B,CACNA2D3,CAV1,CCL5,CD74,CDH11,CDH2,CLU,COCH,CP,CRIM1,CRYAB,CTSF,DNAJC19,DPYSL3,DYNLT1,E2F5,EGLN1,EPHX2,FUCA1,FYN,FZD4,GJA1,GPD1,HADH,HERPUD1,HLA-DRA,HSD17B4,HSPB1,IER3,IL18,JMJD1C,JUN,KPNA5,LAMA4,LAPTM4B,LEP,LPL,LUM,MAOB,MAPT,MDH1,MECR,MTMR2,NAB1,NDUFB6,NDUFS4,NDUFV2,NGLY1,NPC1,NPC2,P4HA1,PANK2,PARK7,PEX13,PF…
Cancer,Organismal Injury and Abnormalities	Tumorigenesis of epithelial neoplasm	5.26e-08	Increased	2.694	ABCA1,ABCA8,ABCD3,ACADVL,ACO1,ACTR6,ACYP1,ADAMTS9,ADHFE1,ADM,ADTRP,AK3,AKR1B1,AKTIP,ALDH7A1,ALDOC,AMACR,AMN1,ANK3,ANXA2,ANXA5,ANXA8/ANXA8L1,AP4S1,APH1A,APLF,APLP2,APPL1,AR,ARHGAP29,ARHGAP5,ARRDC3,ASAH1,ASPA,ATAT1,ATG5,ATP6AP2,ATP6V1H,AVP,B3GALNT1,B4GALT2,BAP1,BBS7,BCL6,BCO2,BEND5,BMP5,BMPER,BNC2,C1R,C2orf76,C8orf34,CACNA2D3,CALCOCO2,CAMSAP2,CAPN2,CAV1,CCDC110,CCDC149,CCDC47,CCDC68,CCDC88A,CCND2,C…
Cancer,Organismal Injury and Abnormalities	Benign solid tumor	8.42e-11	Increased	2.537	ABCA8,ADTRP,AIG1,ALDOC,ANGPTL1,ANXA2,ANXA5,AR,BAP1,BMP5,CAV1,CCDC68,CCND2,CDH2,CGRRF1,CLU,COL15A1,COL3A1,COL4A1,COL4A2,COL5A2,COL8A1,CRYAB,DCN,DGAT2,DNASE1L3,DPT,ECM2,EDNRA,EDNRB,FABP4,FABP5,FERMT2,FGF7,FGFR2,FHIT,HSD11B2,HTATIP2,IDH1,IL6ST,ITIH5,JAG1,JUN,KIT,LARGE1,LEF1,LEP,LGR4,LRIG1,MDH1,MGST1,MLX,MMP2,NDN,NDUFV2,NFIB,NR3C1,NRP2,PARK7,PBLD,PCCA,PDGFC,PDK4,PIK3CA,PLA2R1,POLR3F,POMC,PPA1,PPARG,P…
Organismal Injury and Abnormalities	Organ Degeneration	3.28e-11	Increased	2.45	ACADVL,AGA,ANK3,ATP1B1,ATP6AP2,BBS2,BBS7,BCL6,CAV1,CD36,CFI,CLU,CP,CTNNA1,CX3CR1,CYP4V2,DDX58,DRAM2,EDNRB,EFEMP1,EYA1,FBLN2,FBLN5,FBN2,FUCA1,FZD4,GRN,HMCN1,HSD17B4,HSPG2,HTRA1,IL18,IL6ST,JMJD1C,JUN,LAMA4,MAOB,MAPT,MMP13,MSRB3,NCOA1,NDUFS4,NPC1,NPC2,NR1H3,NR3C1,P3H2,PANK2,PLAU,POMGNT1,PPARGC1A,PROM1,PTGFR,RAB28,SCARB2,SPARC,STAMBP,STAT1,TLR3,TSPAN12,TTPA,TXNIP,UCHL3,UNC119,VCAN,VIM
Gastrointestinal Disease,Hepatic System Disease,Metabolic Disease,Organismal Injury and Abnormalities	Hepatic steatosis	1.91e-09	Increased	2.432	ABCA1,ACAA2,ACADL,ACADVL,AR,BBS2,CAV1,CAVIN3,CD36,CLU,CTHRC1,EGLN1,FABP4,FABP5,FGFR2,GHR,GPD1,HSD11B1,HSD17B4,IL18,IL6ST,INSIG2,ITPRID2,JUN,LEP,LPL,NR1H3,OMA1,PANK2,PCCA,PDGFC,PEX13,PPARG,PPARGC1A,PTEN,RIPK2,RORA,S100A10,SPP1,TSC22D3,TXNIP
Metabolic Disease,Organismal Injury and Abnormalities	Abnormal metabolism	1.15e-11	Increased	2.42	ABCA1,ABCA8,ACADL,ACADVL,ADH5,APOA2,AR,CAV1,CAVIN3,CD36,DCN,EPHX2,FABP4,FGF7,FGFR2,FN1,FUCA1,GHR,GM2A,GPC3,GPD1,HACD1,HSD11B1,IDH1,IGFBP4,INSIG2,KIT,LEP,LPL,NCOA1,NPC1,NPC2,NR3C1,OXCT1,PBX1,PDK4,PIK3CA,POMC,POMGNT1,PPARG,PPARGC1A,PPP1R3C,PTEN,RNLS,RORA,S100A10,SCARB2,SERPINF1,SLC25A20,STK3,TXNIP
Metabolic Disease,Organismal Injury and Abnormalities	Disorder of lipid metabolism	1.72e-09	Increased	2.42	ABCA1,ABCA8,ACADL,ACADVL,APOA2,AR,CAV1,CAVIN3,CD36,DCN,EPHX2,FABP4,FGF7,FGFR2,FN1,GHR,GM2A,GPD1,HSD11B1,IDH1,INSIG2,KIT,LEP,LPL,NPC1,NPC2,NR3C1,OXCT1,PDK4,PIK3CA,PPARG,PPARGC1A,PTEN,RORA,SERPINF1,SLC25A20,TXNIP
Cancer,Organismal Injury and Abnormalities	Head and neck carcinoma	6e-15	Increased	2.415	ABCA1,ABCA8,ABCD3,ABLIM1,ACAA2,ACADL,ACADVL,ACO1,ACSM5,ACSS3,ACTR6,ACYP1,ADAMTS5,ADAMTS9,ADCY6,ADHFE1,AGA,AIFM2,AIMP1,AK3,AKR1B1,AKTIP,ALDH7A1,ALDOC,ALG6,AMN1,ANK3,ANKRD13C,ANXA2,ANXA5,ANXA6,APLP2,APPL1,AR,ARHGAP12,ARHGAP29,ARHGAP5,ARHGEF9,ASAH1,ASPA,ASPH,ATAT1,ATG5,ATP1B1,ATP6AP1L,ATP6AP2,ATP6V0E1,ATP6V1H,AVP,B3GALNT1,B4GALT2,BAP1,BBS2,BBS7,BCKDHB,BCL6,BCLAF3,BEND5,BLMH,BMP5,BMPER,BNC2,BTBD10,BT…
Cancer,Gastrointestinal Disease,Organismal Injury and Abnormalities	Malignant neoplasm of large intestine	2.59e-12	Increased	2.387	ABCA1,ABCA8,ABCD3,ABLIM1,ACAA2,ACADVL,ACO1,ACTR6,ACYP1,ADAMTS5,ADAMTS9,ADCY6,ADHFE1,ADM,ADTRP,AGA,AIMP1,AK3,AKR1B1,AKTIP,ALG6,AMACR,AMN1,ANGPTL1,ANK3,ANKRD13C,ANXA2,ANXA5,ANXA6,AP4S1,APLP2,APOA2,APPL1,AR,ARHGAP12,ARHGAP5,ARRDC3,ASAH1,ATAT1,ATG5,ATP1B1,ATP6AP2,ATP6V1H,AVP,B3GALNT1,B4GALT2,BAP1,BBS2,BBS7,BCL6,BCLAF3,BCO2,BEND5,BEND6,BLMH,BMP5,BMPER,BNC2,BTBD10,BTBD8,C1QTNF7,C1R,C2orf76,C3orf14,C8or…
Cancer,Endocrine System Disorders,Organismal Injury and Abnormalities	Endocrine gland tumor	2.93e-13	Increased	2.366	ABCA1,ABCA8,ABCD3,ABLIM1,ACAA2,ACADL,ACADVL,ACO1,ACSM5,ACSS3,ACTR6,ACYP1,ADAMTS5,ADAMTS9,ADCY6,ADHFE1,AGA,AIFM2,AIMP1,AK3,AKR1B1,AKTIP,ALDH7A1,ALDOC,ALG6,ANK3,ANKRD13C,ANXA2,ANXA5,ANXA6,APLP2,APPL1,AR,ARHGAP12,ARHGAP29,ARHGAP5,ARHGEF9,ASAH1,ASPA,ASPH,ATAT1,ATG5,ATP1B1,ATP6AP1L,ATP6AP2,ATP6V0E1,ATP6V1H,AVP,B3GALNT1,B4GALT2,BAP1,BBS2,BBS7,BCKDHB,BCL6,BCLAF3,BEND5,BLMH,BMP5,BMPER,BNC2,BTBD10,BTBD8,B…
Cancer,Organismal Injury and Abnormalities	Development of benign tumor	5.63e-06	Increased	2.339	ADTRP,ALDOC,ANXA2,ANXA5,AR,CAV1,CCDC68,CDH2,CLU,CRYAB,DCN,DGAT2,DNASE1L3,DPT,FABP4,FGF7,FGFR2,FHIT,HSD11B2,HTATIP2,IDH1,IL6ST,ITIH5,JUN,LEF1,LEP,LRIG1,NDN,NFIB,NR3C1,NRP2,PARK7,PBLD,PDK4,PIK3CA,PLA2R1,POMC,PPA1,PRLR,PSAT1,PTEN,PTH1R,PTPRD,SLC2A1,SLIT3,SPP1,SPTBN1,VCAM1
Neurological Disease	Neurodegeneration	8.07e-12	Increased	2.279	AGA,ANK3,AR,ASPA,ATG5,ATP1B1,CAV1,CCL5,CLU,CP,CX3CR1,DPYSL3,EDNRB,EGLN1,EI24,EYA1,FGFR2,FUCA1,FZD4,GRN,HIBCH,HSD17B4,IL6ST,JUN,MAPT,MFN1,MSRB3,MTMR2,NDUFS4,NPC1,NPC2,NR1H3,PANK2,PARK7,PEX13,PPARGC1A,RAB1A,RETREG1,RYR3,SCARB2,STAMBP,STAT1,TDRD7,TTPA,UNC119,VIM,VTI1B
Cancer,Organismal Injury and Abnormalities	Development of carcinoma	3.51e-07	Increased	2.276	ABCA1,ABCA8,ABCD3,ACADVL,ACO1,ACTR6,ACYP1,ADAMTS9,ADHFE1,ADM,AK3,AKR1B1,AKTIP,ALDH7A1,ALDOC,AMACR,AMN1,ANK3,ANXA2,ANXA5,ANXA8/ANXA8L1,AP4S1,APH1A,APLF,APLP2,APPL1,AR,ARHGAP29,ARHGAP5,ARRDC3,ASAH1,ASPA,ATAT1,ATG5,ATP6AP2,ATP6V1H,AVP,B3GALNT1,B4GALT2,BAP1,BBS7,BCL6,BCO2,BEND5,BMP5,BMPER,BNC2,C1R,C2orf76,C8orf34,CACNA2D3,CALCOCO2,CAMSAP2,CAPN2,CAV1,CCDC110,CCDC149,CCDC47,CCDC88A,CCND2,CCNG2,CD36,CD7…
Endocrine System Disorders,Metabolic Disease,Organismal Injury and Abnormalities	Insulin resistance	3.78e-06	Increased	2.217	ACADL,ADM,APOA2,APPL1,AR,BTG1,CA13,CA5B,CAV1,CCDC88A,CCL5,CD36,CEP19,CLU,COL5A2,CTHRC1,DGAT2,ENPP1,FABP4,GHR,GSTK1,HSD11B1,IL18,LEP,LPL,MRPL47,POMC,PPARG,PPARGC1A,PPP1R3C,PREX2,PRLR,PTEN,SLC30A7,SUB1,UCHL3
Cardiovascular System Development and Function,Organ Development	Functional recovery of heart	9.4e-06	Increased	2.213	EGLN1,EPHX1,EPHX2,MAP2K6,PIK3CA,PPP1R1A
Cancer,Gastrointestinal Disease,Organismal Injury and Abnormalities	Gastrointestinal tract cancer	2.55e-14	Increased	2.19	ABCA1,ABCA8,ABCD3,ABLIM1,ACAA2,ACADVL,ACO1,ACSS3,ACTR6,ACYP1,ADAMTS5,ADAMTS9,ADCY6,ADHFE1,ADM,ADTRP,AGA,AIMP1,AK3,AKR1B1,AKTIP,ALG6,AMACR,AMN1,ANGPTL1,ANK3,ANKRD13C,ANXA2,ANXA5,ANXA6,AP4S1,APLP2,APOA2,APPL1,AR,ARHGAP12,ARHGAP5,ARHGEF9,ARRDC3,ASAH1,ASPH,ATAT1,ATG5,ATP1B1,ATP6AP2,ATP6V1H,AVP,B3GALNT1,B4GALT2,BAP1,BBS2,BBS7,BCL6,BCLAF3,BCO2,BEND5,BEND6,BLMH,BMP5,BMPER,BNC2,BTBD10,BTBD8,C1QTNF7,C1R,C…
Cancer,Organismal Injury and Abnormalities	Head and neck cancer	2.44e-15	Increased	2.18	ABCA1,ABCA8,ABCD3,ABLIM1,ACAA2,ACADL,ACADVL,ACO1,ACSM5,ACSS3,ACTR6,ACYP1,ADAMTS5,ADAMTS9,ADCY6,ADHFE1,AGA,AIFM2,AIMP1,AK3,AKR1B1,AKTIP,ALDH7A1,ALDOC,ALG6,AMN1,ANK3,ANKRD13C,ANXA2,ANXA5,ANXA6,APLP2,APPL1,AR,ARHGAP12,ARHGAP29,ARHGAP5,ARHGEF9,ASAH1,ASPA,ASPH,ATAT1,ATG5,ATP1B1,ATP6AP1L,ATP6AP2,ATP6V0E1,ATP6V1H,AVP,B3GALNT1,B4GALT2,BAP1,BBS2,BBS7,BCKDHB,BCL6,BCLAF3,BEND5,BLMH,BMP5,BMPER,BNC2,BTBD10,BT…
Cancer,Organismal Injury and Abnormalities	Head and neck tumor	2.52e-15	Increased	2.151	ABCA1,ABCA8,ABCD3,ABLIM1,ACAA2,ACADL,ACADVL,ACO1,ACSM5,ACSS3,ACTR6,ACYP1,ADAMTS5,ADAMTS9,ADCY6,ADHFE1,AGA,AIFM2,AIMP1,AK3,AKR1B1,AKTIP,ALDH7A1,ALDOC,ALG6,AMN1,ANK3,ANKRD13C,ANXA2,ANXA5,ANXA6,APLP2,APPL1,AR,ARHGAP12,ARHGAP29,ARHGAP5,ARHGEF9,ASAH1,ASPA,ASPH,ATAT1,ATG5,ATP1B1,ATP6AP1L,ATP6AP2,ATP6V0E1,ATP6V1H,AVP,B3GALNT1,B4GALT2,BAP1,BBS2,BBS7,BCKDHB,BCL6,BCLAF3,BEND5,BLMH,BMP5,BMPER,BNC2,BTBD10,BT…
Cancer,Gastrointestinal Disease,Organismal Injury and Abnormalities	Digestive system cancer	5.23e-19	Increased	2.094	ABCA1,ABCA8,ABCD3,ABLIM1,ACAA2,ACADVL,ACO1,ACSM5,ACSS3,ACTR6,ACYP1,ADAMTS5,ADAMTS9,ADCY6,ADH5,ADHFE1,ADM,ADTRP,AGA,AIFM2,AIG1,AIMP1,AK3,AKR1B1,AKTIP,ALDH7A1,ALG6,AMACR,AMN1,ANGPTL1,ANK3,ANKRD13C,ANXA2,ANXA5,ANXA6,AP4S1,APLP2,APOA2,APPL1,AR,ARHGAP12,ARHGAP29,ARHGAP5,ARHGEF9,ARRDC3,ASAH1,ASPH,ATAT1,ATG5,ATP1B1,ATP6AP1L,ATP6AP2,ATP6V1H,AVP,B3GALNT1,B4GALT2,BAP1,BBS2,BBS7,BCL6,BCLAF3,BCO2,BEND5,BEND6…
Cellular Growth and Proliferation,Tissue Development	Proliferation of epithelial cells	4.82e-11	Increased	2.046	AR,AVP,BMP5,CAV1,CCL5,CCND2,CCNG2,CLU,COL8A1,CRYAB,CTNNA1,DKK1,DLX5,DLX6,DUSP10,EDNRA,EDNRB,EYA1,FBLN5,FGF7,FGFR2,FHL2,FN1,FYN,GPC3,GRN,HTRA1,IGFBP4,IL18,JUN,KIT,LAMA3,LEP,LGR4,LRIG1,MAP2K6,MT3,NAB1,NFIB,NR1H3,NR3C1,OSR1,PAX3,PBLD,PDGFD,PIK3CA,POMC,PPARG,PRLR,PTEN,SERPINF1,SFRP2,SPARC,SPP1,SPTBN1,STK3,TGFBR3,TNFAIP6,VEGFC,VIM,ZDHHC2
Hereditary Disorder,Organismal Injury and Abnormalities,Skeletal and Muscular Disorders	Hereditary myopathy	2.14e-11	Increased	1.93	ABLIM1,ACADVL,ADCY6,ADGRG6,AP4S1,AR,ASAH1,CAV2,CCL5,COL3A1,COL4A1,COL4A2,COL5A2,COL8A1,COX15,COX6A1,CPQ,CRYAB,DCTN1,DGAT2,DNAJC19,DPT,ECHS1,FBLN5,FBXL4,FHL2,FN1,GSS,HLA-DQB1,HLA-DRA,HSPB1,HSPB8,JAG1,KCNJ8,KLB,LAMA4,LARGE1,LEP,LPL,LUM,MAPT,MGP,MGST1,MIB1,MMD,MTMR2,NDUFS4,NR3C1,OXCT1,PDK4,PLOD2,POMGNT1,PPARG,PRICKLE2,PSMB5,RMND1,S100B,SGCG,SLC25A33,SNTA1,SPARC,TFG,TGFBR3,TLN2,TRIM2,TRIP4,UTRN,VPS37…
Developmental Disorder,Hereditary Disorder,Organismal Injury and Abnormalities,Skeletal and Muscular Disorders	Dystrophy of muscle	9.84e-10	Increased	1.93	ABLIM1,CAV2,CCL5,COL3A1,COL4A1,COL4A2,COL5A2,COL8A1,CPQ,DGAT2,DPT,FN1,GSS,HLA-DQB1,HLA-DRA,JAG1,KLB,LARGE1,LEP,LPL,LUM,MGP,MGST1,MMD,NR3C1,OXCT1,PDK4,PLOD2,POMGNT1,PPARG,S100B,SGCG,SLC25A33,SNTA1,SPARC,TGFBR3,TLN2,TRIP4,UTRN
Cancer,Endocrine System Disorders,Organismal Injury and Abnormalities	Nonpituitary endocrine tumor	1.38e-13	Increased	1.925	ABCA1,ABCA8,ABCD3,ABLIM1,ACAA2,ACADL,ACADVL,ACO1,ACSM5,ACSS3,ACTR6,ACYP1,ADAMTS5,ADAMTS9,ADCY6,ADHFE1,AGA,AIFM2,AIMP1,AK3,AKR1B1,AKTIP,ALDH7A1,ALDOC,ALG6,ANK3,ANKRD13C,ANXA2,ANXA5,ANXA6,APLP2,APPL1,AR,ARHGAP12,ARHGAP29,ARHGAP5,ARHGEF9,ASAH1,ASPA,ASPH,ATAT1,ATG5,ATP1B1,ATP6AP1L,ATP6AP2,ATP6V0E1,ATP6V1H,AVP,B3GALNT1,B4GALT2,BAP1,BBS2,BBS7,BCKDHB,BCL6,BCLAF3,BEND5,BLMH,BMP5,BMPER,BNC2,BTBD10,BTBD8,B…
Connective Tissue Development and Function	Mass of fat pad	2.27e-05	Increased	1.869	ABCA1,AR,CAV1,COPRS,GHR,GPAT3,IGFBP4,IL18,LEP,LPL,MMP19,OMA1,POMC,PPARGC1A,PRLR,SAT1
Hematological Disease,Immunological Disease	Lymphoproliferative disorder	4.68e-09	Increased	1.867	ADAMTS9,AIG1,AIMP1,AMACR,ANK3,ANXA2,ANXA5,ANXA6,ATG5,ATP1B1,BAP1,BBS7,BCL6,BMPER,BNC2,BTG1,C1QTNF7,C1R,CAV1,CAV2,CCL5,CCND2,CCNG2,CD36,CD63,CD74,CDH11,CDO1,CLCC1,CLMP,CLU,COCH,COL15A1,COL3A1,COL4A1,COL4A2,CRYAB,CSNK2B,CXCL10,DCN,DDX58,DKK1,DPH5,DPT,EDEM2,EGFLAM,ENPP1,EPHX1,EYA1,FAP,FBN2,FBXL4,FERMT2,FGFR2,FHIT,FILIP1L,FN1,FNDC1,FYN,GHR,GJA1,GNAI1,GRHPR,GSTM1,HAVCR2,HLA-DRA,HMCN1,HOXA7,HS3ST1,HSPB…
Cancer,Hematological Disease,Organismal Injury and Abnormalities	Lymphocytic neoplasm	6.87e-09	Increased	1.867	ADAMTS9,AIG1,AIMP1,AMACR,ANK3,ANXA2,ANXA5,ANXA6,ATG5,ATP1B1,BAP1,BBS7,BCL6,BMPER,BNC2,BTG1,C1QTNF7,C1R,CAV1,CAV2,CCL5,CCND2,CCNG2,CD36,CD63,CD74,CDH11,CDO1,CLCC1,CLMP,CLU,COCH,COL15A1,COL3A1,COL4A1,COL4A2,CRYAB,CSNK2B,CXCL10,DCN,DDX58,DKK1,DPH5,DPT,EDEM2,EGFLAM,ENPP1,EYA1,FAP,FBN2,FBXL4,FERMT2,FGFR2,FHIT,FILIP1L,FN1,FNDC1,FYN,GHR,GJA1,GNAI1,GRHPR,GSTM1,HAVCR2,HLA-DRA,HMCN1,HOXA7,HS3ST1,HSPB1,IDH1…
Cancer,Organismal Injury and Abnormalities	Incidence of tumor	2.54e-09	Increased	1.865	ABCA1,ABCA8,ABCD3,ACADVL,ACO1,ACTR6,ACYP1,ADAMTS5,ADAMTS9,ADHFE1,ADM,ADTRP,AIG1,AK3,AKR1B1,AKTIP,ALDH7A1,ALDOC,AMACR,AMN1,ANK3,ANXA2,ANXA5,ANXA8/ANXA8L1,AP4S1,APH1A,APLF,APLP2,APPL1,AR,ARHGAP29,ARHGAP5,ARRDC3,ASAH1,ASPA,ATAT1,ATG5,ATP6AP2,ATP6V1H,AVP,B3GALNT1,B4GALT2,BAP1,BBS7,BCL6,BCO2,BEND5,BMP5,BMPER,BNC2,C1R,C2orf76,C8orf34,CACNA2D3,CALCOCO2,CAMSAP2,CAPN2,CAV1,CCDC110,CCDC149,CCDC47,CCDC68,CC…
Cancer,Organismal Injury and Abnormalities	Lymphoid cancer	7.71e-09	Increased	1.837	ADAMTS9,AIG1,AIMP1,AMACR,ANK3,ANXA2,ANXA5,ANXA6,ATG5,ATP1B1,BAP1,BBS7,BCL6,BMPER,BNC2,BTG1,C1QTNF7,C1R,CAV1,CAV2,CCL5,CCND2,CCNG2,CD36,CD63,CD74,CDH11,CDO1,CLCC1,CLMP,CLU,COCH,COL15A1,COL3A1,COL4A1,COL4A2,CRYAB,CSNK2B,CXCL10,DCN,DDX58,DKK1,DPH5,DPT,EDEM2,EGFLAM,ENPP1,EYA1,FAP,FBN2,FBXL4,FERMT2,FGFR2,FHIT,FILIP1L,FN1,FNDC1,FYN,GHR,GJA1,GNAI1,GRHPR,GSTM1,HAVCR2,HLA-DRA,HMCN1,HOXA7,HS3ST1,HSPB1,IDH1…
Cellular Compromise	Degeneration of cells	4.41e-09	Increased	1.82	AGA,ANK3,AR,ASPA,ATP1B1,BBS7,CAV1,CCL5,CD36,CLU,COL15A1,CP,CX3CR1,DPYSL3,EDNRB,EI24,FGFR2,FUCA1,GRN,HSD17B4,HTRA1,IL6ST,JUN,LAMA4,MAPT,MFN1,MSRB3,MTMR2,NDUFS4,NPC1,NPC2,NR1H3,PARK7,PEX13,PLAU,PPARGC1A,PROM1,RAB1A,RETREG1,RYR3,SCARB2,SPP1,STAMBP,UNC119
Developmental Disorder,Hereditary Disorder,Metabolic Disease,Organismal Injury and Abnormalities	Lysosomal storage disease	3.23e-06	Increased	1.816	ACADL,AGA,AIMP1,ASAH1,CAV1,CD36,CLN5,CTSF,FUCA1,GHR,GM2A,GRN,INSIG2,NPC1,NPC2
Carbohydrate Metabolism	Synthesis of polysaccharide	1.1e-05	Increased	1.806	B4GALT2,BMP5,CCL5,CD36,CHST9,CXCL10,DCN,DKK1,ENPP1,FGF7,GPC3,HS3ST1,HSPG2,IL18,LEP,LUM,OMD,PPARG,PPARGC1A,PPP1R3C,SPP1,TNFAIP6,VCAN,VEGFC,ZFPM2
Cancer,Organismal Injury and Abnormalities	Abdominal cancer	5.01e-22	Increased	1.795	ABCA1,ABCA8,ABCD3,ABLIM1,ACAA2,ACADVL,ACO1,ACSM5,ACSS3,ACTR6,ACYP1,ADAMTS5,ADAMTS9,ADCY6,ADH5,ADHFE1,ADM,ADTRP,AGA,AIFM2,AIG1,AIMP1,AK3,AKR1B1,AKTIP,ALDH7A1,ALG6,AMACR,AMN1,ANGPTL1,ANK3,ANKRD13C,ANXA2,ANXA5,ANXA6,ANXA8/ANXA8L1,AP4S1,APLF,APLP2,APOA2,APPL1,AR,ARHGAP12,ARHGAP29,ARHGAP5,ARHGEF9,ARRDC3,ASAH1,ASPA,ASPH,ATAT1,ATG5,ATP1B1,ATP5MF,ATP6AP1L,ATP6AP2,ATP6V0E1,ATP6V1H,AVP,B3GALNT1,B4GALT2,BAP…
Lipid Metabolism,Molecular Transport,Small Molecule Biochemistry	Concentration of fatty acid	3.45e-09	Increased	1.791	ACADL,ADGRF5,AKR1B1,AMACR,APOA2,AVP,CAV1,CD36,DBI,DGAT2,EPHX2,FABP4,FABP5,FGF7,GHR,GNAI1,HADH,HSD11B1,HSD17B4,IDH1,IL18,KLB,LEP,LPL,NR3C1,PANK2,PDK4,PFKFB1,PIK3CA,PLA2R1,PON2,PPARG,PPARGC1A,PPP1R3C,SAT1,SIRT5,SLC30A7,THRSP,TXNIP
Cancer,Gastrointestinal Disease,Organismal Injury and Abnormalities	Large intestine neoplasm	3.86e-12	Increased	1.772	ABCA1,ABCA8,ABCD3,ABLIM1,ACAA2,ACADVL,ACO1,ACTR6,ACYP1,ADAMTS5,ADAMTS9,ADCY6,ADHFE1,ADM,ADTRP,AGA,AIMP1,AK3,AKR1B1,AKTIP,ALG6,AMACR,AMN1,ANGPTL1,ANK3,ANKRD13C,ANXA2,ANXA5,ANXA6,AP4S1,APLP2,APOA2,APPL1,AR,ARHGAP12,ARHGAP5,ARRDC3,ASAH1,ATAT1,ATG5,ATP1B1,ATP6AP2,ATP6V1H,AVP,B3GALNT1,B4GALT2,BAP1,BBS2,BBS7,BCL6,BCLAF3,BCO2,BEND5,BEND6,BLMH,BMP5,BMPER,BNC2,BTBD10,BTBD8,C1QTNF7,C1R,C2orf76,C3orf14,C8or…
Cancer,Hematological Disease,Immunological Disease,Organismal Injury and Abnormalities	T-cell malignant neoplasm	1.06e-07	Increased	1.769	ADAMTS9,ATG5,ATP1B1,BCL6,BTG1,C1R,CAV2,CDH11,CDO1,CLU,COL15A1,COL3A1,COL4A1,COL4A2,CSNK2B,CXCL10,DCN,FERMT2,FGFR2,FHIT,FN1,FNDC1,FYN,GHR,GJA1,HAVCR2,HLA-DRA,HMCN1,HOXA7,HS3ST1,IDH1,IER3,IGFBP4,IL13RA2,IL15,JMJD1C,JUN,KIT,LEF1,MMP2,NFIB,NR3C1,PDGFC,PIAS2,PIK3CA,PRICKLE2,PSMB5,PTEN,PTPN13,RHOBTB1,SEPT10,SERPINF1,SPARC,STAT1,TLR3,TRIO,VCAM1,VEGFC,VWF,YES1,ZMYM2
Neurological Disease	Degeneration of nervous system	1.5e-10	Increased	1.768	AGA,ANK3,AR,ASPA,CAV1,CCL5,CLU,CP,CX3CR1,DPYSL3,EDNRB,EI24,EYA1,FGFR2,FUCA1,FZD4,GRN,HSD17B4,IL18,IL6ST,JUN,MAPT,MFN1,MSRB3,MTMR2,NDUFS4,NPC1,NPC2,NR1H3,PARK7,PEX13,PPARGC1A,RAB1A,RETREG1,RYR3,SCARB2,STAMBP,STAT1,TDRD7,UNC119,VIM,VTI1B
Cancer,Organismal Injury and Abnormalities	Extracranial solid tumor	1.32e-30	Increased	1.755	ABCA1,ABCA8,ABCD3,ABLIM1,ACAA2,ACADL,ACADVL,ACO1,ACSM5,ACSS3,ACTR6,ACYP1,ADAMTS5,ADAMTS9,ADCY6,ADGRF5,ADGRG6,ADH5,ADHFE1,ADM,ADTRP,AGA,AIFM2,AIG1,AIMP1,AK3,AKR1B1,AKTIP,ALDH7A1,ALDOC,ALG6,AMACR,AMN1,ANGPTL1,ANK3,ANKRD13C,ANXA2,ANXA5,ANXA6,ANXA8/ANXA8L1,AP4S1,APH1A,APLF,APLP2,APOA2,APPL1,AR,ARHGAP12,ARHGAP29,ARHGAP5,ARHGEF9,ARRDC3,ASAH1,ASPA,ASPH,ATAT1,ATG5,ATP1B1,ATP5MF,ATP6AP1L,ATP6AP2,ATP6V0E1,…
Cancer,Organismal Injury and Abnormalities	Breast or colorectal cancer	1.71e-07	Increased	1.755	ABCA1,ABCA8,ABCD3,ABLIM1,ACADVL,ACTR6,ACYP1,ADAMTS5,ADAMTS9,ADCY6,ADGRF5,ADGRG6,ADM,ADTRP,AIG1,AIMP1,AK3,AKR1B1,AKTIP,ALDOC,AMACR,ANK3,ANXA2,ANXA5,AP4S1,APH1A,APLP2,APPL1,AR,ARHGAP5,ASAH1,ATAT1,ATG5,ATP5MF,ATP6AP2,ATP6V1H,B4GALT2,BAP1,BBS7,BCL6,BCO2,BMP5,BNC2,C1R,C2orf76,C6orf203,C8orf34,CACNA2D3,CAMSAP2,CAPN2,CAV1,CAVIN3,CCDC149,CCDC88A,CCL5,CCND2,CCNG2,CD36,CDC42BPA,CDH11,CDH2,CDK7,CDKL2,CDO1,C…
Carbohydrate Metabolism,Small Molecule Biochemistry	Synthesis of glycosaminoglycan	1.86e-05	Increased	1.746	B4GALT2,CCL5,CHST9,CXCL10,DCN,DKK1,FGF7,GPC3,HS3ST1,HSPG2,IL18,LUM,OMD,SPP1,TNFAIP6,VCAN,VEGFC
Organismal Injury and Abnormalities,Tissue Morphology	Quantity of lesion	5.89e-06	Increased	1.745	ANXA2,ARHGAP5,CALU,CAV1,CCL5,CX3CR1,DUSP10,EDNRB,FHIT,HSPB2,HTRA1,IL15,IL6ST,JUN,KIT,LEF1,LEP,MMP2,PARP4,PIK3CA,PPARG,PPARGC1A,PTEN,RUNX1T1,SMURF2,STK3,UNC119
Endocrine System Disorders,Hematological Disease,Metabolic Disease,Organismal Injury and Abnormalities	Hypoglycemia	1.43e-05	Increased	1.745	ACADL,ACADVL,DERL2,DGAT2,FABP4,FGFR2,GHR,GPC3,GPD1,HADH,PANK2,POMC,PPARGC1A,PRLR,RRAGA,ST3GAL5,TXNIP
Cancer,Organismal Injury and Abnormalities	Frequency of tumor	9.59e-09	Increased	1.716	ABCA1,ABCA8,ABCD3,ACADVL,ACO1,ACTR6,ACYP1,ADAMTS5,ADAMTS9,ADHFE1,ADM,ADTRP,AK3,AKR1B1,AKTIP,ALDH7A1,ALDOC,AMACR,AMN1,ANK3,ANXA2,ANXA5,ANXA8/ANXA8L1,AP4S1,APH1A,APLF,APLP2,APPL1,AR,ARHGAP29,ARHGAP5,ARRDC3,ASAH1,ASPA,ATAT1,ATG5,ATP6AP2,ATP6V1H,AVP,B3GALNT1,B4GALT2,BAP1,BBS7,BCL6,BCO2,BEND5,BMP5,BMPER,BNC2,C1R,C2orf76,C8orf34,CACNA2D3,CALCOCO2,CAMSAP2,CAPN2,CAV1,CCDC110,CCDC149,CCDC47,CCDC68,CCDC88A…
Cancer,Gastrointestinal Disease,Organismal Injury and Abnormalities	Upper gastrointestinal tract tumor	7.56e-07	Increased	1.709	ABCA1,ABCA8,ACO1,ACSS3,ADAMTS9,ADHFE1,AKR1B1,AMN1,ANK3,APLP2,AR,ARHGAP5,ARHGEF9,ASPH,ATP6AP2,AVP,B4GALT2,BAP1,BCL6,BMP5,BNC2,CACNA2D3,CALML4,CAMSAP2,CAV1,CCDC126,CCDC88A,CCND2,CD63,CDC42BPA,CDH11,CDH2,CFI,CHMP5,CLU,CLYBL,COL15A1,COL4A1,COL4A2,COL8A1,COPB2,CPED1,CRYAB,CTHRC1,CTNNA1,CXCL10,DAAM1,DCBLD2,DCN,DDX58,DERL2,DISP1,DKK1,DLX6,DNAJC12,DOCK11,DPT,DPYSL3,E2F5,EDIL3,EDNRB,EEA1,EFCAB7,ENPEP,FABP…
Cancer,Hematological Disease,Immunological Disease,Organismal Injury and Abnormalities	Lymphocytic cancer	4.3e-08	Increased	1.704	ADAMTS9,AIG1,AIMP1,AMACR,ANK3,ANXA2,ANXA6,ATG5,ATP1B1,BAP1,BBS7,BCL6,BMPER,BNC2,BTG1,C1QTNF7,C1R,CAV1,CAV2,CCND2,CCNG2,CD36,CD63,CD74,CDH11,CDO1,CLCC1,CLMP,CLU,COCH,COL15A1,COL3A1,COL4A1,COL4A2,CSNK2B,CXCL10,DCN,DDX58,DKK1,DPH5,DPT,EDEM2,EGFLAM,ENPP1,EYA1,FAP,FBN2,FBXL4,FERMT2,FGFR2,FHIT,FILIP1L,FN1,FNDC1,FYN,GHR,GJA1,GNAI1,GSTM1,HAVCR2,HLA-DRA,HMCN1,HOXA7,HS3ST1,HSPB1,IDH1,IER3,IGFBP4,IL13RA2,IL…
Cancer,Hematological Disease,Organismal Injury and Abnormalities	Hematologic cancer of cells	1.04e-07	Increased	1.704	ADAMTS9,AIG1,AIMP1,AMACR,ANK3,ANXA2,ANXA6,ATG5,ATP1B1,BAP1,BBS7,BCL6,BMPER,BNC2,BTG1,C1QTNF7,C1R,CAV1,CAV2,CCND2,CD36,CD63,CD74,CDH11,CDO1,CLCC1,CLMP,CLU,COCH,COL15A1,COL3A1,COL4A1,COL4A2,CSNK2B,CXCL10,DCN,DDX58,DPH5,DPT,EDEM2,EGFLAM,ENPP1,EYA1,FAP,FBN2,FBXL4,FERMT2,FGFR2,FHIT,FILIP1L,FN1,FNDC1,FYN,GHR,GJA1,GNAI1,GSTM1,HAVCR2,HLA-DRA,HMCN1,HOXA7,HS3ST1,HSPB1,IDH1,IER3,IGFBP4,IL13RA2,IL15,IL18,INS…
Connective Tissue Disorders,Hereditary Disorder,Organismal Injury and Abnormalities	Hereditary connective tissue disorder	1.39e-15	Increased	1.698	ADCY6,ADGRG6,ALDOC,ARHGAP29,ASAH1,ASPH,BMPER,C1R,CACNA2D3,CAV1,CCL5,CDH11,CLU,COCH,COL3A1,COL4A1,COL5A2,COL8A1,COPA,COPB2,DCN,DDX58,DGAT2,DNASE1L3,DPT,DYNC2LI1,EBP,EDNRA,EDNRB,ENPP1,FBLN5,FBN2,FGFR2,FN1,FZD2,GGCX,GHR,GJA1,HSPG2,IDH1,JUN,KLB,KLHL24,LAMA3,LEP,LGMN,LUM,MBTPS2,MGP,MGST1,MITF,MMD,MMP13,MMP2,NANS,PAX3,PEX13,PEX5,PEX7,PLAA,PLOD2,PPARG,PTEN,PTH1R,RIT1,S100B,SATB2,SERPINF1,SFRP2,SPARC,SPR…
Hematological System Development and Function,Tissue Development	Accumulation of myeloid cells	1.49e-05	Increased	1.694	AIMP1,CCL5,CRYAB,CX3CR1,CXCL10,EDIL3,FGFR2,GRN,HAVCR2,IL18,IL6ST,KIT,MIB1,NPC1,PLAU,POMC,PTEN,PTX3,SPP1,TLR3,VCAM1,VEGFC
Cancer,Organismal Injury and Abnormalities	Malignant solid tumor	9.91e-30	Increased	1.684	ABCA1,ABCA8,ABCD3,ABLIM1,ACAA2,ACADL,ACADVL,ACO1,ACSM5,ACSS3,ACTR6,ACYP1,ADAMTS5,ADAMTS9,ADCY6,ADGRF5,ADGRG6,ADH5,ADHFE1,ADM,ADTRP,AGA,AIFM2,AIG1,AIMP1,AK3,AKR1B1,AKTIP,ALDH7A1,ALDOC,ALG6,AMACR,AMN1,ANGPTL1,ANK3,ANKRD13C,ANXA2,ANXA5,ANXA6,ANXA8/ANXA8L1,AP4S1,APH1A,APLF,APLP2,APOA2,APPL1,AR,ARHGAP12,ARHGAP29,ARHGAP5,ARHGEF9,ARRDC3,ASAH1,ASPA,ASPH,ATAT1,ATG5,ATP1B1,ATP5MF,ATP6AP1L,ATP6AP2,ATP6V0E1,…
Ingenuity Canonical Pathways	PPAR Signaling	0.00933254	Increased	1.667	IL18,JUN,NCOA1,NR1H3,PDGFC,PDGFD,PPARG,PPARGC1A,RRAS2
Cancer,Hematological Disease,Immunological Disease,Organismal Injury and Abnormalities	Neoplasia of leukocytes	7.2e-09	Increased	1.658	ADAMTS9,AIG1,AIMP1,AMACR,ANK3,ANXA2,ANXA5,ANXA6,ATG5,ATP1B1,BAP1,BBS7,BCL6,BMPER,BNC2,BTG1,C1QTNF7,C1R,CAV1,CAV2,CCL5,CCND2,CCNG2,CD36,CD63,CD74,CDH11,CDO1,CLCC1,CLMP,CLU,COCH,COL15A1,COL3A1,COL4A1,COL4A2,CRYAB,CSNK2B,CXCL10,DCN,DDX58,DKK1,DPH5,DPT,EDEM2,EGFLAM,ENPP1,EYA1,FAP,FBN2,FBXL4,FERMT2,FGFR2,FHIT,FILIP1L,FN1,FNDC1,FYN,GHR,GJA1,GNAI1,GRHPR,GSTM1,HAVCR2,HLA-DRA,HMCN1,HOXA7,HS3ST1,HSPB1,IDH1…
Carbohydrate Metabolism	Metabolism of polysaccharide	5.98e-06	Increased	1.625	B4GALT2,BMP5,CCL5,CD36,CHST9,CNMD,CP,CXCL10,DCN,DKK1,ENPP1,FGF7,GPC3,HS3ST1,HSPG2,IL18,IL6ST,LEP,LUM,MMP2,OMD,PPARG,PPARGC1A,PPP1R3C,SPP1,SULF1,TNFAIP6,VCAN,VEGFC,ZFPM2
Cancer,Organismal Injury and Abnormalities	Non-hematological solid tumor	8.6e-30	Increased	1.586	ABCA1,ABCA8,ABCD3,ABLIM1,ACAA2,ACADL,ACADVL,ACO1,ACSM5,ACSS3,ACTR6,ACYP1,ADAMTS5,ADAMTS9,ADCY6,ADH5,ADHFE1,ADM,ADTRP,AGA,AIFM2,AIG1,AIMP1,AK3,AKR1B1,AKTIP,ALDH7A1,ALDOC,ALG6,AMACR,AMN1,ANGPTL1,ANK3,ANKRD13C,ANXA2,ANXA5,ANXA6,ANXA8/ANXA8L1,AP4S1,APH1A,APLF,APLP2,APOA2,APPL1,AR,ARHGAP12,ARHGAP29,ARHGAP5,ARHGEF9,ARRDC3,ASAH1,ASPA,ASPH,ATAT1,ATG5,ATP1B1,ATP5MF,ATP6AP1L,ATP6AP2,ATP6V0E1,ATP6V1H,AVP,B3…
Cancer,Organismal Injury and Abnormalities,Reproductive System Disease	Development of genital tumor	8.94e-07	Increased	1.577	ABCA1,ABCA8,ACYP1,ADAMTS5,ADM,AIG1,AK3,AKR1B1,AKTIP,ALDH7A1,AMN1,ANK3,ANXA2,ANXA5,ANXA8/ANXA8L1,APLF,AR,ARHGAP29,ARRDC3,ASPA,ATP6AP2,AVP,B3GALNT1,BAP1,BCL6,BEND5,BMP5,BMPER,BNC2,C8orf34,CACNA2D3,CALCOCO2,CAPN2,CAV1,CCDC110,CCDC47,CCDC88A,CD36,CD74,CDH11,CDH2,CDO1,CGRRF1,CHCHD6,CHRDL1,CLU,COL15A1,COL3A1,COL4A2,COPA,COPB1,COPS2,CP,CPED1,CRIM1,CSNK2B,CTNNA1,CTSF,CXCL10,CYP20A1,DCN,DCTN1,DDRGK1,DDX58…
Cancer,Organismal Injury and Abnormalities	Non-melanoma solid tumor	7.28e-27	Increased	1.55	ABCA1,ABCA8,ABCD3,ABLIM1,ACAA2,ACADL,ACADVL,ACO1,ACSM5,ACSS3,ACTR6,ACYP1,ADAMTS5,ADAMTS9,ADCY6,ADH5,ADHFE1,ADM,ADTRP,AGA,AIFM2,AIG1,AIMP1,AK3,AKR1B1,AKTIP,ALDH7A1,ALDOC,ALG6,AMACR,AMN1,ANGPTL1,ANK3,ANKRD13C,ANXA2,ANXA5,ANXA6,ANXA8/ANXA8L1,AP4S1,APH1A,APLF,APLP2,APOA2,APPL1,AR,ARHGAP12,ARHGAP29,ARHGAP5,ARHGEF9,ARRDC3,ASAH1,ASPA,ASPH,ATAT1,ATG5,ATP1B1,ATP6AP1L,ATP6AP2,ATP6V0E1,ATP6V1H,AVP,B3GALNT1,…
Cancer,Organismal Injury and Abnormalities	Abdominal carcinoma	1.75e-22	Increased	1.539	ABCA1,ABCA8,ABCD3,ABLIM1,ACAA2,ACADVL,ACO1,ACSM5,ACSS3,ACTR6,ACYP1,ADAMTS5,ADAMTS9,ADCY6,ADH5,ADHFE1,ADM,ADTRP,AGA,AIFM2,AIG1,AK3,AKR1B1,AKTIP,ALDH7A1,ALG6,AMACR,AMN1,ANGPTL1,ANK3,ANKRD13C,ANXA2,ANXA5,ANXA6,ANXA8/ANXA8L1,AP4S1,APLF,APLP2,APOA2,APPL1,AR,ARHGAP12,ARHGAP29,ARHGAP5,ARHGEF9,ARRDC3,ASAH1,ASPA,ASPH,ATAT1,ATG5,ATP1B1,ATP6AP1L,ATP6AP2,ATP6V0E1,ATP6V1H,AVP,B3GALNT1,B4GALT2,BAP1,BBS2,BBS7,B…
Cancer,Hematological Disease,Immunological Disease,Organismal Injury and Abnormalities	T-cell non-Hodgkin lymphoma	1.89e-08	Increased	1.532	ADAMTS9,ATG5,BCL6,BTG1,C1R,CAV2,CDH11,CDO1,CLU,COL15A1,COL3A1,COL4A1,COL4A2,CXCL10,DCN,FERMT2,FGFR2,FN1,FNDC1,FYN,GHR,GJA1,HAVCR2,HLA-DRA,HOXA7,HS3ST1,IDH1,IER3,IGFBP4,IL13RA2,IL15,JMJD1C,JUN,KIT,LEF1,MMP2,NFIB,NR3C1,PDGFC,PIAS2,PIK3CA,PSMB5,PTEN,SEPT10,SERPINF1,SPARC,STAT1,VCAM1,VEGFC,VWF,YES1,ZMYM2
Cardiovascular System Development and Function,Organ Development,Organ Morphology,Skeletal and Muscular System Development and Function	Contractility of myocardium	8.51e-06	Decreased	-1.508	ADCY6,ADH5,ADM,ANXA6,CAV1,HSPB8,IL18,LAMA4,PLAU,PPARGC1A,TXNIP
Carbohydrate Metabolism,Molecular Transport	Quantity of glycogen	5.6e-07	Decreased	-1.519	ACADVL,CAV1,CD36,CTHRC1,DGAT2,FABP4,FABP5,HSD11B1,IL6ST,JUN,LEP,PCCA,PDK4,PFKFB1,PLAU,PPARG,PPP1R3C
Carbohydrate Metabolism,Molecular Transport,Small Molecule Biochemistry	Concentration of D-glucose	6.8e-07	Decreased	-1.541	ADM,APOA2,AVP,CA5B,CD36,CDO1,CEP19,CTHRC1,DGAT2,EPHX2,FABP4,FABP5,GHR,GPAT3,HADH,HSD11B1,IGFBP4,IL13RA2,ITPRID2,KLB,LEP,LPL,NR3C1,PBX1,PDK4,PFKFB1,PIK3CA,POMGNT1,PPARG,PPARGC1A,PPP1R3C,PRLR,PTEN,SCARB2,SLC2A1,SPP1,ST3GAL5,TXNIP
Cellular Movement	Cell movement of hepatoma cell lines	2.19e-06	Decreased	-1.547	AR,CAV1,E2F5,FGFR2,FHL2,FYN,GNAI1,LAMA3,LEP,PTEN,RRAS2,SLC2A1,SNCG,SPARC,SPP1,VCAM1,VCAN,VDAC1
Ingenuity Canonical Pathways	Prolactin Signaling	0.020893	Decreased	-1.633	FYN,JUN,NR3C1,PIK3CA,PRLR,RRAS2,STAT1
Ingenuity Canonical Pathways	Melanocyte Development and Pigmentation Signaling	0.042658	Decreased	-1.633	ADCY6,KIT,MITF,PAX3,PIK3CA,POMC,RRAS2
Lipid Metabolism,Small Molecule Biochemistry,Vitamin and Mineral Metabolism	Metabolism of terpenoid	4.97e-09	Decreased	-1.638	ABCA1,ADH5,AKR1B1,AMACR,APLP2,APOA2,ASPA,BCO2,BMP5,CAV1,CXCL10,CYP4V2,DBI,DHRS4,EBP,FGF7,GPC3,GSTA1,HSD11B1,HSD11B2,HSD17B4,HSPG2,IGFBP4,INSIG2,LEP,LGMN,LPL,MBTPS2,MMP2,NPC1,NPC2,NR1H3,NR3C1,PLA2R1,POMC,PPARGC1A,PRLR,RORA,SPP1,TTPA,VIM
Cell-To-Cell Signaling and Interaction	Attachment of connective tissue cells	4.09e-06	Decreased	-1.664	FERMT2,FN1,HACD1,MMP2,SPARC,SPP1,TLN2
Digestive System Development and Function	Development of digestive system	9.58e-08	Decreased	-1.671	ASPH,ATP1B1,BMP5,BNC2,CCND2,CLMP,CLU,COCH,COL3A1,DCN,DKK1,DLX5,DLX6,EDNRB,EYA1,FGFR2,FN1,FZD2,GJA1,HSPB1,INSIG2,JUN,KIT,LAMA3,LEF1,LEP,LGR4,MMP2,OSR1,PBX1,PDGFC,PIK3CA,PLAU,SATB2,SEC63,SESTD1,SFRP2,SHOX2,SPRY2,SPTBN1,TGFBR3,VCAM1,VEGFC,VIM,VWF
Ingenuity Canonical Pathways	Cardiac Hypertrophy Signaling (Enhanced)	0.0467735	Decreased	-1.706	ADCY6,EDNRA,EDNRB,FGF7,FGFR2,FZD2,FZD4,FZD6,GHR,GNAI1,HSPB1,HSPB2,IL13RA2,IL15,IL18,IL6ST,JUN,LEP,MAP2K6,PIK3CA,PTEN,RRAS2,RYR3,TGFBR3
Cellular Function and Maintenance	Endocytosis	2.16e-05	Decreased	-1.734	ABCA1,ADAMTS5,ANXA5,ANXA6,APLP2,APOA2,ATG5,ATP6V0E1,ATP6V1H,CAV1,CAV2,CCL5,CD36,CD63,CLU,CXCL10,EEA1,EPB41L2,FGF7,FYN,GPC3,GRN,HPR,HSPG2,IL15,LUM,MIB1,MSR1,NPC1,NR1H3,NR3C1,PARK7,PLA2R1,PLAU,POMC,PPARG,PTEN,PTX3,RAB1A,RANBP9,RORA,RRAS2,RUFY2,S100A10,SCARB2,SNCG,SPARC,TLR3,VIM,ZFYVE16
Protein Synthesis	Metabolism of protein	1e-05	Decreased	-1.737	ABCA1,ACO1,ADAMTS9,ADM,APH1A,APLP2,APOA2,ASPH,ATP1B1,AVP,CALU,CAPN2,CAV1,CDH2,CDK7,CDKL2,CHRDL1,CLU,COPG1,CP,CPQ,CRYAB,CTSF,DERL2,ENPEP,ERLEC1,ERP44,FAP,FN1,FYN,GHR,GJA1,GPC3,GRN,GRSF1,HERPUD1,HSPB1,HSPB8,HSPG2,HTRA1,IER3,IGFBP4,IGFBP6,IL18,INSC,JUN,KTN1,LARGE1,LEP,LGMN,LPL,MAPT,MEPE,MMP13,MMP19,MMP2,MRPL27,MRPL47,MT3,NCKAP1,NGLY1,NPC1,NR1H3,NR3C1,PAM,PARK7,PIK3CA,PLAU,PLK2,PPARG,PPARGC1A,PRKRA,P…
Lipid Metabolism,Small Molecule Biochemistry,Vitamin and Mineral Metabolism	Synthesis of steroid	7.07e-07	Decreased	-1.745	ABCA1,AMACR,AR,ASAH1,ASPA,BMP5,CAV1,CXCL10,CYB5A,DBI,EBP,FGF7,GSTA1,HSD11B1,HSD11B2,HSD17B4,IGFBP4,IL18,INSIG2,LEP,MBTPS2,MMP2,NPC1,NR1H3,NR3C1,PLA2R1,POMC,PPARGC1A,PRLR,SERPINE2,SPP1,TLR3,VIM
Cellular Growth and Proliferation,Connective Tissue Development and Function,Tissue Development	Proliferation of connective tissue cells	1.95e-09	Decreased	-1.759	ADM,AIMP1,ANXA2,AR,ATG5,AVP,CAV1,CCND2,CCNG2,CD74,CTHRC1,DCN,DKK1,EDNRA,EDNRB,FGF7,FGFR2,FN1,FYN,GHR,GJA1,GRN,HSPB1,IDH1,IGFBP4,IGFBP6,IL15,IL18,IL6ST,JUN,LEP,LEPROTL1,LGR4,LRIG1,LUM,MAP2K6,MMP2,MT3,NAB1,NDUFS4,NPR3,NR3C1,PBX1,PDGFC,PDGFD,PHF14,PIK3CA,PLAU,PLK2,PPARG,PTEN,PTGFR,PTH1R,RIT1,SERPINF1,SPARC,SPP1,SPRY2,STAT1,SULF1,TFG,TLN2,TNN,TXNIP,VCAN,VIM
Connective Tissue Development and Function,Tissue Development	Growth of connective tissue	3.11e-09	Decreased	-1.765	ADM,AIMP1,ANXA2,AR,ATG5,AVP,BTG1,CAV1,CCND2,CCNG2,CD74,CTHRC1,DCN,DKK1,EDNRA,EDNRB,FGF7,FGFR2,FN1,FYN,GHR,GJA1,GRN,HSPB1,IDH1,IGFBP4,IGFBP6,IL15,IL18,IL6ST,JUN,KIT,LEP,LEPROTL1,LGR4,LRIG1,LUM,MAP2K6,MMP2,MT3,NAB1,NDUFS4,NPR3,NR3C1,PBX1,PDGFC,PDGFD,PHF14,PIK3CA,PLAU,PLK2,PPARG,PTEN,PTGFR,PTH1R,RIT1,RUNX1T1,SERPINF1,SPARC,SPP1,SPRY2,STAT1,SULF1,TFG,TLN2,TNN,TXNIP,VCAN,VIM,ZMYM2
Embryonic Development,Organismal Development	Development of body trunk	5.95e-10	Decreased	-1.771	ABCA1,ADGRF5,ADM,AKR1B1,ANXA2,AP4S1,APH1A,AR,ARHGAP5,ASAH1,BBS7,BMP5,CAV1,CAV2,CCL5,CCND2,CD74,CDH11,CDO1,CITED1,CLU,CNMD,COL3A1,CXCL10,DAAM1,DISP1,DKK1,DYNC2LI1,EDNRA,EDNRB,EFEMP1,EGLN1,ELP1,EYA1,FGF7,FGFR2,FILIP1L,FN1,FYN,FZD2,GHR,GJA1,GPC3,GRN,GSTK1,HSD11B1,HSD11B2,HSPB1,HSPB11,HSPB8,HSPG2,IFT20,IL15,ITGA8,JAG1,JUN,KCNJ8,KIT,LEF1,LEP,LEPROTL1,LGR4,LPL,MAP2K6,MGP,MIB1,MMP13,MMP2,NAB1,NCOA1,NDUF…
Carbohydrate Metabolism	Metabolism of carbohydrate	2.17e-09	Decreased	-1.778	AKR1B1,ALDOC,ALG6,APOA2,APPL1,ATG5,AVP,B3GALNT1,B4GALT2,BMP5,CCL5,CD36,CHST9,CNMD,CP,CSNK2B,CXCL10,CYB5A,DBI,DCN,DGAT2,DKK1,ENPP1,EPHX1,FABP4,FABP5,FGF7,FUCA1,GM2A,GNAI1,GPAT3,GPC3,GPD1,HS3ST1,HSPG2,IDH1,IL18,IL6ST,KIT,LARGE1,LEP,LPL,LUM,MMP2,MTMR2,NANS,OMA1,OMD,PFKFB1,PGM3,PIK3CA,PLAU,PLEKHA8,POMC,PPA1,PPARG,PPARGC1A,PPIP5K1,PPP1R3C,PTEN,PTGFR,PTH1R,PTPN13,RORA,SLC2A1,SPP1,ST3GAL5,SULF1,TNFAIP6,…
Cell Morphology,Cellular Assembly and Organization,Cellular Function and Maintenance	Formation of cellular protrusions	2.01e-08	Decreased	-1.799	ABLIM1,ADGRF5,ADGRG6,ANK3,AR,ARHGAP5,ARHGEF9,ATAT1,BBS2,CALU,CAMSAP2,CAPN2,CAV1,CCDC88A,CCL5,CDC42BPA,CDH2,CEP19,CLASP2,CLU,CX3CR1,CXCL10,DCTN1,DLX5,DOCK11,DPYSL3,DYNC2LI1,DYNLT1,EDNRA,EPHX2,FAM92A,FGF7,FGFR2,FN1,FYN,GJA1,GRN,HSPB1,IFT20,IL18,JUN,KIT,LEP,LRP12,MAPT,MATN2,MFN1,MICOS10-NBL1/NBL1,MIEN1,MPP5,NCKAP1,NDN,NFIB,NRP2,PHGDH,PHLDB2,PIAS2,PIK3CA,PKP4,PLAU,PLEKHO1,POMC,PPP1R9A,PREX2,PRICKLE2,…
Cancer,Cell Death and Survival,Organismal Injury and Abnormalities,Tumor Morphology	Apoptosis of tumor cells	2.14e-06	Decreased	-1.829	AIMP1,ANGPTL1,ANXA2,AR,ATG5,CAV1,CDH11,CLU,EDNRA,FHIT,FHL2,HOXA7,HSPB8,IL15,IL18,IL6ST,JAG1,JUN,KIT,LAMA3,LEP,PAX3,PLAU,PON2,PTEN,RTN4,SPARC,SPRY2,TLR3,VEGFC,YES1,ZNF622
Lipid Metabolism,Small Molecule Biochemistry,Vitamin and Mineral Metabolism	Synthesis of terpenoid	7.57e-07	Decreased	-1.877	ABCA1,ADH5,ALG6,AMACR,AR,ASAH1,ASPA,BMP5,CAV1,CXCL10,CYB5A,DBI,EBP,FGF7,GSTA1,HSD11B1,HSD11B2,HSD17B4,IGFBP4,IL18,INSIG2,LEP,MBTPS2,MMP2,NPC1,NR1H3,NR3C1,PLA2R1,POMC,PPARGC1A,PRLR,SERPINE2,SPP1,TLR3,VIM
Ingenuity Canonical Pathways	PCP pathway	0.00467735	Decreased	-1.89	CTHRC1,DAAM1,FZD2,FZD4,FZD6,JUN,LGR4
Ingenuity Canonical Pathways	GP6 Signaling Pathway	0.00776247	Decreased	-1.897	COL15A1,COL3A1,COL4A1,COL4A2,COL5A2,COL8A1,FYN,LAMA3,LAMA4,PIK3CA
Ingenuity Canonical Pathways	IL-6 Signaling	0.0107152	Decreased	-1.897	CSNK2B,HSPB1,HSPB2,IL18,IL6ST,JUN,MAP2K6,PIK3CA,RRAS2,TNFAIP6
Cellular Assembly and Organization,Cellular Function and Maintenance	Organization of cytoplasm	1.02e-14	Decreased	-1.96	ABCA1,ABCD3,ABLIM1,ADCY6,ADGRF5,ADGRG6,ADM,AKTIP,ANK3,ANXA8/ANXA8L1,AR,ARHGAP12,ARHGAP5,ARHGEF9,ATAT1,BBS2,BCL6,CALU,CAMSAP2,CAPN2,CAV1,CAV2,CAVIN3,CCDC47,CCDC88A,CCL5,CDC42BPA,CDH2,CEP19,CHMP5,CLASP2,CLN5,CLU,COPB2,CRYAB,CX3CR1,CXCL10,DAAM1,DCTN1,DCTN6,DLX5,DOCK11,DPYSL3,DYNC2LI1,DYNLT1,EDNRA,EML4,EPB41L2,EPB41L5,EPHX2,EYA1,FAM92A,FGF7,FGFR2,FHIT,FHL2,FN1,FYN,GHR,GJA1,GNAI1,GOLGA4,GOLGB1,GORASP2…
Cellular Assembly and Organization	Development of cytoplasm	3.75e-08	Decreased	-1.961	ABCD3,ADGRF5,AIMP1,AR,ATG5,AVP,CAMSAP2,CAV1,CD74,CDH11,CLASP2,DAAM1,DCTN1,DPYSL3,EDNRA,FGF7,FHIT,FN1,FYN,IL15,JAG1,LEP,MALSU1,MAPT,MFN1,MMP2,MYL9,MYO1C,NCKAP1,PAM,PANK2,PARK7,PEX3,PHLDB2,PID1,PLAU,POLDIP2,PPARG,PPARGC1A,PPP1R9A,PTEN,PTH1R,RAB1A,RANBP9,S100A10,SERPINF1,SLC25A33,SNAPIN,SPARC,SPRY2,STX12,TNN,TOGARAM1,UTRN,VCAM1
Ingenuity Canonical Pathways	Valine Degradation I	0.00281838	Decreased	-2	BCKDHB,ECHS1,HIBADH,HIBCH
Ingenuity Canonical Pathways	Glutathione Redox Reactions I	0.00831764	Decreased	-2	GSTA1,GSTK1,GSTM1,MGST1
Ingenuity Canonical Pathways	Fatty Acid β-oxidation I	0.0229087	Decreased	-2	ACAA2,ECHS1,HADH,HSD17B4
Cellular Assembly and Organization,Cellular Function and Maintenance	Organization of cytoskeleton	8.01e-10	Decreased	-2.062	ABLIM1,ADCY6,ADGRF5,ADGRG6,ADM,ANK3,AR,ARHGAP12,ARHGAP5,ARHGEF9,ATAT1,BBS2,BCL6,CALU,CAMSAP2,CAPN2,CAV1,CAVIN3,CCDC88A,CCL5,CDC42BPA,CDH2,CEP19,CLASP2,CLU,COPB2,CRYAB,CX3CR1,CXCL10,DAAM1,DCTN1,DCTN6,DLX5,DOCK11,DPYSL3,DYNC2LI1,DYNLT1,EDNRA,EML4,EPB41L2,EPB41L5,EPHX2,EYA1,FAM92A,FGF7,FGFR2,FHIT,FHL2,FN1,FYN,GHR,GJA1,GNAI1,GOLGA4,GRN,GSTM1,HOXA7,HSPB1,IFT20,IL18,ITGA8,JUN,KIT,KLHL24,KTN1,LEP,LRP12,…
Cellular Development,Cellular Growth and Proliferation,Connective Tissue Development and Function,Tissue Development	Cell proliferation of fibroblasts	3.77e-08	Decreased	-2.178	AIMP1,ANXA2,ATG5,CAV1,CCND2,CD74,DCN,DKK1,EDNRA,FN1,FYN,GJA1,GRN,HSPB1,IDH1,IGFBP4,IL6ST,JUN,LUM,MAP2K6,MMP2,NDUFS4,NPR3,NR3C1,PDGFC,PDGFD,PHF14,PIK3CA,PLAU,PLK2,PPARG,PTEN,PTGFR,SERPINF1,SPARC,SPRY2,STAT1,SULF1,TLN2,TXNIP,VCAN,VIM
Cellular Assembly and Organization	Organization of organelle	2.4e-06	Decreased	-2.178	ABCA1,ABCD3,AKTIP,ANK3,ANXA2,ANXA8/ANXA8L1,ARHGAP12,CAV1,CAV2,CCDC47,CDH11,CDH2,CHMP5,CLASP2,CLN5,COL3A1,COL5A2,CTHRC1,CTNNA1,DCN,DKK1,DPT,FN1,GHR,GOLGB1,GORASP2,GRN,IFT20,ITGA8,KLHL24,LAPTM4B,LMAN1,MAPT,MPP5,OMA1,P4HA1,PARK7,PARP11,PDGFD,PEX3,PEX5,PEX7,PLAU,PPARGC1A,PPP1R9A,RAB1A,RAB30,SEC23IP,SFRP2,SIRT5,SLC25A33,SNAPIN,SNCG,SPARC,SPTBN1,USO1,VIM,VPS4B
Infectious Diseases	Infection by lymphocytic choriomeningitis virus	1.99e-05	Decreased	-2.2	CCL5,CD74,COPA,COPB1,COPB2,COPG1,CXCL10
Cellular Movement	Migration of heart cells	1.49e-07	Decreased	-2.213	CCL5,CXCL10,DPT,GJA1,LEP,SERPINF1,SPP1
Cell-To-Cell Signaling and Interaction,Connective Tissue Development and Function	Attachment of fibroblasts	2.05e-05	Decreased	-2.219	FERMT2,FN1,HACD1,MMP2,SPARC,TLN2
Ingenuity Canonical Pathways	Glutathione-mediated Detoxification	0.00436516	Decreased	-2.236	GSTA1,GSTK1,GSTM1,GSTM3,MGST1
Ingenuity Canonical Pathways	Ethanol Degradation II	0.00436516	Decreased	-2.236	ACSS3,ADH5,ADHFE1,ALDH7A1,DHRS4
Ingenuity Canonical Pathways	Noradrenaline and Adrenaline Degradation	0.00645654	Decreased	-2.236	ADH5,ADHFE1,ALDH7A1,DHRS4,MAOB
Cardiovascular System Development and Function,Embryonic Development,Organ Development,Organismal Development,Tissue Development	Cardiogenesis	4.85e-08	Decreased	-2.254	ADM,AP4S1,APH1A,AR,BBS7,BMP5,CAV1,CCL5,CCND2,CNMD,COL3A1,CXCL10,DAAM1,DISP1,EDNRA,EGLN1,ELP1,FGFR2,FILIP1L,FN1,FZD2,GJA1,GPC3,HSD11B2,HSPB11,HSPB8,HSPG2,JAG1,JUN,KCNJ8,KIT,LEP,LEPROTL1,MAP2K6,MIB1,MMP13,MMP2,NDUFV2,NRP2,OSR1,PAX3,PDGFC,PPARG,PPARGC1A,PTEN,RAB1A,SGCG,SHOX2,SLIT3,SPTBN1,STK3,TGFBR3,UTRN,VCAM1,VCAN,VEGFC,ZFPM2
Cell-To-Cell Signaling and Interaction	Activation of pericytes	2.45e-05	Decreased	-2.273	DKK1,FN1,IL6ST,LEP,MMP13,NDN,PDGFC,PLAU,PPARG,STAT1
Cellular Assembly and Organization,Cellular Function and Maintenance	Microtubule dynamics	5.38e-09	Decreased	-2.295	ABLIM1,ADCY6,ADGRF5,ADGRG6,ADM,ANK3,AR,ARHGAP5,ARHGEF9,ATAT1,BBS2,CALU,CAMSAP2,CAPN2,CAV1,CCDC88A,CCL5,CDC42BPA,CDH2,CEP19,CLASP2,CLU,COPB2,CRYAB,CX3CR1,CXCL10,DAAM1,DCTN1,DLX5,DOCK11,DPYSL3,DYNC2LI1,DYNLT1,EDNRA,EML4,EPHX2,EYA1,FAM92A,FGF7,FGFR2,FHIT,FN1,FYN,GHR,GJA1,GOLGA4,GRN,GSTM1,HOXA7,HSPB1,IFT20,IL18,ITGA8,JUN,KIT,KTN1,LEP,LRP12,MAPT,MATN2,MFN1,MICOS10-NBL1/NBL1,MIEN1,MMP2,MPP5,MT3,MTUS1,N…
Cell Death and Survival	Cell viability	2.05e-08	Decreased	-2.314	ABCA1,ADH5,ADM,AGA,AIMP1,AK3,ANGPTL1,ANXA5,APLF,APPL1,AR,ASAH1,ATG5,AVP,BCL6,BMP5,CAPN2,CAV1,CCL5,CCND2,CD74,CDC42BPA,CDH2,CDK7,CHCHD6,CLU,COCH,COPB2,CX3CR1,CXCL10,DKK1,DNASE1L3,DPH5,DUSP10,DUSP14,EGLN1,EPB41L2,EYA1,FGF7,FGFR2,FHIT,FN1,FZD2,GHR,GJA1,GLS,GSTM1,HERPUD1,HSPB1,HSPB8,HTATIP2,IDH1,IER3,IL15,IL18,IL6ST,JAG1,JMJD1C,JUN,KIT,LAMA3,LEF1,LEP,LRIG1,MAP2K6,MAPT,MCFD2,MGST1,MITF,MMP13,MSR1,NAB1…
Molecular Transport	Transport of molecule	2.57e-09	Decreased	-2.318	ABCA1,ABCD3,ACADL,ACO1,ADM,ADTRP,AIMP1,AKTIP,ANK3,ANXA2,ANXA6,AP4S1,APLP2,APOA2,APPL1,ASAH1,ASPH,ATP1B1,ATP6V0E1,ATP6V1H,AVP,BMPER,CA13,CA5B,CACNA2D3,CAV1,CCL5,CD36,CD74,CHMP5,CISD1,CITED1,CLCC1,CLU,COX15,CP,CRYAB,CXCL10,DCTN1,DISP1,DYNLT1,EDNRA,EFCAB7,EGLN1,ENPP1,EPHX1,FABP4,FABP5,FBLN5,FGF7,FN1,FNDC1,FYN,FZD4,GDI2,GHR,GJA1,GLS,GM2A,GOLGA4,GOSR1,GPC3,GRN,HILPDA,HSD11B1,IL15,IL6ST,KCNJ8,LEP,LGR4,…
Cell Death and Survival	Cell survival	4.39e-08	Decreased	-2.368	ABCA1,ADH5,ADM,AGA,AIMP1,AK3,ANGPTL1,ANXA5,APLF,APPL1,AR,ASAH1,ATG5,AVP,BCL6,BMP5,CAPN2,CAV1,CCL5,CCND2,CD74,CDC42BPA,CDH2,CDK7,CHCHD6,CLU,COCH,COPB2,CX3CR1,CXCL10,DKK1,DNASE1L3,DPH5,DUSP10,DUSP14,EGLN1,EPB41L2,EYA1,FGF7,FGFR2,FHIT,FN1,FYN,FZD2,GHR,GJA1,GLS,GPC3,GSTM1,HERPUD1,HSPB1,HSPB8,HTATIP2,IDH1,IER3,IL15,IL18,IL6ST,JAG1,JMJD1C,JUN,KIT,LAMA3,LAPTM4B,LEF1,LEP,LRIG1,MAP2K6,MAPT,MCFD2,MGST1,MIT…
Ingenuity Canonical Pathways	Serotonin Degradation	0.0269153	Decreased	-2.449	ADH5,ADHFE1,ALDH7A1,DHRS4,LARGE1,MAOB
Lipid Metabolism,Small Molecule Biochemistry	Synthesis of lipid	9.09e-11	Decreased	-2.453	ABCA1,ABCA8,ABCD3,ACADL,ACADVL,ADH5,AKR1B1,ALG6,AMACR,APOA2,AR,ASAH1,ASPA,AVP,BMP5,CAV1,CAV2,CCL5,CD36,CD74,CLU,CRLS1,CSNK2B,CXCL10,CYB5A,DBI,DGAT2,EBP,EDNRA,EDNRB,EPHX2,FABP4,FABP5,FGF7,FN1,FYN,GHR,GPAT3,GPD1,GSTA1,HACD2,HSD11B1,HSD11B2,HSD17B4,IDH1,IGFBP4,IL15,IL18,INSIG2,KDSR,KIT,LARGE1,LEP,LPL,MBTPS2,MITF,MMP2,MTMR2,NPC1,NPC2,NR1H3,NR3C1,ORMDL3,PARK7,PDK4,PEX7,PIK3CA,PLA2R1,PLAA,PLAU,PLEKHA8,…
Organismal Functions	Thermoregulation	7.88e-06	Decreased	-2.56	ABCD3,ACADL,ACADVL,ADM,ARRDC3,AVP,CAV1,CD36,FABP4,FABP5,GHR,IL15,LEP,LGMN,NCOA1,NDUFS4,OMA1,PIK3CA,PPARG,PPARGC1A,PRLR,PROKR2
Ingenuity Canonical Pathways	Oxidative Phosphorylation	0.0338844	Decreased	-2.828	ATP5MF,COX15,COX6A1,CYB5A,NDUFB6,NDUFS4,NDUFV2,UQCRQ
Ingenuity Canonical Pathways	D-myo-inositol (1,4,5,6)-Tetrakisphosphate Biosynthesis	0.00338844	Decreased	-2.887	DUSP10,DUSP14,EPHX2,HACD2,MTMR2,NUDT9,PPIP5K1,PPP1R1A,PPP2R3A,PPP2R5A,PTEN,PTPN13
Ingenuity Canonical Pathways	D-myo-inositol (3,4,5,6)-tetrakisphosphate Biosynthesis	0.00338844	Decreased	-2.887	DUSP10,DUSP14,EPHX2,HACD2,MTMR2,NUDT9,PPIP5K1,PPP1R1A,PPP2R3A,PPP2R5A,PTEN,PTPN13
Ingenuity Canonical Pathways	3-phosphoinositide Degradation	0.00707946	Decreased	-2.887	DUSP10,DUSP14,EPHX2,HACD2,MTMR2,NUDT9,PPIP5K1,PPP1R1A,PPP2R3A,PPP2R5A,PTEN,PTPN13
Ingenuity Canonical Pathways	D-myo-inositol-5-phosphate Metabolism	0.00758578	Decreased	-2.887	DUSP10,DUSP14,EPHX2,HACD2,MTMR2,NUDT9,PPIP5K1,PPP1R1A,PPP2R3A,PPP2R5A,PTEN,PTPN13
Organismal Development	Size of body	6.85e-11	Decreased	-2.917	ABCA1,ADGRF5,ADGRG6,ANXA2,APLP2,AR,ARHGAP5,ASPA,BBS2,BBS7,BCL6,BLMH,BMPER,CA5B,CAV1,CAVIN3,CD36,CD74,CDO1,CEP19,CLMP,COL3A1,COL5A2,DBI,DCN,DERL2,DGAT2,DLX5,EDNRB,EFEMP1,FABP4,FABP5,FGFR2,FYN,GHR,GPC3,GRN,HACD1,HIVEP2,HSD11B1,HSD17B4,HSPG2,IBSP,IGFBP4,IL15,IL6ST,ITPRID2,KLB,LAMA3,LAMA4,LEF1,LEP,LGMN,LUM,MGP,MKRN2,MMP13,MMP2,MTMR2,NAB1,NDUFS4,NPC2,NPR3,PANK2,PBX1,PEX13,PEX5,PIK3CA,PLAU,PLK2,POMC,PO…
Ingenuity Canonical Pathways	3-phosphoinositide Biosynthesis	0.00457088	Decreased	-3.051	DUSP10,DUSP14,EPHX2,HACD2,MTMR2,NUDT9,PIK3CA,PPIP5K1,PPP1R1A,PPP2R3A,PPP2R5A,PTEN,PTPN13
Ingenuity Canonical Pathways	Superpathway of Inositol Phosphate Compounds	0.0190546	Decreased	-3.051	DUSP10,DUSP14,EPHX2,HACD2,MTMR2,NUDT9,PIK3CA,PPIP5K1,PPP1R1A,PPP2R3A,PPP2R5A,PTEN,PTPN13
Connective Tissue Development and Function,Skeletal and Muscular System Development and Function	Bone mineral density	2.38e-05	Decreased	-3.064	AR,ASPA,BCL6,CDO1,CNMD,DCN,DKK1,EFEMP1,FHL2,GHR,IBSP,LEP,MGP,MMP2,NAB1,NCOA1,PRLR,PTH1R,SPARC,SPP1,TSC22D3
Lipid Metabolism,Small Molecule Biochemistry	Fatty acid metabolism	8.74e-12	Decreased	-3.684	ABCA1,ABCA8,ABCD3,ACAA2,ACADL,ACADVL,AKR1B1,ANXA6,APOA2,ASAH1,AVP,CAV1,CAV2,CCL5,CD36,CD74,CLU,DBI,EDNRA,EDNRB,EPHX1,EPHX2,FABP4,FABP5,FN1,FYN,GHR,GM2A,HACD2,HSD17B4,IL15,IL18,INSIG2,KIT,LARGE1,LEP,LPL,MDH1,MECR,MITF,MSR1,NPC1,NPC2,NR1H3,PAM,PANK2,PARK7,PCCA,PCOLCE2,PDK4,PEX5,PHGDH,PLAA,PLEKHA8,PPARG,PPARGC1A,PTGR2,RTN4,SAR1A,SCARB2,SLC36A2,ST3GAL5,STX12,SUCLG2,THRSP,TJP2,TLR3,VIM,VPS4B,VWF
Lipid Metabolism,Molecular Transport,Small Molecule Biochemistry	Transport of lipid	3.7e-06	Decreased	-3.718	ABCA1,ABCD3,ANXA6,APOA2,CAV1,CD36,CLU,EPHX1,FABP4,FABP5,GHR,GM2A,LEP,LPL,MSR1,NPC1,NPC2,NR1H3,PCOLCE2,PLEKHA8,PPARG,RTN4,SAR1A,SCARB2,SLC36A2,STX12,TJP2,VPS4B
